# Supplementary material for: The anti-aging potential of VA’S new derivatives through metabolomic profiling
Source: Sci Rep. 2025 Nov 27;15:42581. doi: 10.1038/s41598-025-25545-9 (PMC12663416; doi:10.1038/s41598-025-25545-9)
Supplement: Supplementary file 2 — Supplementary Information 2. [file 41598_2025_25545_MOESM2_ESM.xlsx]

## Sheet: meta_intensity_class_neg.add
Supplementary Table1. Metabolites identified in the metabolomes of H_C_MVA, H_C_iso-MVA, H_C_DMSO, H_C_HPR and H_C_RET
Compound_ID	Name	Formula	Molecular Weight	RT [min]	m/z	mzCloud_Results	mzVault_Results	MassList_Results	Class_I	Class_II	Class_III	Class_IV	H_C_MVA_1	H_C_MVA_2	H_C_MVA_3	H_C_MVA_4	H_C_MVA_5	H_C_MVA_6	H_C_IMVA_1	H_C_IMVA_2	H_C_IMVA_3	H_C_IMVA_4	H_C_IMVA_5	H_C_IMVA_6	H_C_HPR_1	H_C_HPR_2	H_C_HPR_3	H_C_HPR_4	H_C_HPR_5	H_C_HPR_6	H_C_RET_1	H_C_RET_2	H_C_RET_3	H_C_RET_4	H_C_RET_5	H_C_RET_6	H_C_DMSO_1	H_C_DMSO_2	H_C_DMSO_3	H_C_DMSO_4	H_C_DMSO_5	H_C_DMSO_6	QC1	QC2	QC3	mzCloud	mzVault
Com_10_pos	L-Norleucine	C6 H13 N O2	131.095	3.041	132.102	Full match	Full match	Full match	Organic acids and derivatives	Carboxylic acids and derivatives	Amino acids, peptides, and analogues	L-alpha-amino acids	8.78018e+10	9.61469e+10	1.00597e+11	9.46117e+10	7.79783e+10	8.2281e+10	9.84468e+10	1.02352e+11	9.94744e+10	9.46872e+10	9.24901e+10	9.4124e+10	7.87091e+10	8.92331e+10	7.10212e+10	7.52325e+10	8.40184e+10	8.66357e+10	7.97353e+10	7.77859e+10	7.63158e+10	8.17706e+10	8.29332e+10	8.35878e+10	7.32307e+10	8.05685e+10	6.51712e+10	7.70061e+10	6.55509e+10	6.75026e+10	8.7486e+10	8.77279e+10	9.21733e+10	91.7	99.1
Com_18_pos	Proline	C5 H9 N O2	115.064	1.431	116.071	Full match	Full match	Full match	Organic acids and derivatives	Carboxylic acids and derivatives	Amino acids, peptides, and analogues	Proline and derivatives	1.05899e+10	1.0196e+10	1.19956e+10	1.30268e+10	1.04142e+10	1.08069e+10	1.42121e+10	1.74812e+10	1.56833e+10	1.69869e+10	1.79936e+10	1.84153e+10	2.15662e+10	2.31292e+10	2.02503e+10	2.07311e+10	2.17069e+10	2.3129e+10	2.32919e+10	2.7217e+10	2.47365e+10	2.58032e+10	2.47582e+10	2.74552e+10	1.02864e+10	1.16972e+10	1.011e+10	1.01165e+10	1.00904e+10	9.8094e+09	1.68115e+10	1.64611e+10	1.65882e+10	88.5	89.1
Com_26_pos	L-(-)-Methionine	C5 H11 N O2 S	149.051	1.922	150.058	Full match	Full match	Full match	Organic acids and derivatives	Carboxylic acids and derivatives	Amino acids, peptides, and analogues	Methionine and derivatives	1.54488e+10	1.90407e+10	1.82872e+10	1.64482e+10	1.44226e+10	1.5133e+10	1.78286e+10	2.01798e+10	1.969e+10	1.96339e+10	1.56331e+10	1.75141e+10	1.53817e+10	1.43542e+10	1.53758e+10	1.39466e+10	1.50066e+10	1.36524e+10	1.16041e+10	1.04296e+10	1.38306e+10	1.25478e+10	1.06857e+10	1.12755e+10	1.21786e+10	1.49977e+10	1.36271e+10	1.59928e+10	1.43377e+10	1.35152e+10	1.51051e+10	1.6436e+10	1.57471e+10	89.4	97.1
Com_28_pos	L-Kynurenine	C10 H12 N2 O3	208.085	4.706	209.092	Full match	Full match	Full match	Organic oxygen compounds	Organooxygen compounds	Carbonyl compounds	Alkyl-phenylketones	2.18708e+09	2.77564e+09	2.9576e+09	2.29699e+09	2.21738e+09	2.09366e+09	3.85513e+09	4.93607e+09	4.77552e+09	5.79636e+09	6.47764e+09	6.17812e+09	8.39442e+09	7.65273e+09	9.55676e+09	8.10333e+09	1.17567e+10	9.12419e+09	1.89515e+09	1.82822e+09	2.02559e+09	1.87041e+09	1.71632e+09	1.69898e+09	1.53692e+09	1.81404e+09	1.58243e+09	1.88469e+09	1.58573e+09	1.72554e+09	5.12548e+09	5.26374e+09	5.10538e+09	93.4	97.7
Com_36_pos	Choline	C5 H13 N O	103.1	1.364	104.107	Full match	Full match	No results	Organic nitrogen compounds	Organonitrogen compounds	Quaternary ammonium salts	Cholines	8.41125e+09	8.9781e+09	1.03622e+10	8.4088e+09	8.97975e+09	8.91635e+09	7.12281e+09	7.72253e+09	7.41019e+09	6.75128e+09	7.82788e+09	5.59656e+09	6.96349e+09	7.37948e+09	5.39193e+09	5.1687e+09	6.88927e+09	8.4171e+09	5.63935e+09	6.95179e+09	4.55376e+09	4.35843e+09	6.13829e+09	6.9029e+09	5.70501e+09	6.17687e+09	4.48035e+09	4.92788e+09	5.13781e+09	4.6559e+09	7.30255e+09	5.44295e+09	6.30785e+09	85.2	69.4
Com_40_pos	N-Benzylformamide	C8 H9 N O	135.068	2.418	136.076	Full match	Full match	No results	Benzenoids	Benzene and substituted derivatives	Not available	Benzene and substituted derivatives	9.02229e+09	9.85987e+09	9.79806e+09	1.05571e+10	8.75724e+09	8.69948e+09	1.13782e+10	1.13663e+10	1.11048e+10	1.28073e+10	1.24592e+10	1.27688e+10	1.18509e+10	1.17064e+10	1.18779e+10	1.01387e+10	1.20682e+10	1.13084e+10	8.46231e+09	9.19363e+09	8.22303e+09	7.89838e+09	8.63604e+09	7.86673e+09	8.48311e+09	9.42178e+09	8.35398e+09	9.37898e+09	8.75863e+09	9.30394e+09	1.08131e+10	1.01817e+10	1.02603e+10	61	73
Com_42_pos	Methenolone	C20 H30 O2	302.224	7.933	303.231	Full match	Full match	Full match	Lipids and lipid-like molecules	Steroids and steroid derivatives	Androstane steroids	Androgens and derivatives	3.32537e+07	3.14872e+07	2.68182e+07	2.46038e+07	2.62378e+07	2.45347e+07	2.40268e+07	2.24297e+07	2.48531e+07	2.42624e+07	2.31096e+07	2.30702e+07	2.33921e+07	2.37101e+07	2.26533e+07	2.43573e+07	2.15001e+07	2.14908e+07	1.03152e+10	9.62786e+09	9.06289e+09	9.82064e+09	1.09149e+10	7.40316e+09	4.6297e+07	2.82196e+07	2.35679e+07	2.34381e+07	2.24611e+07	2.18389e+07	2.1153e+09	2.1018e+09	2.23587e+09	90.1	65.7
Com_48_pos	N8-Acetylspermidine	C9 H21 N3 O	187.168	1.317	188.176	Full match	Full match	No results	Organic acids and derivatives	Carboximidic acids and derivatives	Carboximidic acids	Carboximidic acids	7.12785e+08	7.17694e+08	7.1193e+08	6.94792e+08	6.53495e+08	6.35208e+08	1.02863e+09	1.01503e+09	8.70535e+08	8.19461e+08	8.09109e+08	7.44324e+08	1.94794e+09	1.87965e+09	1.57842e+09	1.50769e+09	1.57293e+09	1.69324e+09	3.23726e+09	3.10703e+09	2.80823e+09	2.98208e+09	3.03631e+09	3.1148e+09	8.31878e+08	8.81687e+08	6.63148e+08	8.08808e+08	7.86967e+08	5.52643e+08	1.28047e+09	1.27577e+09	1.41331e+09	80.1	53.9
Com_50_pos	Acetyl-L-carnitine	C9 H17 N O4	203.116	1.724	204.123	Full match	Full match	Full match	Lipids and lipid-like molecules	Fatty Acyls	Fatty acid esters	Acyl carnitines	3.1672e+09	3.50102e+09	3.49046e+09	3.31092e+09	3.29918e+09	3.6143e+09	6.05492e+09	6.20417e+09	5.71162e+09	5.52849e+09	5.62955e+09	5.42975e+09	6.58533e+09	6.79723e+09	6.81048e+09	5.78994e+09	6.63123e+09	6.10737e+09	9.89623e+09	1.00427e+10	9.50659e+09	1.02396e+10	9.93512e+09	1.09944e+10	3.87394e+09	4.51052e+09	3.92008e+09	4.33183e+09	3.77223e+09	3.76535e+09	5.93726e+09	6.28177e+09	6.20781e+09	89.1	99.6
Com_53_pos	2-Hydroxycinnamic acid	C9 H8 O3	164.047	2.396	165.054	Full match	Full match	Full match	Phenylpropanoids and polyketides	Cinnamic acids and derivatives	Hydroxycinnamic acids and derivatives	Hydroxycinnamic acids	7.01009e+09	7.67708e+09	7.67866e+09	8.08225e+09	6.83819e+09	6.78568e+09	8.89891e+09	8.86379e+09	8.64521e+09	9.99581e+09	9.71523e+09	9.99295e+09	9.23612e+09	9.10429e+09	9.22309e+09	7.97503e+09	9.46416e+09	8.89112e+09	6.54779e+09	7.10832e+09	6.35088e+09	6.02699e+09	6.65189e+09	6.04851e+09	6.57449e+09	7.37204e+09	6.50995e+09	7.27854e+09	6.73882e+09	7.26542e+09	8.4447e+09	7.96155e+09	7.99035e+09	92.2	71.4
Com_104_pos	Isotretinoin	C20 H28 O2	300.209	9.313	301.216	Full match	Full match	Full match	Lipids and lipid-like molecules	Prenol lipids	Retinoids	Retinoids	1.42476e+06	1.05798e+06	1.34622e+06	1.59208e+06	1.21945e+06	1.16931e+06	3.21224e+07	3.01827e+07	3.33664e+07	1.42298e+07	3.33685e+07	3.4201e+07	1.23351e+09	8.59295e+08	1.45523e+09	1.75415e+09	1.0672e+09	9.53803e+08	2.29702e+09	2.28834e+09	2.7245e+09	2.31612e+09	2.5035e+09	2.0236e+09	3.76221e+06	2.29852e+06	1.00336e+06	856416	1.00064e+06	1.11227e+06	8.15044e+08	8.63922e+08	8.6573e+08	93.4	89.1
Com_145_pos	L-Pyroglutamic acid	C5 H7 N O3	129.043	1.346	130.05	Full match	Full match	Full match	Organic acids and derivatives	Carboxylic acids and derivatives	Amino acids, peptides, and analogues	Alpha amino acids and derivatives	6.48183e+08	8.01917e+08	7.35957e+08	9.25079e+08	8.74652e+08	9.47723e+08	7.67275e+08	6.65567e+08	8.15072e+08	8.32047e+08	9.47941e+08	1.01119e+09	7.2143e+08	6.44197e+08	6.69208e+08	6.08333e+08	7.92235e+08	6.56296e+08	5.07719e+08	5.80178e+08	5.3996e+08	5.94248e+08	4.907e+08	5.68251e+08	1.1761e+09	1.20087e+09	1.33051e+09	1.26022e+09	1.23866e+09	1.6336e+09	8.82959e+08	8.32769e+08	8.95582e+08	80.5	90.2
Com_151_pos	Acetanilide	C8 H9 N O	135.068	4.705	136.076	Full match	Full match	No results	Benzenoids	Benzene and substituted derivatives	Not available	Benzene and substituted derivatives	3.6786e+08	4.76929e+08	4.77382e+08	3.9047e+08	3.71113e+08	3.65572e+08	5.68128e+08	7.43134e+08	7.11428e+08	8.36746e+08	9.03493e+08	8.80223e+08	1.13456e+09	1.02848e+09	1.25905e+09	1.0508e+09	1.52617e+09	1.17563e+09	3.15842e+08	3.27287e+08	3.50316e+08	3.29207e+08	2.82069e+08	3.2395e+08	2.86419e+08	3.10013e+08	2.74661e+08	3.4576e+08	3.00687e+08	3.10991e+08	7.13302e+08	7.27723e+08	7.20634e+08	58.2	88
Com_155_pos	Coumarin	C9 H6 O2	146.037	2.417	147.044	Full match	Full match	Full match	Phenylpropanoids and polyketides	Coumarins and derivatives	Not available	Coumarins and derivatives	1.82411e+09	2.04095e+09	2.02721e+09	2.20271e+09	1.82023e+09	1.80663e+09	2.36482e+09	2.37223e+09	2.28779e+09	2.64685e+09	2.57015e+09	2.64125e+09	2.43244e+09	2.39571e+09	2.43606e+09	2.08357e+09	2.4854e+09	2.32249e+09	1.73508e+09	1.85822e+09	1.66864e+09	1.62206e+09	1.74587e+09	1.60591e+09	1.72488e+09	1.92917e+09	1.71708e+09	1.91041e+09	1.78141e+09	1.90519e+09	2.23479e+09	2.12318e+09	2.12788e+09	79.7	75.6
Com_169_pos	DL-Carnitine	C7 H15 N O3	161.105	1.369	162.112	Full match	Full match	Full match	Organic nitrogen compounds	Organonitrogen compounds	Quaternary ammonium salts	Carnitines	5.21641e+08	7.50253e+08	6.01652e+08	8.38204e+08	5.71929e+08	5.73452e+08	8.97028e+08	9.03433e+08	8.33602e+08	1.07088e+09	8.47769e+08	8.21712e+08	8.68548e+08	9.31908e+08	7.86689e+08	7.77271e+08	8.42582e+08	1.20631e+09	1.25232e+09	1.57438e+09	8.9328e+08	1.1303e+09	1.2211e+09	1.11941e+09	6.51445e+08	7.14862e+08	5.88287e+08	5.97844e+08	5.60837e+08	6.16508e+08	1.05494e+09	7.86731e+08	7.91906e+08	97.2	97.2
Com_194_pos	N3,N4-Dimethyl-L-arginine	C8 H18 N4 O2	202.143	1.424	203.15	Full match	Full match	Full match	Organic acids and derivatives	Carboxylic acids and derivatives	Amino acids, peptides, and analogues	Arginine and derivatives	8.2401e+08	6.55057e+08	9.84928e+08	1.11177e+09	7.13041e+08	9.39691e+08	6.30101e+08	6.52654e+08	5.20246e+08	5.89172e+08	8.50412e+08	6.29056e+08	3.99222e+08	5.2692e+08	3.00168e+08	3.86464e+08	3.56836e+08	5.17841e+08	6.34978e+08	6.96182e+08	4.85103e+08	5.46643e+08	6.20112e+08	6.59193e+08	7.18313e+08	8.23897e+08	6.3213e+08	6.09491e+08	6.60074e+08	4.87399e+08	5.95535e+08	5.82686e+08	6.02518e+08	87.2	95.7
Com_205_pos	Spermine	C10 H26 N4	202.216	1.148	203.223	Full match	Full match	Full match	Organic nitrogen compounds	Organonitrogen compounds	Amines	Dialkylamines	2.67408e+08	2.55993e+08	1.38495e+09	8.34004e+08	5.00837e+08	5.79171e+08	2.17619e+08	5.34111e+08	3.66801e+08	1.23627e+08	1.79921e+08	1.96476e+08	1.41409e+08	2.6917e+08	3.31254e+08	6.67293e+08	1.2711e+08	5.54621e+08	4.47232e+08	2.2345e+08	2.54311e+08	8.74838e+08	4.5771e+08	8.31768e+08	2.04917e+08	1.81928e+08	2.17414e+08	2.53323e+08	1.47887e+08	1.37494e+08	3.74801e+08	3.11725e+08	3.61675e+08	85.5	92.9
Com_219_pos	Cytosine	C4 H5 N3 O	111.043	1.533	112.051	Full match	Full match	Full match	Organoheterocyclic compounds	Diazines	Pyrimidines and pyrimidine derivatives	Pyrimidones	6.98627e+08	6.59527e+08	6.6054e+08	1.09448e+09	5.52766e+08	9.73856e+08	1.06172e+09	9.19623e+08	9.84699e+08	1.14176e+09	1.66775e+09	1.19094e+09	1.09889e+09	1.96966e+09	8.55347e+08	1.09314e+09	1.06653e+09	2.06545e+09	2.37311e+09	2.10895e+09	2.21721e+09	1.98453e+09	2.50963e+09	2.68673e+09	1.80932e+09	1.85051e+09	1.46733e+09	1.39165e+09	1.33286e+09	1.38259e+09	1.29327e+09	1.49528e+09	1.47645e+09	84.2	83.8
Com_220_pos	L-(+)-Citrulline	C6 H13 N3 O3	175.096	1.339	198.085	Full match	Full match	Full match	Organic acids and derivatives	Carboxylic acids and derivatives	Amino acids, peptides, and analogues	Alpha amino acids	7.51969e+08	6.73294e+08	6.59183e+08	6.53213e+08	5.1839e+08	6.83884e+08	3.60304e+08	4.50369e+08	4.17025e+08	4.5677e+08	6.14347e+08	4.90914e+08	2.95002e+08	3.46458e+08	2.81054e+08	2.45327e+08	2.85673e+08	3.57367e+08	4.02631e+08	4.51236e+08	4.66891e+08	4.82284e+08	4.67397e+08	4.55111e+08	7.37438e+08	7.63877e+08	6.75832e+08	6.6309e+08	7.01702e+08	6.79022e+08	4.64418e+08	4.97613e+08	5.51635e+08	91.5	95.9
Com_224_pos	N-Acetylornithine	C7 H14 N2 O3	174.1	1.778	175.107	Full match	Full match	Full match	Organic acids and derivatives	Carboxylic acids and derivatives	Amino acids, peptides, and analogues	N-acyl-alpha amino acids	9.53004e+07	1.26232e+08	1.06354e+08	4.34461e+07	8.19148e+07	7.96463e+07	9.78252e+07	8.51257e+07	1.06911e+08	1.802e+08	3.14461e+07	4.65204e+07	5.2766e+07	4.49052e+07	5.74303e+07	4.66225e+07	9.60181e+07	2.52757e+07	3.79638e+07	3.26335e+07	5.18361e+07	5.02124e+07	1.70255e+09	4.80857e+07	2.98276e+07	6.02207e+08	4.19099e+07	6.18601e+07	4.39063e+07	5.39698e+07	9.98254e+07	1.11481e+08	1.01694e+08	56.1	83.6
Com_231_pos	Cysteinylglycine	C5 H10 N2 O3 S	178.041	1.8	179.048	Full match	Full match	Full match	Organic acids and derivatives	Carboxylic acids and derivatives	Amino acids, peptides, and analogues	Dipeptides	1.49722e+09	5.5037e+08	1.75918e+09	1.83215e+09	1.65394e+09	1.9843e+09	6.18213e+08	2.0436e+09	1.8861e+09	2.01186e+09	1.97618e+09	1.89883e+09	1.71198e+09	1.90186e+09	1.72782e+09	1.61193e+09	1.77692e+09	1.91414e+09	1.98408e+09	1.92587e+09	1.71257e+09	1.82342e+09	1.91296e+09	2.02771e+09	2.29946e+09	2.55386e+09	2.31528e+09	2.48378e+09	2.17775e+09	2.27572e+09	1.75812e+09	1.84691e+09	1.83362e+09	82.8	90.4
Com_284_pos	DL-Lysine	C6 H14 N2 O2	146.105	1.127	147.113	Full match	Full match	Full match	Organic acids and derivatives	Carboxylic acids and derivatives	Amino acids, peptides, and analogues	Alpha amino acids	6.44492e+08	7.40166e+08	7.78755e+08	9.02751e+08	6.69892e+08	7.79885e+08	5.95389e+08	6.42438e+08	6.76326e+08	6.5691e+08	6.94774e+08	6.97736e+08	5.18346e+08	5.17626e+08	4.82172e+08	4.69881e+08	5.3755e+08	4.94088e+08	6.75618e+08	7.39691e+08	7.40687e+08	7.00672e+08	6.67389e+08	6.74206e+08	5.23074e+08	6.02368e+08	5.28057e+08	5.57364e+08	5.83854e+08	6.16866e+08	5.98463e+08	5.79456e+08	6.72189e+08	75.9	73.3
Com_321_pos	Creatinine	C4 H7 N3 O	113.059	1.66	114.066	Full match	Full match	Full match	Organic acids and derivatives	Carboxylic acids and derivatives	Amino acids, peptides, and analogues	Alpha amino acids and derivatives	1.33606e+09	1.38241e+09	1.56277e+09	1.57961e+09	1.30245e+09	1.44151e+09	1.88327e+09	2.04097e+09	2.10703e+09	1.96875e+09	2.21081e+09	2.16873e+09	2.28075e+09	2.54611e+09	2.42866e+09	2.50476e+09	2.59707e+09	3.02833e+09	2.67265e+09	2.71259e+09	2.4936e+09	2.8694e+09	2.59646e+09	3.21432e+09	2.17895e+09	1.99974e+09	1.86443e+09	2.01703e+09	1.84342e+09	1.61068e+09	1.94335e+09	1.73033e+09	1.75259e+09	86.6	66.6
Com_353_pos	Eicosapentaenoic acid	C20 H30 O2	302.224	6.25	303.231	Full match	Full match	Full match	Lipids and lipid-like molecules	Fatty Acyls	Fatty acids and conjugates	Long-chain fatty acids	5.73455e+06	2.60408e+06	3.34027e+06	3.51698e+06	2.73693e+06	3.05821e+06	2.731e+06	2.69022e+06	2.7439e+06	2.1716e+06	2.15201e+06	2.16055e+06	2.08441e+06	2.6243e+06	1.91424e+06	2.17491e+06	1.91518e+06	2.1127e+06	9.04187e+08	1.01845e+09	8.71209e+08	8.73348e+08	8.71356e+08	9.69375e+08	5.19928e+06	2.71003e+06	2.26223e+06	2.70958e+06	2.51911e+06	2.31448e+06	1.47292e+08	1.56546e+08	1.47932e+08	89.8	56
Com_497_pos	3'-Adenosine monophosphate (3'-AMP)	C10 H14 N5 O7 P	347.063	2.661	348.07	Full match	Full match	Full match	Nucleosides, nucleotides, and analogues	Ribonucleoside 3'-phosphates	Not available	Ribonucleoside 3'-phosphates	9.97624e+08	1.30918e+09	1.5099e+09	2.82794e+09	1.16745e+09	2.21718e+09	1.64581e+09	1.52915e+09	1.09236e+09	1.00127e+09	2.54786e+09	1.30346e+09	2.01062e+09	2.40843e+09	1.0962e+09	1.13351e+09	2.03889e+09	3.15087e+09	3.11171e+09	2.89047e+09	1.27611e+09	2.75972e+09	3.04989e+09	3.0273e+09	3.14115e+09	3.42087e+09	2.63204e+09	1.48603e+09	1.34637e+09	1.06474e+09	1.41384e+09	2.47269e+09	2.40996e+09	95.4	88
Com_515_pos	Methionine	C5 H11 N O2 S	149.051	2.168	150.058	Full match	Full match	Full match	Organic acids and derivatives	Carboxylic acids and derivatives	Amino acids, peptides, and analogues	Methionine and derivatives	1.27781e+09	1.58593e+09	1.57516e+09	1.42136e+09	1.23035e+09	1.19735e+09	1.52364e+09	1.82412e+09	1.70355e+09	1.80374e+09	1.41413e+09	1.59741e+09	1.24432e+09	1.12315e+09	1.21593e+09	1.12439e+09	1.4267e+09	1.1418e+09	7.48095e+08	8.40564e+08	1.01238e+09	8.75253e+08	6.37635e+08	7.41695e+08	8.95298e+08	1.11633e+09	9.82162e+08	1.09789e+09	1.16321e+09	1.15987e+09	1.31184e+09	1.2179e+09	1.14389e+09	88.8	95.7
Com_545_pos	Nicotinamide adenine dinucleotide (NAD+)	C21 H27 N7 O14 P2	663.108	1.639	664.116	Full match	Full match	Full match	Nucleosides, nucleotides, and analogues	(5'-&gt;5')-dinucleotides	Not available	(5'-&gt;5')-dinucleotides	3.37762e+08	2.44791e+08	4.29803e+08	3.08652e+08	3.66943e+08	3.2011e+08	7.6875e+08	2.82858e+08	8.94356e+08	5.66076e+08	2.75667e+08	4.04566e+08	2.86242e+08	2.76051e+08	8.0904e+08	2.5948e+08	3.27771e+08	2.05026e+08	1.71115e+08	1.05205e+08	1.99723e+08	1.93247e+08	1.72679e+08	1.78239e+08	3.25188e+08	3.71347e+08	6.08886e+08	9.32804e+08	1.07521e+09	5.06788e+08	3.52129e+08	3.75569e+08	3.91841e+08	93.9	94.3
Com_571_pos	L-2-Aminoadipic acid	C6 H11 N O4	161.069	1.633	162.076	Full match	Full match	Full match	Organic acids and derivatives	Carboxylic acids and derivatives	Amino acids, peptides, and analogues	L-alpha-amino acids	3.2033e+08	4.04334e+08	4.17707e+08	4.73808e+08	4.03973e+08	3.52803e+08	3.66274e+08	4.29966e+08	3.7127e+08	3.79876e+08	3.76109e+08	4.14647e+08	2.26376e+08	2.42903e+08	2.26672e+08	2.15911e+08	2.90735e+08	2.42444e+08	2.0485e+08	2.30282e+08	2.42506e+08	2.20048e+08	2.51316e+08	3.28729e+08	7.80936e+08	7.68839e+08	9.35388e+08	9.81779e+08	9.06008e+08	8.48128e+08	4.30195e+08	3.96733e+08	4.42053e+08	63.9	57.7
Com_633_pos	4-Methyl-5-thiazoleethanol	C6 H9 N O S	143.04	4.045	144.048	Full match	Full match	No results	Organoheterocyclic compounds	Azoles	Thiazoles	4,5-disubstituted thiazoles	2.18014e+08	2.08536e+08	2.5104e+08	5.4394e+08	2.1385e+08	4.35389e+08	3.63365e+08	4.79056e+08	2.972e+08	3.36841e+08	6.22365e+08	4.7729e+08	6.13712e+08	6.65205e+08	6.76762e+08	6.43263e+08	7.69834e+08	1.11543e+09	4.58034e+08	8.71896e+08	4.8515e+08	5.0407e+08	4.26047e+08	6.50415e+08	3.51718e+08	5.46997e+08	4.15186e+08	3.6125e+08	3.987e+08	2.10155e+08	4.87086e+08	5.31372e+08	4.90671e+08	82.5	77.2
Com_689_pos	Acetophenone	C8 H8 O	120.058	2.419	121.065	Full match	Full match	No results	Organic oxygen compounds	Organooxygen compounds	Carbonyl compounds	Alkyl-phenylketones	4.81693e+08	5.22198e+08	5.29609e+08	5.62261e+08	4.69223e+08	4.83922e+08	5.59679e+08	5.77047e+08	5.79463e+08	6.59801e+08	6.86541e+08	6.45775e+08	6.03937e+08	6.09272e+08	6.1816e+08	5.32261e+08	6.08361e+08	5.77744e+08	5.11572e+08	4.98746e+08	4.57025e+08	4.48517e+08	5.39045e+08	4.39518e+08	4.51255e+08	4.8819e+08	4.5512e+08	5.1163e+08	4.73883e+08	5.14141e+08	5.67474e+08	5.09203e+08	5.38208e+08	83.8	89.2
Com_772_pos	Hexanoylcarnitine	C13 H25 N O4	259.179	5.441	260.186	Full match	Full match	No results	Lipids and lipid-like molecules	Fatty Acyls	Fatty acid esters	Acyl carnitines	2.75319e+07	2.48053e+07	1.8918e+07	1.0409e+07	2.78684e+07	1.4031e+07	4.32187e+07	3.29092e+07	3.98508e+07	3.71621e+07	1.23821e+07	4.02125e+07	1.59991e+08	9.58594e+07	1.3721e+08	1.20471e+08	1.80259e+08	7.23564e+07	8.84223e+07	6.88087e+07	2.14968e+08	1.68807e+08	7.63522e+07	8.5431e+07	3.68018e+07	6.71124e+07	7.46977e+07	8.90036e+07	7.41191e+07	7.74069e+07	7.23238e+07	8.25345e+07	7.67358e+07	92.4	90.2
Com_881_pos	1-Methyladenosine	C11 H15 N5 O4	281.112	1.818	282.119	Full match	Full match	Full match	Nucleosides, nucleotides, and analogues	Purine nucleosides	Not available	Purine nucleosides	3.47154e+08	2.79183e+08	2.8644e+08	2.35764e+08	2.45542e+08	2.9684e+08	3.01986e+08	2.84408e+08	2.7315e+08	3.05872e+08	3.78651e+08	2.86843e+08	2.35859e+08	3.02915e+08	2.04173e+08	2.04125e+08	2.14956e+08	2.92988e+08	4.4299e+08	4.99437e+08	3.7152e+08	4.25518e+08	4.69472e+08	4.45356e+08	3.0678e+08	4.81061e+08	3.48466e+08	3.48881e+08	3.75763e+08	3.45366e+08	3.00092e+08	3.14886e+08	3.22918e+08	94.9	86.6
Com_1074_pos	Propionylcarnitine	C10 H19 N O4	217.131	2.895	218.139	Full match	Full match	Full match	Lipids and lipid-like molecules	Fatty Acyls	Fatty acid esters	Acyl carnitines	1.75205e+08	1.94672e+08	1.9042e+08	1.9961e+08	2.11988e+08	1.84287e+08	2.08487e+08	2.03577e+08	2.20368e+08	2.18023e+08	2.21536e+08	2.81643e+08	3.2279e+08	2.28183e+08	3.04347e+08	2.67743e+08	3.35347e+08	1.82391e+08	3.00159e+08	2.91485e+08	3.82287e+08	3.87179e+08	3.04243e+08	3.45065e+08	3.81215e+08	4.31168e+08	3.71125e+08	4.0711e+08	3.7358e+08	3.87367e+08	2.74904e+08	2.55934e+08	2.64095e+08	89.6	99.2
Com_1094_pos	Epicatechin	C15 H14 O6	290.079	5.296	291.087	Full match	Full match	No results	Phenylpropanoids and polyketides	Flavonoids	Flavans	Catechins	2.30401e+06	2.31196e+06	2.93033e+06	2.68305e+06	2.52791e+06	6.15419e+06	2.30272e+06	2.53557e+06	2.29184e+06	1.59874e+07	2.67489e+06	2.49208e+06	1.94544e+06	2.0796e+06	1.86548e+06	2.69023e+06	2.19091e+07	1.9977e+06	2.70054e+06	2.40175e+06	1.90079e+06	2.88569e+06	1.84374e+08	2.17879e+06	2.48521e+06	8.75626e+07	2.29111e+06	2.18883e+06	1.86268e+06	2.12605e+06	3.4715e+06	5.86914e+06	4.77101e+06	93.1	91.9
Com_1335_pos	N6,N6,N6-Trimethyl-L-lysine	C9 H20 N2 O2	188.152	1.311	189.16	Full match	Full match	No results	Organic acids and derivatives	Carboxylic acids and derivatives	Amino acids, peptides, and analogues	L-alpha-amino acids	6.61298e+07	6.82851e+07	8.25191e+07	8.96565e+07	6.12462e+07	8.16031e+07	5.27904e+07	5.97134e+07	6.33718e+07	4.9077e+07	6.83865e+07	5.10224e+07	3.75083e+07	3.88172e+07	3.25831e+07	3.22118e+07	3.27018e+07	3.7891e+07	6.01551e+07	5.61974e+07	4.94681e+07	5.37538e+07	5.58095e+07	6.17534e+07	5.35884e+07	5.17821e+07	4.49409e+07	4.21525e+07	4.6939e+07	3.9985e+07	5.36094e+07	4.86301e+07	5.16095e+07	68.7	70.4
Com_1373_pos	2-Amino-1,3-octadecanediol	C18 H39 N O2	301.298	6.868	302.305	Full match	Full match	Full match	Organic nitrogen compounds	Organonitrogen compounds	Amines	1,2-aminoalcohols	1.19521e+08	7.15069e+07	5.90123e+07	8.31139e+07	1.08533e+08	8.47395e+07	3.88319e+07	2.94412e+07	3.66695e+07	3.12155e+07	3.79429e+07	3.09382e+07	5.37021e+07	3.50662e+07	4.41264e+07	5.68441e+07	5.05168e+07	3.42407e+07	1.3731e+07	2.17765e+07	2.0204e+07	1.04502e+07	1.18203e+07	1.59039e+07	1.16653e+08	5.27845e+07	9.97174e+07	6.0559e+07	1.07595e+08	7.75756e+07	5.68291e+07	5.56214e+07	5.50218e+07	85.7	93.7
Com_1710_pos	1-Phenyl-3-methyl-5-pyrazolone	C10 H10 N2 O	174.079	3.591	175.086	Full match	Full match	No results	NA	NA	NA	NA	2.8913e+07	3.17232e+07	3.65486e+07	4.08094e+07	2.95361e+07	3.61299e+07	6.24744e+07	6.56957e+07	6.52979e+07	6.65413e+07	6.59453e+07	7.10613e+07	2.49608e+08	1.66028e+08	2.68688e+08	2.00793e+08	2.90739e+08	1.97436e+08	7.0581e+07	6.90757e+07	5.94317e+07	6.20181e+07	5.74376e+07	6.13189e+07	4.12038e+07	3.87056e+07	3.00596e+07	3.15302e+07	2.77748e+07	2.89549e+07	1.06178e+08	1.13002e+08	1.10357e+08	74.8	71.9
Com_1740_pos	L-Tyrosine methyl ester	C10 H13 N O3	195.09	4.97	196.097	Full match	Full match	Full match	Organic acids and derivatives	Carboxylic acids and derivatives	Amino acids, peptides, and analogues	Tyrosine and derivatives	6.36131e+07	7.43907e+07	1.11434e+08	1.18871e+08	9.55232e+07	1.07063e+08	1.05729e+08	1.13854e+08	1.37026e+06	1.19317e+08	1.27741e+08	1.1981e+08	9.1653e+07	8.34183e+07	1.07699e+08	1.16044e+08	2.24277e+06	8.02432e+07	7.01583e+07	6.24973e+07	8.28733e+07	1.00422e+08	5.74725e+07	7.03836e+07	9.74853e+07	1.05602e+08	1.23733e+06	1.23167e+08	9.50344e+07	1.39183e+08	1.00104e+08	9.42665e+07	1.02929e+08	51.5	68.3
Com_1924_pos	7-Methylguanosine	C11 H15 N5 O5	297.107	4.778	298.115	Full match	Full match	Full match	Nucleosides, nucleotides, and analogues	Purine nucleosides	Not available	Purine nucleosides	3.85904e+07	3.75213e+07	2.60453e+07	1.9945e+07	2.79204e+07	2.05844e+07	3.03865e+07	2.86148e+07	3.19853e+07	5.18062e+07	5.56861e+07	5.70025e+07	3.82847e+07	3.32916e+07	4.14027e+07	3.07498e+07	4.002e+07	2.73804e+07	3.47966e+07	4.2794e+07	6.10621e+07	5.5889e+07	3.28459e+07	2.91252e+07	3.04079e+07	4.77575e+07	3.87938e+07	3.67066e+07	4.1967e+07	6.23959e+07	3.95232e+07	3.83023e+07	3.61786e+07	85.4	80.3
Com_2066_pos	Kaempferol	C15 H10 O6	286.048	5.623	287.055	Full match	Full match	No results	Phenylpropanoids and polyketides	Flavonoids	Flavones	Flavonols	2.46983e+06	2.49513e+06	2.3597e+06	2.33712e+06	2.10863e+06	2.08084e+06	1.95264e+06	2.19072e+06	1.94581e+06	2.16769e+06	1.75783e+06	1.70715e+06	1.67542e+06	1.79921e+06	1.74561e+06	1.60117e+06	2.34975e+06	2.03668e+06	2.26866e+06	1.96822e+06	1.87385e+06	1.99446e+06	1.18779e+08	2.59163e+06	1.69992e+06	9.93587e+06	2.11587e+06	2.33629e+06	2.48686e+06	1.95367e+06	6.40102e+06	8.94634e+06	8.25979e+06	87.2	81.8
Com_2114_pos	Nicotinamide adenine dinucleotide phosphate (NADP+)	C21 H28 N7 O17 P3	743.074	1.469	744.082	Full match	Full match	Full match	Nucleosides, nucleotides, and analogues	(5'-&gt;5')-dinucleotides	Not available	(5'-&gt;5')-dinucleotides	3.35975e+07	3.75126e+07	3.68245e+07	5.33068e+07	4.13969e+07	4.55695e+07	5.84293e+07	4.15919e+07	5.29262e+07	5.94623e+07	7.57805e+07	7.89348e+07	5.13037e+07	5.74479e+07	5.8429e+07	5.23942e+07	7.09421e+07	6.54218e+07	5.85747e+07	5.96867e+07	5.13973e+07	6.82769e+07	4.78656e+07	5.63253e+07	6.30238e+07	5.65608e+07	5.84305e+07	5.06078e+07	6.14051e+07	6.50239e+07	6.07535e+07	5.81726e+07	5.51423e+07	93.5	82
Com_2149_pos	Panthenol	C9 H19 N O4	205.131	5.076	206.139	Full match	Full match	Full match	Lipids and lipid-like molecules	Fatty Acyls	Fatty amides	N-acyl amines	1.09091e+07	2.86473e+07	3.95955e+07	1.05838e+07	1.15709e+07	1.18509e+07	1.41098e+07	1.58626e+07	6.87229e+06	9.32214e+06	1.32438e+07	6.71065e+06	2.73238e+07	6.59233e+07	1.05883e+07	9.59031e+06	8.96986e+06	9.21145e+06	1.05902e+07	8.91715e+06	3.02185e+07	1.61748e+07	8.91943e+06	1.28707e+07	2.65137e+07	1.79194e+07	1.20393e+07	1.60841e+07	1.76134e+07	1.629e+07	1.70493e+07	1.97705e+07	1.8265e+07	79.3	75
Com_4773_pos	N,N-Dimethylsphingosine	C20 H41 N O2	327.313	6.858	328.32	Full match	Full match	No results	Organic nitrogen compounds	Organonitrogen compounds	Amines	1,2-aminoalcohols	2.58864e+07	1.56312e+07	1.58863e+07	1.82883e+07	2.02191e+07	1.23613e+07	8.38217e+06	7.12105e+06	6.24489e+06	6.25332e+06	4.78663e+06	4.00597e+06	9.83401e+06	6.64556e+06	7.12886e+06	1.02111e+07	6.61498e+06	4.21168e+06	2.13577e+06	7.33396e+06	4.69819e+06	1.90234e+06	1.73456e+06	3.09835e+06	1.75168e+07	1.03678e+07	1.15503e+07	8.56572e+06	1.21095e+07	1.03593e+07	1.04581e+07	1.18979e+07	1.17882e+07	67.3	56.1
Com_6693_pos	C-8 Ceramide-1-phosphate	C26 H52 N O6 P	505.353	9.922	506.36	Full match	Full match	No results	Lipids and lipid-like molecules	Sphingolipids	Phosphosphingolipids	Phosphosphingolipids	3.3476e+07	1.53748e+07	1.30272e+07	1.437e+07	3.03701e+07	2.00017e+07	1.01544e+07	7.33496e+06	1.12679e+07	8.44697e+06	7.29624e+06	8.62264e+06	5.92526e+06	3.88473e+06	1.10778e+07	1.26622e+07	5.97835e+06	2.46238e+06	1.80091e+06	1.10395e+06	2.37912e+06	1.09623e+06	1.20843e+06	1.04332e+06	7.02795e+06	2.4193e+06	7.38997e+06	5.17747e+06	8.90334e+06	8.23472e+06	1.04537e+07	8.3906e+06	8.70593e+06	77	93.3
Com_10118_pos	2-Amino-1,3,4-octadecanetriol	C18 H39 N O3	317.293	5.822	318.3	Full match	Full match	No results	Organic nitrogen compounds	Organonitrogen compounds	Amines	1,3-aminoalcohols	1.38725e+07	1.21775e+07	1.69309e+07	1.93562e+07	1.69667e+07	1.64412e+07	8.56376e+06	1.15733e+07	7.77835e+06	7.35943e+06	1.03148e+07	8.9373e+06	9.92123e+06	8.51664e+06	7.61102e+06	8.14731e+06	7.46765e+06	8.29005e+06	9.65364e+06	4.25971e+06	4.04855e+06	5.01697e+06	5.87159e+06	5.13274e+06	1.50206e+07	1.14524e+07	1.29852e+07	1.33906e+07	1.58315e+07	2.17531e+06	9.01249e+06	1.05772e+07	9.19758e+06	73	68.2
Com_10542_pos	Adenosine 3'5'-cyclic monophosphate	C10 H12 N5 O6 P	329.052	3.392	330.059	Full match	Full match	Full match	Nucleosides, nucleotides, and analogues	Purine nucleotides	Cyclic purine nucleotides	3',5'-cyclic purine nucleotides	2.89113e+07	2.95214e+07	4.18174e+07	4.33721e+07	3.09143e+07	3.58783e+07	3.2858e+07	3.19522e+07	2.56589e+07	2.62119e+07	2.7137e+07	2.76005e+07	2.13953e+07	2.24496e+07	1.96563e+07	1.66883e+07	1.90875e+07	2.32162e+07	2.80797e+07	2.42222e+07	1.88927e+07	2.18285e+07	2.01924e+07	1.78166e+07	2.24304e+07	3.73978e+07	2.60499e+07	2.73404e+07	2.16818e+07	1.78907e+07	2.60131e+07	2.7864e+07	2.52454e+07	79.5	87.2
Com_1_pos	L-Phenylalanine	C9 H11 N O2	165.079	4.891	166.086	Full match	Full match	Full match	Organic acids and derivatives	Carboxylic acids and derivatives	Amino acids, peptides, and analogues	Phenylalanine and derivatives	6.33631e+10	7.21459e+10	6.80374e+10	6.84201e+10	6.70547e+10	6.90916e+10	7.21509e+10	7.19195e+10	6.90337e+10	8.20166e+10	8.29802e+10	8.42743e+10	7.66172e+10	8.55591e+10	7.59344e+10	7.20677e+10	7.76173e+10	8.57137e+10	7.09974e+10	6.78644e+10	7.18955e+10	7.60297e+10	6.66031e+10	7.09857e+10	7.07898e+10	7.88994e+10	6.95514e+10	7.18966e+10	6.93207e+10	6.35061e+10	7.65822e+10	7.33653e+10	7.45834e+10	94.8	84.3
Com_3_pos	Hypoxanthine	C5 H4 N4 O	136.038	2.002	137.046	Full match	Full match	Full match	Organoheterocyclic compounds	Imidazopyrimidines	Purines and purine derivatives	Hypoxanthines	7.60473e+10	5.58197e+10	7.21071e+10	7.26145e+10	6.48212e+10	6.82128e+10	8.59257e+10	8.19117e+10	7.86818e+10	9.81663e+10	1.08084e+11	9.24357e+10	7.73089e+10	6.79526e+10	7.40047e+10	7.6598e+10	7.482e+10	7.02858e+10	5.56744e+10	8.32214e+10	8.86048e+10	8.54756e+10	7.15527e+10	7.11075e+10	5.49036e+10	7.29187e+10	7.51112e+10	6.09467e+10	6.93359e+10	7.46584e+10	7.77009e+10	7.74862e+10	6.43715e+10	97.2	91.1
Com_11_pos	Creatine	C4 H9 N3 O2	131.07	1.404	132.077	Full match	Full match	Full match	Organic acids and derivatives	Carboxylic acids and derivatives	Amino acids, peptides, and analogues	Alpha amino acids and derivatives	1.64704e+10	1.69034e+10	1.39532e+10	2.04946e+10	1.82336e+10	1.73897e+10	2.55861e+10	2.6583e+10	2.44769e+10	2.59486e+10	2.61613e+10	2.75635e+10	3.16636e+10	3.15135e+10	2.65341e+10	2.71345e+10	2.9984e+10	2.98864e+10	2.93365e+10	3.21671e+10	2.94241e+10	3.03444e+10	2.91461e+10	3.20252e+10	2.32002e+10	2.58313e+10	2.36086e+10	2.48038e+10	2.25779e+10	2.16151e+10	2.07262e+10	2.57064e+10	2.61083e+10	94.3	98.1
Com_12_pos	DL-Tryptophan	C11 H12 N2 O2	204.09	5.204	188.071	Full match	Full match	Full match	Organoheterocyclic compounds	Indoles and derivatives	Indolyl carboxylic acids and derivatives	Indolyl carboxylic acids and derivatives	1.56745e+10	1.52306e+10	1.58117e+10	1.8608e+10	1.51662e+10	1.76468e+10	1.71262e+10	1.55957e+10	1.39738e+10	1.61333e+10	1.90466e+10	1.73924e+10	1.07961e+10	1.46066e+10	9.25892e+09	1.06667e+10	8.52525e+09	1.20591e+10	1.80105e+10	1.87429e+10	1.68735e+10	1.68407e+10	1.83456e+10	1.84019e+10	2.07217e+10	2.01985e+10	1.90585e+10	1.81973e+10	1.89386e+10	1.69345e+10	1.62586e+10	1.70065e+10	1.62196e+10	97.3	96
Com_13_pos	L-Tyrosine	C9 H11 N O3	181.074	2.419	182.081	Full match	Full match	Full match	Organic acids and derivatives	Carboxylic acids and derivatives	Amino acids, peptides, and analogues	Tyrosine and derivatives	3.23299e+10	3.53611e+10	3.56186e+10	3.71955e+10	3.1385e+10	3.10325e+10	4.0382e+10	4.05942e+10	3.95317e+10	4.57635e+10	4.45442e+10	4.5801e+10	4.23944e+10	4.16626e+10	4.17806e+10	3.63092e+10	4.35723e+10	4.04461e+10	3.0057e+10	3.24345e+10	2.89998e+10	2.7969e+10	2.96447e+10	2.77223e+10	3.02461e+10	3.35676e+10	2.96141e+10	3.32154e+10	3.08125e+10	3.29069e+10	3.90074e+10	3.68609e+10	3.71619e+10	96.1	94.3
Com_20_pos	Adenosine 5'-monophosphate	C10 H14 N5 O7 P	347.063	1.585	348.07	Full match	Full match	Full match	Nucleosides, nucleotides, and analogues	Purine nucleotides	Purine ribonucleotides	Purine ribonucleoside monophosphates	1.02116e+10	8.06447e+09	1.837e+10	3.09543e+10	1.31654e+10	2.5791e+10	1.95447e+10	1.87328e+10	1.1482e+10	1.09736e+10	2.20601e+10	1.48484e+10	1.79413e+10	2.92335e+10	8.0606e+09	1.65344e+10	1.87506e+10	3.37317e+10	3.47445e+10	2.49504e+10	1.59847e+10	2.44121e+10	3.3593e+10	3.74942e+10	3.74658e+10	2.91809e+10	2.43818e+10	1.95986e+10	1.76991e+10	9.24569e+09	1.373e+10	2.24811e+10	1.90917e+10	94.2	94.9
Com_22_pos	L-Glutathione oxidized	C20 H32 N6 O12 S2	612.151	2.106	613.159	Full match	Full match	Full match	Organic acids and derivatives	Carboxylic acids and derivatives	Amino acids, peptides, and analogues	Peptides	7.11549e+09	6.48926e+09	6.28183e+09	5.91036e+09	6.60961e+09	5.99981e+09	8.49933e+09	7.57649e+09	8.07565e+09	7.80162e+09	8.33149e+09	9.39755e+09	8.16399e+09	7.78097e+09	6.70801e+09	5.37057e+09	9.07347e+09	9.18625e+09	7.29217e+09	7.96237e+09	7.98097e+09	6.32443e+09	8.23199e+09	8.58876e+09	7.54987e+09	8.41924e+09	8.87182e+09	8.05082e+09	1.04424e+10	6.41096e+09	8.99043e+09	1.00116e+10	9.34521e+09	95	91.4
Com_39_pos	Adenosine	C10 H13 N5 O4	267.097	2.61	268.104	Full match	Full match	Full match	Nucleosides, nucleotides, and analogues	Purine nucleosides	Not available	Purine nucleosides	5.04259e+09	5.47445e+09	7.02667e+09	1.08438e+10	6.6885e+09	9.23701e+09	7.17807e+09	7.6916e+09	5.61986e+09	5.10679e+09	6.45552e+09	6.1006e+09	5.80345e+09	5.67806e+09	5.18469e+09	6.10238e+09	5.56389e+09	6.30179e+09	7.30128e+09	4.79604e+09	6.52658e+09	9.23084e+09	1.82434e+09	1.754e+09	1.66353e+10	1.85994e+09	1.36589e+09	1.38406e+09	1.16213e+09	1.09765e+09	1.45166e+09	1.18417e+09	1.40082e+09	95.2	91.8
Com_64_pos	Guanine	C5 H5 N5 O	151.049	1.628	152.057	Full match	Full match	Full match	Organoheterocyclic compounds	Imidazopyrimidines	Purines and purine derivatives	Purines and purine derivatives	5.14871e+09	2.94441e+09	5.50417e+09	2.12269e+09	4.097e+09	4.81343e+09	6.1153e+09	4.39103e+09	5.41993e+09	3.1374e+09	6.15159e+09	5.71406e+09	6.36477e+09	2.85553e+09	3.82107e+09	4.06063e+09	5.69815e+09	2.91316e+09	5.88971e+09	3.04899e+09	5.64213e+09	5.41443e+09	2.97278e+09	1.36032e+09	7.35712e+09	3.79421e+09	2.26785e+09	2.29789e+09	1.73745e+09	4.04868e+09	4.0175e+09	4.19611e+09	4.10732e+09	95.9	96.3
Com_74_pos	Pantothenic acid	C9 H17 N O5	219.111	5.056	220.118	Full match	Full match	Full match	Organic oxygen compounds	Organooxygen compounds	Alcohols and polyols	Secondary alcohols	7.98394e+08	7.60054e+08	8.83484e+08	9.79375e+08	7.66602e+08	9.47423e+08	9.88677e+08	9.6159e+08	8.6109e+08	1.0402e+09	1.28451e+09	1.15358e+09	1.03741e+09	1.17783e+09	9.88943e+08	9.87789e+08	1.09184e+09	1.27635e+09	2.45205e+09	2.48601e+09	2.09854e+09	2.28363e+09	2.35512e+09	2.44995e+09	1.25878e+09	1.39625e+09	1.21627e+09	1.16852e+09	1.18873e+09	1.04526e+09	1.2677e+09	1.35179e+09	1.19904e+09	78.8	95.2
Com_75_pos	Inosine	C10 H12 N4 O5	268.08	3.234	269.088	Full match	Full match	Full match	Nucleosides, nucleotides, and analogues	Purine nucleosides	Not available	Purine nucleosides	6.57707e+09	8.69015e+09	5.50637e+09	2.35692e+09	7.26602e+09	3.3323e+09	6.75565e+09	6.89105e+09	8.63664e+09	8.5947e+09	4.50484e+09	8.7777e+09	5.60693e+09	3.65494e+09	6.244e+09	4.6495e+09	5.42775e+09	2.20723e+09	1.51921e+09	2.74636e+09	7.00161e+09	4.80699e+09	2.73592e+09	3.48273e+09	3.89539e+09	6.3789e+09	6.97645e+09	8.5575e+09	7.0592e+09	8.94956e+09	6.54851e+09	6.50814e+09	6.48255e+09	93.5	93.6
Com_86_pos	Uracil	C4 H4 N2 O2	112.027	1.797	113.035	Full match	Full match	Full match	Organoheterocyclic compounds	Diazines	Pyrimidines and pyrimidine derivatives	Pyrimidones	9.50783e+09	7.44668e+09	1.02035e+10	1.02919e+10	9.07685e+09	1.20837e+10	1.02195e+10	7.55387e+09	6.59378e+09	7.60846e+09	8.36536e+09	7.2637e+09	5.07e+09	9.75883e+09	4.72516e+09	4.55034e+09	6.8094e+09	1.01391e+10	7.47784e+09	7.31652e+09	6.40169e+09	6.46804e+09	7.8773e+09	7.54232e+09	9.1647e+09	7.11473e+09	4.84283e+09	5.17527e+09	5.83522e+09	4.83754e+09	8.30177e+09	6.86352e+09	5.27142e+09	83.8	94.4
Com_94_pos	5'-S-Methyl-5'-thioadenosine	C11 H15 N5 O3 S	297.09	5.148	298.097	Full match	Full match	Full match	Nucleosides, nucleotides, and analogues	5'-deoxyribonucleosides	5'-deoxy-5'-thionucleosides	5'-deoxy-5'-thionucleosides	1.64668e+08	6.91455e+07	1.40633e+08	6.72121e+08	1.01667e+08	1.82043e+08	7.53368e+07	9.37107e+07	9.05234e+07	1.30472e+09	2.58069e+08	1.95376e+08	9.85549e+07	1.22381e+08	1.14851e+08	4.96391e+08	1.13295e+08	2.15256e+08	1.81374e+08	2.00339e+08	1.7041e+08	3.09872e+08	2.0517e+08	2.72559e+08	2.76514e+08	2.35398e+08	3.00936e+08	1.26056e+08	1.31676e+08	2.57483e+08	1.56725e+08	1.62653e+08	1.57544e+08	96.2	94.2
Com_129_pos	S-Adenosylhomocysteine	C14 H20 N6 O5 S	384.121	2.176	385.128	Full match	Full match	Full match	Nucleosides, nucleotides, and analogues	5'-deoxyribonucleosides	5'-deoxy-5'-thionucleosides	5'-deoxy-5'-thionucleosides	1.2667e+09	1.14274e+09	1.19597e+09	1.19275e+09	9.70687e+08	1.10249e+09	1.69131e+09	1.64572e+09	1.24288e+09	1.1869e+09	1.47685e+09	1.62859e+09	1.65271e+09	1.7121e+09	1.18934e+09	1.05622e+09	1.66578e+09	1.319e+09	1.46079e+09	1.6214e+09	1.45929e+09	1.36061e+09	1.34488e+09	1.18856e+09	1.19767e+09	1.7256e+09	1.01668e+09	1.10854e+09	1.25547e+09	7.79454e+08	1.4601e+09	1.40575e+09	1.3244e+09	92.5	94.7
Com_160_pos	D-(-)-Glutamine	C5 H10 N2 O3	146.069	1.342	147.076	Full match	Full match	Full match	Organic acids and derivatives	Carboxylic acids and derivatives	Amino acids, peptides, and analogues	D-alpha-amino acids	1.62908e+08	2.17199e+08	1.89879e+08	1.87156e+08	1.54447e+08	1.90619e+08	1.26272e+08	1.58429e+08	1.65591e+08	2.70753e+08	1.94816e+08	1.80645e+08	1.17469e+08	5.75594e+07	1.35591e+08	1.12764e+08	1.25335e+08	5.68291e+07	9.77432e+07	6.97385e+07	1.42838e+08	1.4779e+08	6.37183e+07	7.86302e+07	3.2274e+08	2.88643e+08	3.56779e+08	2.68697e+08	3.3558e+08	4.22229e+08	1.67839e+08	1.6347e+08	1.86296e+08	77.3	72.6
Com_177_pos	Adenine	C5 H5 N5	135.054	1.615	136.062	Full match	Full match	Full match	Organoheterocyclic compounds	Imidazopyrimidines	Purines and purine derivatives	6-aminopurines	1.64377e+09	1.788e+09	2.1937e+09	3.15415e+09	1.88847e+09	2.8104e+09	2.24409e+09	2.43244e+09	2.02512e+09	1.66913e+09	2.43723e+09	2.05279e+09	2.02136e+09	2.09831e+09	1.7814e+09	1.86916e+09	2.06941e+09	3.43937e+09	2.95725e+09	3.27534e+09	1.78483e+09	3.01662e+09	3.14203e+09	3.89666e+09	3.88955e+09	3.26074e+09	2.88177e+09	2.18273e+09	2.00973e+09	1.16903e+09	1.91572e+09	1.88749e+09	2.35584e+09	90.2	79.9
Com_179_pos	Threonine	C4 H9 N O3	119.058	1.353	120.066	Full match	Full match	Full match	Organic acids and derivatives	Carboxylic acids and derivatives	Amino acids, peptides, and analogues	D-alpha-amino acids	4.25111e+09	4.15289e+09	5.08925e+09	1.12799e+09	4.17222e+09	3.96585e+09	4.77214e+09	3.84617e+09	4.66411e+09	3.69735e+09	3.66928e+09	3.6136e+09	3.3912e+09	3.33401e+09	3.60064e+09	2.97186e+09	3.51302e+09	2.46145e+09	3.23533e+09	2.23318e+09	2.39575e+09	2.98958e+09	2.99993e+09	3.25334e+09	4.00695e+09	3.83767e+09	3.61016e+09	3.80235e+09	3.64332e+09	2.00315e+09	4.3749e+09	4.04841e+09	4.12869e+09	82.9	98
Com_226_pos	2-Aminoadipic acid	C6 H11 N O4	161.069	1.44	162.076	Full match	Full match	Full match	Organic acids and derivatives	Carboxylic acids and derivatives	Amino acids, peptides, and analogues	Alpha amino acids	5.53629e+08	5.03001e+08	6.22358e+08	6.14687e+08	5.96223e+08	5.50418e+08	3.72271e+08	3.64446e+08	3.76801e+08	4.01907e+08	4.40637e+08	4.56628e+08	8.01313e+07	7.67553e+07	7.66104e+07	7.6978e+07	8.65661e+07	7.87988e+07	5.50354e+07	8.04687e+07	7.85264e+07	7.70075e+07	5.14011e+07	6.48038e+07	7.05941e+08	7.55974e+08	7.38402e+08	7.01981e+08	7.16868e+08	7.32987e+08	3.54972e+08	3.86582e+08	3.56219e+08	85.9	88.7
Com_262_pos	L-Histidine	C6 H9 N3 O2	155.069	1.325	156.077	Full match	Full match	Full match	Organic acids and derivatives	Carboxylic acids and derivatives	Amino acids, peptides, and analogues	Histidine and derivatives	3.30262e+08	3.86155e+08	3.91448e+08	4.81842e+08	3.84195e+08	4.33864e+08	3.88334e+08	4.16084e+08	4.3496e+08	4.74234e+08	5.60673e+08	5.42658e+08	3.78503e+08	3.91088e+08	3.91867e+08	3.62633e+08	4.47412e+08	4.29858e+08	3.13935e+08	3.49365e+08	3.2369e+08	3.59305e+08	3.04387e+08	3.39984e+08	4.03321e+08	4.38839e+08	4.60224e+08	4.17871e+08	4.21088e+08	4.65102e+08	3.94611e+08	3.85026e+08	4.05698e+08	93	95.7
Com_298_pos	α-Aspartylphenylalanine	C13 H16 N2 O5	280.106	5.228	281.113	Full match	Full match	Full match	Organic acids and derivatives	Carboxylic acids and derivatives	Amino acids, peptides, and analogues	Peptides	2.44275e+08	5.04395e+08	2.71844e+08	7.2694e+07	3.38677e+08	7.65021e+07	1.72368e+08	3.10548e+08	4.25478e+08	5.03067e+08	8.65175e+07	4.24684e+08	1.8722e+08	5.77879e+07	3.59537e+08	1.38529e+08	3.10836e+08	3.97388e+07	4.99567e+07	1.78262e+07	3.23021e+08	1.45305e+08	3.07075e+07	2.98931e+07	6.06961e+07	1.19915e+08	1.53179e+08	3.57422e+08	3.04062e+08	4.49722e+08	2.36519e+08	2.59471e+08	2.47423e+08	94.1	93.8
Com_462_pos	Cytidine	C9 H13 N3 O5	243.085	1.518	244.093	Full match	Full match	Full match	Nucleosides, nucleotides, and analogues	Pyrimidine nucleosides	Not available	Pyrimidine nucleosides	2.91259e+08	2.23633e+08	2.10356e+08	4.16743e+08	1.86539e+08	3.13367e+08	4.4747e+08	3.18679e+08	4.35907e+08	4.60744e+08	6.19589e+08	5.07658e+08	3.4177e+08	8.07664e+08	3.72883e+08	3.14477e+08	3.5915e+08	1.0615e+09	1.08356e+09	1.09028e+09	8.16379e+08	9.83867e+08	8.53771e+08	8.76074e+08	7.58387e+08	7.18333e+08	5.93482e+08	5.67654e+08	5.71703e+08	5.64461e+08	5.73983e+08	5.36422e+08	5.95902e+08	87.9	90.9
Com_516_pos	Thiamine	C12 H16 N4 O S	264.104	1.365	265.111	Full match	Full match	No results	Organoheterocyclic compounds	Diazines	Pyrimidines and pyrimidine derivatives	Thiamines	3.95836e+08	4.09422e+08	4.5469e+08	3.89809e+08	2.55891e+08	3.61609e+08	5.21385e+08	5.25214e+08	4.88889e+08	4.99366e+08	4.71176e+08	4.93618e+08	4.89043e+08	5.11613e+08	3.00651e+08	3.25387e+08	3.69564e+08	4.47973e+08	4.34352e+08	5.58212e+08	4.25789e+08	4.57934e+08	5.74112e+08	4.32878e+08	4.87945e+08	5.81344e+08	3.76955e+08	4.15076e+08	4.88773e+08	4.41361e+08	4.87806e+08	3.16735e+08	4.98853e+08	91	90.8
Com_670_pos	L-Aspartic acid	C4 H7 N O4	133.037	1.354	134.045	Full match	Full match	Full match	Organic acids and derivatives	Carboxylic acids and derivatives	Amino acids, peptides, and analogues	Aspartic acid and derivatives	4.12909e+08	2.33505e+08	4.8924e+08	4.4765e+08	1.62734e+08	2.05576e+08	3.20606e+08	3.39997e+08	3.26054e+08	3.00637e+08	3.08104e+08	2.92411e+08	3.81252e+08	4.27584e+08	1.53344e+08	3.58769e+08	3.16315e+08	4.38511e+08	4.88777e+08	4.57442e+08	4.02707e+08	5.18461e+08	4.67149e+08	1.04304e+08	3.39573e+08	3.2887e+08	2.69848e+08	3.14554e+08	2.82114e+08	3.17557e+08	3.12543e+08	2.4925e+08	2.80913e+08	41.5	76.7
Com_683_pos	Glycyl-L-leucine	C8 H16 N2 O3	188.116	5.097	189.123	Full match	Full match	Full match	Organic acids and derivatives	Carboxylic acids and derivatives	Amino acids, peptides, and analogues	Peptides	2.12042e+08	2.37837e+08	2.14641e+08	1.65559e+08	2.02565e+08	1.46894e+08	2.04236e+08	2.0721e+08	2.14732e+08	1.71579e+08	9.42674e+07	1.38352e+08	1.35499e+08	9.88521e+07	1.59099e+08	1.10129e+08	1.20175e+08	5.86503e+07	8.78783e+07	7.92738e+07	1.18398e+08	1.05795e+08	8.47118e+07	1.10968e+08	7.44476e+07	1.3973e+08	9.52386e+07	1.53402e+08	1.13506e+08	1.41257e+08	1.41909e+08	1.67656e+08	1.44965e+08	90.2	96.9
Com_907_pos	Folinic acid	C20 H23 N7 O7	473.166	5.058	474.173	Full match	Full match	No results	Organoheterocyclic compounds	Pteridines and derivatives	Pterins and derivatives	Tetrahydrofolic acids	7.28753e+07	4.59168e+07	5.31527e+07	7.36849e+07	7.03622e+07	9.18772e+07	6.08375e+07	4.41126e+07	5.86126e+07	7.50489e+07	1.28018e+08	1.00433e+08	7.51313e+07	8.5267e+07	6.16806e+07	5.61765e+07	1.07788e+08	7.93488e+07	1.35574e+08	2.06996e+08	1.68154e+08	1.88047e+08	1.61723e+08	1.98946e+08	8.91732e+07	9.90682e+07	1.63098e+08	1.49433e+08	1.50951e+08	9.71563e+07	1.12426e+08	1.13007e+08	1.05045e+08	68	51
Com_1180_pos	Methionine sulfoxide	C5 H11 N O3 S	165.046	2.235	148.043	Full match	Full match	Full match	Organic acids and derivatives	Carboxylic acids and derivatives	Amino acids, peptides, and analogues	Alpha amino acids	3.32011e+08	4.60638e+08	4.68527e+08	4.27223e+08	3.9877e+08	4.38787e+08	3.91021e+08	4.36433e+08	3.80632e+08	4.15601e+08	3.2684e+08	3.2744e+08	3.11477e+08	3.5537e+08	3.14312e+08	2.7391e+08	2.52594e+08	3.12738e+08	3.06224e+08	2.93877e+08	2.81201e+08	2.69022e+08	3.32727e+08	3.14318e+08	2.88307e+08	3.12645e+08	2.75582e+08	3.64236e+08	2.67532e+08	2.95933e+08	3.57459e+08	3.41267e+08	3.6176e+08	64.2	90.8
Com_2015_pos	Riboflavin	C17 H20 N4 O6	376.139	5.4	377.146	Full match	Full match	Full match	Organoheterocyclic compounds	Pteridines and derivatives	Alloxazines and isoalloxazines	Flavins	5.02613e+07	4.89358e+07	5.03596e+07	5.6091e+07	5.08542e+07	6.38661e+07	6.25085e+07	5.97496e+07	4.58206e+07	5.70871e+07	7.46e+07	7.78819e+07	5.83861e+07	8.17838e+07	5.93225e+07	5.34211e+07	6.25198e+07	9.11492e+07	6.83318e+07	8.6987e+07	6.65117e+07	6.30826e+07	8.20482e+07	7.64016e+07	4.42637e+07	4.8416e+07	4.58055e+07	4.32229e+07	5.02005e+07	5.2538e+07	5.37159e+07	6.05498e+07	5.19366e+07	83.4	91
Com_2252_pos	Imidazolelactic acid	C6 H8 N2 O3	156.053	1.426	157.061	Full match	Full match	Full match	Organoheterocyclic compounds	Azoles	Imidazoles	Imidazolyl carboxylic acids and derivatives	2.08419e+07	3.46681e+07	2.86156e+07	3.11444e+07	2.76457e+07	2.25042e+07	4.45139e+07	5.44509e+07	4.04702e+07	5.17271e+07	5.21058e+07	5.71535e+07	7.27812e+07	6.95805e+07	7.37873e+07	6.17545e+07	6.51305e+07	7.59154e+07	7.84064e+07	1.04522e+08	7.88878e+07	8.31729e+07	8.16221e+07	1.03758e+08	3.67291e+07	3.32044e+07	2.84817e+07	3.64715e+07	3.61674e+07	3.38738e+07	5.17627e+07	5.47707e+07	5.62422e+07	57.4	51.7
Com_2361_pos	Pyridoxal 5'-phosphate	C8 H10 N O6 P	247.024	2.251	248.032	Full match	Full match	Full match	Organoheterocyclic compounds	Pyridines and derivatives	Pyridine carboxaldehydes	Pyridoxals and derivatives	1.82412e+07	1.7296e+07	2.68644e+07	3.84196e+07	2.71254e+07	4.74938e+07	4.73837e+07	4.77665e+07	4.3977e+07	3.55662e+07	4.90847e+07	5.97006e+07	8.1334e+07	1.06359e+08	5.2846e+07	6.00952e+07	8.69521e+07	9.95546e+07	1.20136e+08	1.08489e+08	7.9475e+07	9.80922e+07	1.2431e+08	1.75545e+08	8.88054e+07	7.43777e+07	9.90318e+07	8.12244e+07	6.65332e+07	5.88409e+07	7.26745e+07	6.50146e+07	6.25677e+07	66.1	75.3
Com_3053_pos	Xanthine	C5 H4 N4 O2	152.033	3.143	153.041	Full match	Full match	Full match	Organoheterocyclic compounds	Imidazopyrimidines	Purines and purine derivatives	Xanthines	5.48842e+08	5.47514e+08	5.97327e+08	5.91292e+08	4.93323e+08	5.50052e+08	5.3609e+08	5.38617e+08	5.18484e+08	5.45257e+08	6.00646e+08	5.55094e+08	4.29526e+08	4.45047e+08	3.79538e+08	3.73689e+08	4.08664e+08	4.56683e+08	3.63182e+08	3.63505e+08	3.71562e+08	3.83983e+08	3.78375e+08	3.79804e+08	3.9039e+08	4.67549e+08	3.98764e+08	4.33706e+08	4.05243e+08	4.21212e+08	5.25293e+08	4.68435e+08	4.7707e+08	90.1	79
Com_3458_pos	Cyclic ADP-ribose	C15 H21 N5 O13 P2	541.06	1.629	542.068	Full match	Full match	No results	Organic oxygen compounds	Organooxygen compounds	Carbohydrates and carbohydrate conjugates	Pentose phosphates	5.65078e+07	6.0115e+07	4.3268e+07	6.13209e+07	5.88147e+07	4.57421e+07	5.49742e+07	5.99337e+07	8.94595e+07	4.99719e+07	3.53035e+07	5.01401e+07	3.12662e+07	2.89066e+07	5.92171e+07	3.82551e+07	3.9698e+07	2.73281e+07	3.31437e+07	1.84282e+07	2.5775e+07	2.92429e+07	1.90395e+07	2.10635e+07	3.51175e+07	5.31168e+07	1.21305e+08	1.35062e+08	1.12125e+08	7.71844e+07	4.28336e+07	4.96864e+07	5.11529e+07	94.9	93.9
Com_7711_pos	L-Glutamic acid	C5 H9 N O4	147.053	0.925	148.06	Full match	Full match	Full match	Organic acids and derivatives	Carboxylic acids and derivatives	Amino acids, peptides, and analogues	Glutamic acid and derivatives	4.75954e+07	4.76242e+07	5.44037e+07	5.15156e+07	4.97541e+07	5.66733e+07	4.68112e+07	4.44304e+07	5.09985e+07	4.22359e+07	5.32623e+07	4.94337e+07	3.37427e+07	5.61337e+07	3.98131e+07	3.66771e+07	5.37211e+07	5.00123e+07	5.72623e+07	4.66618e+07	4.27561e+07	4.78148e+07	4.88478e+07	4.85272e+07	3.99739e+07	5.73223e+07	5.59331e+07	5.80595e+07	5.54392e+07	4.88812e+07	4.26491e+07	3.69204e+07	4.13588e+07	89.8	92.3
Com_8151_pos	Rutin	C27 H30 O16	610.154	5.542	633.143	Full match	Full match	No results	Phenylpropanoids and polyketides	Flavonoids	Flavonoid glycosides	Flavonoid-3-O-glycosides	1.11803e+06	1.25e+06	1.50757e+06	1.40432e+06	1.1751e+06	1.23181e+06	1.32075e+06	1.37859e+06	1.23798e+06	1.19186e+06	1.0054e+06	1.11977e+06	1.11243e+06	1.2502e+06	1.18285e+06	958514	1.02409e+06	1.27467e+06	1.37446e+06	1.2392e+06	1.19815e+06	1.20053e+06	1.96049e+07	1.57119e+06	1.15324e+06	5.77366e+06	1.27176e+06	1.37734e+06	1.54814e+06	1.13115e+06	1.27754e+06	1.16446e+06	1.27694e+06	80	70.6
Com_7_pos	Monoolein	C21 H40 O4	356.292	9.608	379.282	Full match	No results	Full match	Lipids and lipid-like molecules	Glycerolipids	Monoradylglycerols	1-monoacylglycerols	5.7868e+10	4.28903e+10	3.21924e+10	3.94115e+10	5.18606e+10	5.09112e+10	2.85532e+10	2.0713e+10	3.55781e+10	3.0451e+10	3.73012e+10	3.24055e+10	3.3554e+10	2.60855e+10	3.81619e+10	3.85613e+10	3.30615e+10	2.91061e+10	9.07323e+09	1.30628e+10	2.11724e+10	1.05487e+10	1.04885e+10	9.40084e+09	6.18022e+10	2.86599e+10	6.32249e+10	4.22415e+10	6.11568e+10	7.33237e+10	3.95276e+10	3.95199e+10	3.61001e+10	91.5
Com_9_pos	Nicotinamide	C6 H6 N2 O	105.022	1.866	123.055	Invalid mass	Invalid mass	No results	Organoheterocyclic compounds	Pyridines and derivatives	Pyridinecarboxylic acids and derivatives	Nicotinamides	4.46606e+10	5.11917e+10	5.32756e+10	5.33876e+10	4.69211e+10	5.6112e+10	5.94516e+10	6.14688e+10	5.5332e+10	5.81738e+10	5.38617e+10	5.99547e+10	4.52288e+10	4.93496e+10	3.83114e+10	4.05217e+10	4.19614e+10	5.09196e+10	4.73362e+10	4.60405e+10	4.45515e+10	4.51449e+10	4.65109e+10	4.94035e+10	5.546e+10	6.21922e+10	5.02879e+10	5.43246e+10	4.99017e+10	4.35344e+10	4.93557e+10	5.00838e+10	5.22405e+10	96.4	90.9
Com_15_pos	Gamma-Caprolactone	C6 H10 O2	114.068	2.767	132.102	No results	No results	Full match	Organoheterocyclic compounds	Lactones	Gamma butyrolactones	Gamma butyrolactones	3.357e+10	3.61265e+10	4.18269e+10	4.56073e+10	4.01813e+10	3.78906e+10	4.34141e+10	4.46414e+10	4.06111e+10	3.53832e+10	3.93353e+10	3.90964e+10	4.38713e+10	3.96939e+10	4.09709e+10	3.73296e+10	3.96254e+10	3.9881e+10	3.97176e+10	4.02063e+10	3.42531e+10	3.98917e+10	4.23233e+10	3.95922e+10	3.24881e+10	3.57142e+10	3.01847e+10	2.8734e+10	3.27803e+10	2.99064e+10	3.97103e+10	4.29812e+10	4.00372e+10
Com_17_pos	Lithocholic Acid	C24 H40 O3	398.282	10.056	399.289	Invalid mass	No results	No results	Lipids and lipid-like molecules	Steroids and steroid derivatives	Bile acids, alcohols and derivatives	Monohydroxy bile acids, alcohols and derivatives	3.34437e+07	1.03924e+07	5.42538e+06	9.49348e+06	2.98269e+07	2.75808e+07	1.0488e+06	823665	1.0039e+06	1.00306e+06	923481	857878	9.33826e+09	8.13059e+09	1.83195e+10	2.47926e+10	1.51134e+10	9.89926e+09	3.40028e+07	1.64001e+07	1.67955e+06	1.06522e+06	786559	781061	1.19948e+06	3.64422e+06	1.31889e+06	1.02526e+06	1.2844e+06	1.48414e+06	4.35917e+09	5.06307e+09	4.82584e+09	63.6
Com_24_pos	1-Palmitoylglycerol	C19 H38 O4	330.277	9.412	353.266	Full match	No results	Full match	Lipids and lipid-like molecules	Glycerolipids	Monoradylglycerols	1-monoacylglycerols	1.37101e+10	9.48434e+09	6.85679e+09	8.99948e+09	1.16375e+10	9.79671e+09	6.5069e+09	4.45296e+09	8.92911e+09	7.55323e+09	1.03945e+10	7.02097e+09	6.30675e+09	4.41887e+09	6.40825e+09	7.79433e+09	6.60647e+09	5.44772e+09	1.99653e+09	3.12993e+09	5.27502e+09	2.34128e+09	1.68795e+09	2.43071e+09	1.12179e+10	5.20281e+09	1.03894e+10	7.77585e+09	1.09974e+10	1.50378e+10	8.25511e+09	8.7135e+09	7.70403e+09	74.4
Com_30_pos	Valine	C5 H11 N O2	117.079	1.699	118.086	Full match	No results	Full match	Organic acids and derivatives	Carboxylic acids and derivatives	Amino acids, peptides, and analogues	Valine and derivatives	1.82227e+10	2.12957e+10	2.1427e+10	2.05501e+10	1.81465e+10	1.97379e+10	2.20394e+10	2.42745e+10	2.2176e+10	2.25509e+10	2.1634e+10	2.06226e+10	1.91084e+10	1.96187e+10	1.95932e+10	1.67979e+10	1.95388e+10	1.97899e+10	1.6504e+10	1.72853e+10	1.63896e+10	1.68971e+10	1.70519e+10	1.80716e+10	1.64096e+10	1.92857e+10	1.68404e+10	1.86677e+10	1.72894e+10	1.71306e+10	1.97621e+10	2.02501e+10	2.02224e+10	81.7
Com_31_pos	Epigallocatechin	C15 H14 O7	306.076	2.107	307.083	No results	Invalid mass	No results	Phenylpropanoids and polyketides	Flavonoids	Flavans	Epigallocatechins	1.55002e+10	1.45622e+10	1.42763e+10	5.34579e+09	1.55238e+10	1.41945e+10	1.73699e+10	1.51667e+10	1.6994e+10	1.54929e+10	1.66982e+10	2.02627e+10	1.92027e+10	1.89436e+10	1.57916e+10	1.20886e+10	2.17207e+10	2.18057e+10	1.999e+10	2.10866e+10	2.0199e+10	1.67061e+10	2.17358e+10	2.34765e+10	1.94483e+10	1.91371e+10	2.16286e+10	1.9361e+10	2.43157e+10	1.50205e+10	2.07352e+10	2.40876e+10	2.23605e+10		85.5
Com_37_pos	Oleamide	C18 H35 N O	281.271	9.443	282.279	Full match	No results	No results	Lipids and lipid-like molecules	Fatty Acyls	Fatty amides	Fatty amides	1.01337e+10	5.13198e+09	4.74273e+09	5.58764e+09	8.22376e+09	6.81139e+09	2.48657e+09	2.05484e+09	2.96906e+09	2.35869e+09	2.38527e+09	2.40848e+09	4.04195e+09	2.75225e+09	5.10706e+09	6.79189e+09	3.91404e+09	2.76984e+09	1.68287e+09	1.9651e+09	2.60076e+09	1.44003e+09	1.59183e+09	1.38709e+09	8.26937e+09	3.04288e+09	7.69639e+09	4.4222e+09	6.58632e+09	7.17295e+09	5.22055e+09	5.69548e+09	5.47537e+09	96.4
Com_45_pos	Palmitic Acid	C16 H32 O2	273.266	6.156	274.274	Invalid mass	No results	No results	Lipids and lipid-like molecules	Fatty Acyls	Fatty acids and conjugates	Long-chain fatty acids	4.49016e+09	2.70346e+09	2.86106e+09	4.1876e+09	4.14667e+09	3.31126e+09	2.06744e+09	1.41141e+09	1.58125e+09	1.42208e+09	1.4589e+09	1.35202e+09	2.49762e+09	1.63479e+09	2.01736e+09	2.52454e+09	1.33123e+09	1.05608e+09	1.17757e+09	9.63914e+08	9.41784e+08	9.10806e+08	1.22889e+09	7.42538e+08	3.31449e+09	1.42141e+09	2.29026e+09	1.43003e+09	2.9796e+09	2.02612e+09	2.28258e+09	2.17681e+09	2.2529e+09	72.8
Com_51_pos	LPC 16:0-SN1	C24 H50 N O7 P	495.332	9.604	496.339	No results	Full match	Full match	NA	NA	NA	NA	5.26733e+09	2.36218e+09	1.65337e+09	2.29362e+09	4.53993e+09	3.38154e+09	1.41845e+09	9.21002e+08	1.70262e+09	1.12889e+09	1.65128e+09	1.22517e+09	8.81204e+08	6.93943e+08	1.35879e+09	1.97063e+09	8.56004e+08	1.033e+09	3.69487e+08	4.77054e+08	4.24802e+08	2.42267e+08	2.95373e+08	2.90576e+08	1.87802e+09	4.59586e+08	1.88558e+09	9.72642e+08	1.70788e+09	2.1498e+09	1.5907e+09	1.78581e+09	1.58439e+09		84.4
Com_55_pos	2,3-dihydroxypropyl 12-methyltridecanoate	C17 H34 O4	302.245	8.565	325.235	Full match	No results	No results	NA	NA	NA	NA	4.37048e+09	2.82962e+09	1.81014e+09	2.19475e+09	2.98287e+09	2.66401e+09	1.57808e+09	1.1108e+09	2.13958e+09	1.97427e+09	2.37328e+09	1.79871e+09	1.48346e+09	1.11461e+09	1.57844e+09	1.92183e+09	1.60059e+09	1.25299e+09	4.72053e+08	7.1794e+08	1.26407e+09	5.71394e+08	4.78698e+08	4.91489e+08	3.15829e+09	1.71258e+09	3.38786e+09	2.66003e+09	3.49877e+09	5.44091e+09	2.11798e+09	2.17929e+09	2.1328e+09	88.4
Com_66_pos	4-Hydroxybenzaldehyde	C7 H6 O2	122.037	2.419	123.044	No results	Full match	Full match	Organic oxygen compounds	Organooxygen compounds	Carbonyl compounds	Hydroxybenzaldehydes	4.24257e+09	4.65188e+09	4.62463e+09	5.02984e+09	4.18567e+09	4.13119e+09	5.40118e+09	5.28041e+09	5.44969e+09	6.18604e+09	5.80013e+09	6.2777e+09	5.80481e+09	5.93661e+09	6.03855e+09	4.90328e+09	5.89952e+09	5.57633e+09	4.14964e+09	4.60195e+09	4.17626e+09	3.86413e+09	4.25082e+09	3.85427e+09	4.16542e+09	4.51344e+09	4.00088e+09	4.59067e+09	4.12839e+09	4.54766e+09	5.05715e+09	4.66161e+09	4.80994e+09		56.6
Com_76_pos	Hexadecanamide	C16 H33 N O	255.256	9.235	256.263	Full match	No results	No results	Lipids and lipid-like molecules	Fatty Acyls	Fatty amides	Fatty amides	3.23821e+09	1.78803e+09	1.47934e+09	1.85637e+09	2.48824e+09	1.7587e+09	6.76563e+08	6.39529e+08	1.10113e+09	7.27837e+08	9.24297e+08	8.40954e+08	9.22074e+08	7.43247e+08	1.28671e+09	2.75614e+09	1.51665e+09	1.10539e+09	4.50149e+08	7.40832e+08	8.84271e+08	3.86054e+08	3.41808e+08	4.8112e+08	2.38018e+09	8.66055e+08	2.00077e+09	1.17412e+09	1.78447e+09	2.20499e+09	1.60812e+09	1.82124e+09	1.61377e+09	94.4
Com_81_pos	23-Nordeoxycholic acid	C23 H38 O4	378.277	8.981	401.266	No results	No results	Full match	NA	NA	NA	NA	4.42358e+09	2.66381e+09	1.84627e+09	2.19668e+09	3.46813e+09	3.39585e+09	1.87432e+09	1.43188e+09	2.26237e+09	1.98229e+09	2.24692e+09	2.0539e+09	2.53823e+09	1.91959e+09	2.85392e+09	3.31285e+09	2.30214e+09	1.90237e+09	5.99208e+08	6.9659e+08	1.26468e+09	7.12806e+08	6.84223e+08	5.48055e+08	2.89998e+09	1.36344e+09	3.03667e+09	2.28485e+09	2.82718e+09	3.39372e+09	2.31993e+09	2.32686e+09	2.2969e+09
Com_139_pos	MAG (18:3)	C21 H36 O4	352.261	8.59	375.25	No results	No results	Full match	Lipids and lipid-like molecules	Glycerolipids	Monoradylglycerols	Monoacylglycerols	1.94439e+09	1.20428e+09	8.17354e+08	9.72749e+08	1.44652e+09	1.39334e+09	7.58178e+08	6.06622e+08	9.24969e+08	8.36117e+08	9.33653e+08	8.53449e+08	9.08457e+08	6.87577e+08	9.7392e+08	1.22626e+09	8.36279e+08	7.14733e+08	3.18476e+08	4.01091e+08	6.83391e+08	4.03442e+08	3.67425e+08	2.97135e+08	1.38863e+09	6.61954e+08	1.46398e+09	1.06149e+09	1.35322e+09	1.73801e+09	9.83873e+08	9.95716e+08	9.84674e+08
Com_142_pos	Thiazolidine-4-carboxylic acid	C4 H7 N O2 S	133.02	1.455	134.027	No results	Full match	No results	Organic acids and derivatives	Carboxylic acids and derivatives	Amino acids, peptides, and analogues	Alpha amino acids and derivatives	1.23192e+09	1.13587e+09	1.4422e+09	1.55833e+09	1.36522e+09	1.756e+09	1.25766e+09	1.18722e+09	1.52479e+09	1.36461e+09	1.7524e+09	1.68539e+09	6.25824e+08	6.59813e+08	6.3804e+08	5.51144e+08	8.4242e+08	9.05881e+08	2.90391e+08	4.08615e+08	5.88175e+08	5.11151e+08	2.9585e+08	5.17381e+08	6.98969e+08	1.07099e+09	1.09393e+09	9.00532e+08	9.41069e+08	7.46953e+08	1.07483e+09	9.91829e+08	1.00397e+09		96.3
Com_148_pos	Indole	C8 H7 N	117.058	5.204	118.065	Full match	No results	No results	Organoheterocyclic compounds	Indoles and derivatives	Indoles	Indoles	8.70822e+08	8.62941e+08	9.00989e+08	1.04928e+09	8.94901e+08	9.89503e+08	1.00793e+09	8.70634e+08	7.60557e+08	9.4977e+08	1.13595e+09	9.85245e+08	6.45071e+08	8.60659e+08	5.6047e+08	6.22502e+08	4.98416e+08	7.03155e+08	9.98491e+08	1.07435e+09	9.93409e+08	9.60887e+08	1.06243e+09	1.06843e+09	1.18394e+09	1.17118e+09	1.13507e+09	1.05304e+09	1.09022e+09	9.74514e+08	9.62553e+08	1.00614e+09	9.62222e+08	89.6
Com_190_pos	(±)11(12)-EET	C20 H32 O3	302.224	7.737	303.231	Invalid mass	No match	No match	NA	NA	NA	NA	8.54453e+07	8.85543e+07	7.07265e+07	6.18011e+07	6.9808e+07	6.16189e+07	6.97797e+07	7.07297e+07	7.23644e+07	8.22444e+07	7.80233e+07	7.65303e+07	7.06358e+07	7.65761e+07	6.51017e+07	6.34108e+07	6.76103e+07	6.4008e+07	1.6539e+09	1.47355e+09	1.46424e+09	1.54004e+09	1.66263e+09	1.33821e+09	5.75484e+07	6.39791e+07	5.49298e+07	6.00314e+07	5.71565e+07	6.26315e+07	3.46236e+08	3.33453e+08	3.46684e+08	76.2	57.6
Com_202_pos	Acetylcholine	C7 H15 N O2	145.11	1.444	146.117	Full match	No results	No results	Organic nitrogen compounds	Organonitrogen compounds	Quaternary ammonium salts	Acyl cholines	5.34865e+08	5.31958e+08	6.02789e+08	5.71378e+08	5.18652e+08	5.11646e+08	7.55555e+08	7.38141e+08	7.04295e+08	6.94993e+08	6.98654e+08	7.52346e+08	8.00476e+08	8.40038e+08	8.14252e+08	7.67848e+08	8.33696e+08	7.82808e+08	9.32842e+08	9.95838e+08	9.94431e+08	1.01636e+09	1.00113e+09	1.01738e+09	7.25958e+08	8.4799e+08	6.98742e+08	7.94159e+08	6.91607e+08	6.7925e+08	8.13476e+08	7.64721e+08	7.80339e+08	89.3
Com_212_pos	CAR 18:1	C25 H48 N O4	425.35	7.201	426.357	No results	Invalid mass	No results	NA	NA	NA	NA	1.48344e+08	6.75549e+07	7.78045e+07	1.35783e+08	2.115e+08	1.6775e+08	1.35895e+08	1.05911e+08	1.50416e+08	1.45486e+08	1.21712e+08	1.92992e+08	4.62513e+08	1.8133e+08	3.81678e+08	6.39404e+08	5.82377e+08	1.36562e+08	4.99807e+07	5.27585e+07	2.4347e+08	1.25505e+08	4.63274e+07	4.99292e+07	3.30386e+08	1.52717e+08	6.27828e+08	3.33964e+08	4.69041e+08	3.68452e+08	2.79518e+08	2.72991e+08	2.94835e+08		90.9
Com_216_pos	Lysopa 18:0	C21 H43 O7 P	438.274	9.289	439.282	No results	No results	Full match	Lipids and lipid-like molecules	Glycerophospholipids	Glycerophosphates	Monoalkylglycerophosphates	6.86365e+07	3.95812e+07	1.21756e+07	3.47656e+07	7.32583e+07	6.48917e+07	1.80801e+06	1.54181e+06	1.92266e+06	1.75996e+06	1.87462e+06	1.63641e+06	1.36157e+09	7.15338e+08	1.31822e+09	1.60183e+09	1.03878e+09	7.41661e+08	5.56494e+06	3.1507e+06	1.89679e+06	1.25288e+06	1.25077e+06	1.26928e+06	2.27501e+06	1.46567e+06	2.23862e+06	1.77973e+06	2.19067e+06	2.71577e+06	2.88332e+08	2.93517e+08	2.66917e+08
Com_222_pos	25-hydroxycholecalciferol	C27 H44 O2	400.333	9.709	401.341	No results	Full match	Full match	NA	NA	NA	NA	1.36233e+08	7.8683e+07	7.31474e+07	1.12859e+08	1.49995e+08	1.51994e+08	5.73889e+07	4.26225e+07	7.57693e+07	4.91414e+07	7.30319e+07	6.35589e+07	7.72838e+07	5.7683e+07	9.54704e+07	1.31681e+08	7.68715e+07	6.56379e+07	2.22144e+07	2.76603e+07	3.18493e+07	1.61345e+07	2.3169e+07	1.98603e+07	7.43302e+07	2.68329e+07	7.30621e+07	4.18922e+07	5.55991e+07	4.95143e+07	7.09354e+07	6.13449e+07	6.83252e+07		56.2
Com_228_pos	3-[4-(3,5-dichloro-4-pyridinyl)piperazino]-1,1,1-trifluoro-2-propanol	C12 H14 Cl2 F3 N3 O	343.051	2.279	344.058	Invalid mass	No results	No results	NA	NA	NA	NA	1.49565e+09	1.57751e+09	1.81858e+09	1.69574e+09	1.5295e+09	1.58798e+09	1.07655e+09	1.0248e+09	1.02042e+09	9.14557e+08	9.49977e+08	7.93587e+08	5.59231e+08	6.86935e+08	4.93179e+08	5.51435e+08	4.95551e+08	6.74897e+08	1.02304e+09	8.78834e+08	8.82881e+08	1.10358e+09	1.08689e+09	1.05249e+09	1.89512e+09	2.00379e+09	1.59285e+09	2.0241e+09	1.4843e+09	1.3353e+09	1.02865e+09	1.08927e+09	1.17539e+09	55.1
Com_237_pos	6-Methylquinoline	C10 H9 N	126.047	5.208	144.081	Invalid mass	No results	No results	Organoheterocyclic compounds	Quinolines and derivatives	Not available	Quinolines and derivatives	8.63787e+08	8.34724e+08	8.52762e+08	1.02328e+09	8.55616e+08	9.58941e+08	9.66681e+08	8.3425e+08	7.47497e+08	9.25137e+08	1.10459e+09	9.70833e+08	6.19858e+08	8.20045e+08	5.41017e+08	5.96025e+08	4.89625e+08	6.82147e+08	9.89059e+08	1.05713e+09	9.73873e+08	9.49214e+08	1.04197e+09	1.03613e+09	1.15202e+09	1.14158e+09	1.07608e+09	1.02431e+09	1.06142e+09	9.86603e+08	9.34531e+08	9.72919e+08	9.41305e+08	84.6
Com_239_pos	Uridine 5'-monophosphate	C9 H13 N2 O9 P	324.035	1.476	325.043	No results	Full match	Full match	Nucleosides, nucleotides, and analogues	Pyrimidine nucleotides	Pyrimidine ribonucleotides	Pyrimidine ribonucleoside monophosphates	2.51457e+08	2.41396e+08	2.07519e+08	2.68873e+08	1.87682e+08	3.43483e+08	2.78447e+08	2.00066e+08	2.03402e+08	2.57915e+08	3.20515e+08	2.86122e+08	2.39559e+08	2.21616e+08	2.06363e+08	1.74687e+08	2.64636e+08	3.10084e+08	2.26823e+08	3.21089e+08	2.56436e+08	3.07786e+08	2.35966e+08	2.90393e+08	3.22535e+08	3.24263e+08	2.79122e+08	2.33221e+08	3.36751e+08	2.46701e+08	2.83664e+08	3.12976e+08	2.95196e+08		82.9
Com_241_pos	3-(5-phenyl-1,3-oxazol-2-yl)-4-(trifluoromethyl)pyridine	C15 H9 F3 N2 O	290.062	3.151	291.069	Invalid mass	No results	No results	NA	NA	NA	NA	3.24114e+09	3.97372e+09	3.50822e+09	1.17892e+09	3.17281e+09	2.20571e+09	3.01833e+09	3.14441e+09	3.64447e+09	3.19207e+09	2.05513e+09	2.53335e+09	2.2982e+09	2.14712e+09	2.19503e+09	2.00024e+09	2.10566e+09	1.41419e+09	1.31223e+09	1.61458e+09	2.68191e+09	2.53711e+09	1.91852e+09	2.14082e+09	1.87267e+09	2.9711e+09	2.18674e+09	3.31721e+09	2.36128e+09	2.11208e+09	2.68953e+09	2.49494e+09	3.13133e+09	43.6
Com_246_pos	L-5-Hydroxytryptophan	C11 H12 N2 O3	220.085	3.589	221.092	Full match	No results	Full match	Organoheterocyclic compounds	Indoles and derivatives	Tryptamines and derivatives	Serotonins	2.27942e+08	2.15924e+08	2.43018e+08	2.67616e+08	1.93731e+08	2.34568e+08	4.27185e+08	4.67439e+08	4.49566e+08	4.73352e+08	4.65258e+08	4.98036e+08	1.84088e+09	1.25602e+09	1.9661e+09	1.52546e+09	2.1497e+09	1.41517e+09	4.34477e+08	4.48574e+08	3.98475e+08	4.04999e+08	3.95993e+08	3.95404e+08	2.25829e+08	2.33967e+08	1.86772e+08	1.89157e+08	1.67237e+08	1.69392e+08	7.47556e+08	8.359e+08	8.09192e+08	48.4
Com_254_pos	Prostaglandin B1	C20 H32 O4	336.229	7.137	359.219	Full match	No results	Full match	Lipids and lipid-like molecules	Fatty Acyls	Eicosanoids	Prostaglandins and related compounds	1.46185e+07	1.56041e+07	1.45096e+07	2.34321e+07	1.24159e+07	3.08955e+07	1.75628e+07	1.54487e+07	1.43016e+07	3.48035e+07	1.72044e+07	2.56664e+07	3.05159e+07	3.13557e+07	4.30568e+07	1.20427e+07	4.64897e+07	3.18759e+07	1.45766e+09	1.00347e+09	7.37081e+08	1.02148e+09	2.9708e+09	9.51456e+08	4.48444e+07	4.03189e+06	1.33194e+07	9.42249e+06	9.342e+06	9.81755e+06	4.90567e+08	3.64297e+08	2.31114e+08	55.6
Com_264_pos	(9cis)-Retinal	C20 H28 O	284.214	7.923	285.221	Full match	No results	Full match	Lipids and lipid-like molecules	Prenol lipids	Retinoids	Retinoids	9.28362e+06	7.35132e+06	5.95183e+06	5.90341e+06	6.25949e+06	6.07672e+06	6.3464e+06	5.2157e+06	5.78421e+06	6.72909e+06	6.45623e+06	5.93929e+06	6.342e+06	5.86247e+06	5.76324e+06	6.69106e+06	5.97367e+06	6.49152e+06	1.73297e+09	1.7436e+09	1.84274e+09	1.77808e+09	1.86763e+09	1.23592e+09	1.41136e+07	8.60492e+06	6.19505e+06	6.29079e+06	6.0142e+06	5.92584e+06	3.47414e+08	3.57626e+08	3.70589e+08	87.9
Com_268_pos	D-Sphingosine	C18 H37 N O2	281.271	6.759	282.279	Invalid mass	No results	No results	Organic nitrogen compounds	Organonitrogen compounds	Amines	1,2-aminoalcohols	5.00934e+08	3.05721e+08	2.65927e+07	3.40912e+07	5.77607e+08	3.9444e+08	1.92623e+08	1.26693e+08	2.14908e+08	1.50074e+08	2.21304e+08	1.60978e+08	1.99091e+08	1.65093e+08	2.52486e+08	2.99133e+08	2.71434e+08	1.68974e+08	3.4425e+07	2.05486e+07	1.62103e+07	3.1896e+07	2.6623e+07	1.88199e+07	5.31613e+08	1.87777e+08	4.97308e+08	2.72008e+08	4.84014e+08	3.52608e+08	2.86223e+08	2.78925e+08	2.71301e+08	94.7
Com_280_pos	5-(isopentylthio)-1,3,4-thiadiazol-2-amine	C7 H13 N3 S2	203.056	2.441	204.063	Full match	No results	No results	NA	NA	NA	NA	2.06537e+09	2.24328e+09	2.77437e+09	1.71263e+09	1.84363e+09	1.66081e+09	1.98866e+09	1.96776e+09	1.95636e+09	1.6281e+09	1.54116e+09	1.25777e+09	1.48735e+09	1.76091e+09	1.21067e+09	1.36855e+09	1.23109e+09	1.56882e+09	1.55929e+09	1.234e+09	1.31062e+09	1.51883e+09	1.85164e+09	1.64184e+09	1.40272e+09	1.92818e+09	1.13956e+09	1.79499e+09	1.26386e+09	9.36936e+08	1.29181e+09	1.45334e+09	1.68478e+09	41.1
Com_288_pos	Enrofloxacin	C19 H22 F N3 O3	381.146	6.323	382.154	Invalid mass	No results	No results	Organoheterocyclic compounds	Quinolines and derivatives	Quinoline carboxylic acids	Quinoline carboxylic acids	5.09683e+08	3.04058e+08	3.33969e+08	4.56367e+08	3.24684e+08	2.85317e+08	4.62375e+08	5.40796e+08	3.33427e+08	4.01272e+08	6.18575e+08	4.4368e+08	3.85382e+08	5.96654e+08	4.47209e+08	3.20858e+08	4.82963e+08	5.65825e+08	5.69467e+08	5.62602e+08	4.05912e+08	4.63352e+08	6.03934e+08	4.61285e+08	3.9674e+08	4.67086e+08	3.99825e+08	3.00716e+08	4.17916e+08	3.15001e+08	5.06057e+08	4.44143e+08	4.80067e+08	47
Com_315_pos	3-hydroxy-3-methylpentanedioic acid	C6 H10 O5	179.081	4.885	180.088	Invalid mass	No results	No results	NA	NA	NA	NA	4.56145e+08	3.30861e+08	3.84947e+08	4.97062e+08	4.12583e+08	5.74974e+08	4.19975e+08	3.99219e+08	4.13844e+08	6.42702e+08	7.27034e+08	6.03171e+08	5.70912e+08	7.58789e+08	4.84076e+08	5.5768e+08	6.36825e+08	7.76476e+08	7.45674e+08	8.50486e+08	8.25853e+08	8.1655e+08	5.97692e+08	7.34158e+08	7.25789e+08	7.52757e+08	6.76651e+08	6.03062e+08	5.79228e+08	5.20196e+08	6.40545e+08	6.77479e+08	5.5111e+08	43.8
Com_329_pos	4-(trifluoromethyl)nicotinic acid	C7 H4 F3 N O2	191.017	1.332	192.024	Invalid mass	No results	No results	NA	NA	NA	NA	7.50612e+08	1.02179e+09	8.08266e+08	1.0425e+09	8.02432e+08	9.45299e+08	7.38117e+08	7.43027e+08	7.90797e+08	7.46948e+08	6.63396e+08	6.48971e+08	5.82975e+08	6.51015e+08	5.40088e+08	5.42158e+08	5.04889e+08	6.87263e+08	4.50473e+08	5.42919e+08	4.21814e+08	5.99975e+08	5.6871e+08	4.92433e+08	1.00049e+09	1.00354e+09	8.64307e+08	1.05808e+09	8.80895e+08	8.10778e+08	8.41478e+08	6.942e+08	7.10824e+08	41.2
Com_342_pos	Dopamine	C8 H11 N O2	153.077	2.824	154.084	Invalid mass	No results	No results	Benzenoids	Phenols	Benzenediols	Catecholamines and derivatives	7.70393e+08	8.27048e+08	9.8511e+08	8.57241e+08	7.99014e+08	7.14404e+08	4.50168e+08	3.79212e+08	8.69267e+08	6.21065e+08	3.41441e+08	5.54979e+08	6.96045e+08	7.77071e+08	4.45868e+08	6.57431e+08	6.31497e+08	3.39951e+08	3.83438e+08	3.43477e+08	5.96586e+08	7.47299e+08	4.01715e+08	3.83658e+08	5.4481e+08	7.16849e+08	4.59967e+08	5.76598e+08	5.48537e+08	3.84742e+08	3.55008e+08	3.71496e+08	4.27795e+08	52.3
Com_343_pos	Sedanolide	C12 H18 O2	176.12	10.131	159.117	Invalid mass	No results	No results	Organoheterocyclic compounds	Isobenzofurans	Not available	Isobenzofurans	1.43419e+07	1.1023e+07	1.02449e+07	1.27301e+07	1.47642e+07	1.47119e+07	1.87844e+07	1.2356e+07	3.84864e+07	3.18251e+07	1.58605e+07	1.71046e+07	5.04323e+08	4.12301e+08	8.80325e+08	1.15845e+09	7.36282e+08	4.68141e+08	1.86232e+07	1.80492e+07	1.87881e+07	1.73067e+07	1.63695e+07	1.52155e+07	1.22839e+07	9.36278e+06	9.62507e+06	9.07904e+06	8.91798e+06	1.06719e+07	2.22295e+08	2.85682e+08	2.55858e+08	46.2
Com_382_pos	N1-prop-2-ynyl-2,5-di(2,2,2-trifluoroethoxy)benzene-1-sulfonamide	C13 H11 F6 N O4 S	391.026	1.557	392.034	Invalid mass	No results	No results	NA	NA	NA	NA	4.97369e+08	4.54274e+08	7.71954e+08	9.02073e+08	5.47711e+08	7.41498e+08	6.09543e+08	5.9942e+08	4.61549e+08	3.47771e+08	4.4465e+08	3.54544e+08	4.97335e+08	7.08817e+08	3.80334e+08	4.47091e+08	3.88889e+08	6.45972e+08	8.61265e+08	5.0391e+08	5.00533e+08	6.95774e+08	8.73981e+08	9.00432e+08	6.77905e+08	7.07212e+08	4.90148e+08	5.26453e+08	4.13275e+08	2.27313e+08	5.1478e+08	5.74561e+08	6.25677e+08	42.2
Com_389_pos	3-methyl-5-oxo-5-(4-toluidino)pentanoic acid	C13 H17 N O3	257.102	1.584	258.11	Invalid mass	No match	No match	NA	NA	NA	NA	1.77948e+09	2.04417e+09	2.90847e+09	2.73933e+09	2.12529e+09	2.38524e+09	2.18255e+09	6.73034e+08	2.11588e+09	2.11646e+09	2.2206e+09	2.24491e+09	2.42654e+09	2.33555e+09	2.33616e+09	2.17624e+09	2.59792e+09	1.87001e+09	1.33114e+09	2.31269e+09	2.26795e+09	2.56422e+09	1.60758e+09	2.49081e+09	2.87062e+09	3.20479e+09	2.92779e+09	3.03541e+09	2.74541e+09	2.51851e+09	2.16918e+09	2.18706e+09	2.19161e+09	75.3	92.5
Com_392_pos	4-oxo-5-phenylpentanoic acid	C11 H12 O3	209.103	5.548	210.11	Invalid mass	No results	No results	NA	NA	NA	NA	3.76299e+08	3.26823e+08	3.64951e+08	2.83123e+08	2.94778e+08	2.58601e+08	2.6361e+08	1.91369e+08	3.18873e+08	2.60272e+08	2.67536e+08	2.13972e+08	4.72159e+08	4.05502e+08	2.62085e+08	2.89741e+08	3.52964e+08	3.84488e+08	6.05586e+08	4.08845e+08	6.5083e+08	5.79762e+08	5.0066e+08	4.87644e+08	2.9019e+08	5.63871e+08	5.21724e+08	7.3112e+08	6.45752e+08	3.7868e+08	4.01109e+08	3.90811e+08	2.76921e+08	52.1
Com_401_pos	1-(2-methoxy-4-nitrophenyl)pyrrolidine	C11 H14 N2 O3	222.101	5.018	223.108	Full match	No results	Full match	NA	NA	NA	NA	2.44373e+08	3.10928e+08	3.10567e+08	1.78517e+08	3.05995e+08	1.58155e+08	2.07959e+08	1.06538e+08	7.53089e+07	3.28365e+08	1.1412e+08	4.07657e+07	1.07281e+08	1.09299e+07	6.48854e+06	1.13e+08	3.30119e+07	5.00793e+06	5.12354e+07	4.30126e+07	3.95051e+07	9.70137e+07	4.02591e+07	2.75614e+07	8.52323e+07	1.22044e+08	9.66093e+07	1.36382e+08	2.09286e+08	1.73427e+08	1.18115e+08	1.28563e+08	1.18268e+08	40.6
Com_404_pos	Skatole	C9 H9 N	131.073	5.21	132.081	Full match	No results	Full match	Organoheterocyclic compounds	Indoles and derivatives	Indoles	3-methylindoles	4.27543e+08	4.13066e+08	4.24361e+08	5.07221e+08	4.30272e+08	4.81357e+08	4.7958e+08	4.21575e+08	3.75146e+08	4.5881e+08	5.41869e+08	4.79103e+08	3.14917e+08	4.12325e+08	2.74463e+08	3.06424e+08	2.60412e+08	3.39153e+08	4.84423e+08	5.20181e+08	4.61845e+08	4.72914e+08	4.96654e+08	5.13894e+08	5.58295e+08	5.53964e+08	5.29174e+08	5.00941e+08	5.26097e+08	4.73095e+08	4.55825e+08	4.58497e+08	4.56166e+08	91.8
Com_412_pos	5-Fluoro-2-[(3S)-1-(2-methylbenzyl)-3-pyrrolidinyl]-1H-benzimidazole	C19 H20 F N3	309.169	4.71	310.176	Invalid mass	No results	No results	Organoheterocyclic compounds	Benzimidazoles	Not available	Benzimidazoles	9.72774e+08	8.26806e+08	8.20468e+08	7.45982e+08	7.43323e+08	7.19167e+08	6.57432e+08	5.69746e+08	6.05107e+08	8.57226e+08	1.12563e+09	9.63241e+08	5.08295e+08	2.80876e+08	4.73525e+08	4.35706e+08	5.28661e+08	2.4268e+08	5.32998e+08	5.67439e+08	8.24536e+08	7.50412e+08	4.99071e+08	5.69409e+08	6.46783e+08	9.07857e+08	8.59961e+08	8.89571e+08	1.04754e+09	9.48993e+08	7.21234e+08	7.32621e+08	7.20737e+08	42.8
Com_454_pos	Trigonelline	C7 H7 N O2	137.045	1.363	138.052	Invalid mass	No results	No results	Alkaloids and derivatives	Not available	Not available	Alkaloids and derivatives	1.73601e+08	1.37166e+07	5.41302e+08	1.75617e+08	1.29219e+08	4.49695e+07	2.08411e+08	2.82563e+07	2.28602e+08	2.50184e+08	7.01323e+07	3.48942e+07	2.26925e+08	9.11698e+07	4.91918e+07	2.30006e+08	8.62489e+07	2.74485e+08	3.47525e+08	9.79356e+07	2.98158e+08	1.26845e+08	3.35797e+08	6.83052e+07	1.67366e+08	7.68787e+07	1.19079e+08	1.61529e+08	2.79877e+07	5.13501e+07	2.81649e+07	2.74404e+07	2.04892e+07	75.8
Com_457_pos	5-trans prostaglandin F2β	C20 H34 O5	376.222	6.611	359.219	Invalid mass	No results	No results	Lipids and lipid-like molecules	Fatty Acyls	Eicosanoids	Prostaglandins and related compounds	6.74822e+06	7.46897e+06	6.86061e+06	7.28112e+06	5.94441e+06	7.58211e+06	8.0252e+06	8.94168e+06	9.76748e+06	8.4611e+06	9.78522e+06	8.88534e+06	1.22635e+07	7.82943e+06	7.72231e+06	8.06974e+06	9.04414e+06	1.50137e+07	9.67665e+08	8.06228e+08	5.95137e+08	8.15914e+08	1.02499e+09	7.94884e+08	8.10543e+06	7.29213e+06	6.73488e+06	6.23266e+06	5.84096e+06	6.5805e+06	1.49824e+08	1.3536e+08	1.53217e+08	80
Com_465_pos	Gamma-Aminobutyric acid	C4 H9 N O2	103.064	1.354	104.071	No results	Full match	Full match	Organic acids and derivatives	Carboxylic acids and derivatives	Amino acids, peptides, and analogues	Gamma amino acids and derivatives	1.34545e+08	1.54136e+08	1.85833e+08	1.08783e+08	9.67999e+07	9.33866e+07	2.58615e+08	2.87357e+08	2.61494e+08	2.48648e+08	3.01108e+08	1.98938e+08	4.99679e+08	4.67096e+08	4.44022e+08	4.24371e+08	4.6969e+08	5.10829e+08	4.64754e+08	4.2266e+08	4.16167e+08	3.92361e+08	4.08258e+08	4.72071e+08	2.10832e+08	1.99295e+08	1.92614e+08	1.90852e+08	1.54778e+08	1.04064e+08	2.83516e+08	2.82076e+08	2.41122e+08		82.2
Com_469_pos	S-Adenosylmethionine	C15 H22 N6 O5 S	199.068	1.332	399.144	Invalid mass	Invalid mass	No results	Nucleosides, nucleotides, and analogues	5'-deoxyribonucleosides	5'-deoxy-5'-thionucleosides	5'-deoxy-5'-thionucleosides	7.76836e+07	9.97192e+07	1.03304e+08	1.15323e+08	1.1564e+08	1.47286e+08	1.11e+08	1.22501e+08	1.366e+08	1.37842e+08	2.10309e+08	1.83681e+08	8.26196e+07	8.57985e+07	8.95833e+07	8.88949e+07	9.78404e+07	1.73582e+08	1.00489e+08	1.26787e+08	1.46482e+08	1.65043e+08	1.1051e+08	2.22295e+08	1.91324e+08	1.8862e+08	2.79795e+08	2.20532e+08	1.78978e+08	2.43638e+08	1.39612e+08	1.46433e+08	1.34256e+08	76.4	86.3
Com_471_pos	THC	C21 H30 O2	314.224	10.362	315.231	Full match	No results	Full match	Organoheterocyclic compounds	Benzopyrans	1-benzopyrans	2,2-dimethyl-1-benzopyrans	878087	870060	771175	863748	916949	1.54141e+06	1.68241e+08	6.45325e+07	4.60419e+08	3.82821e+08	5.0809e+08	5.2632e+08	7.19099e+07	5.22943e+07	1.18414e+08	1.74368e+08	1.08707e+08	6.77024e+07	7.14523e+06	2.56284e+06	641968	668506	601808	654108	701190	648622	713206	671387	656343	778547	2.23184e+08	2.24425e+08	2.19831e+08	71.7
Com_472_pos	CAR 16:1	C23 H44 N O4	397.319	6.786	398.326	No results	Invalid mass	No results	NA	NA	NA	NA	1.20397e+08	5.75601e+07	6.681e+07	7.94154e+07	1.80994e+08	9.85682e+07	8.60264e+07	8.51833e+07	1.21743e+08	1.06994e+08	7.20616e+07	1.39789e+08	2.31847e+08	8.28877e+07	2.3162e+08	2.92699e+08	3.04591e+08	6.34063e+07	2.81445e+07	2.87325e+07	1.09812e+08	5.93999e+07	2.54592e+07	2.63247e+07	9.93844e+07	5.48978e+07	2.1416e+08	1.63594e+08	1.95927e+08	2.33964e+08	1.36686e+08	1.51247e+08	1.34987e+08		87.3
Com_478_pos	Pyridoxamine	C8 H12 N2 O2	168.087	1.297	169.095	Invalid mass	Invalid mass	No results	Organoheterocyclic compounds	Pyridines and derivatives	Pyridoxamines	Pyridoxamine 5'-phosphates	6.32117e+08	6.90555e+08	8.18325e+08	7.67185e+08	5.70989e+08	5.80172e+08	5.32907e+08	6.34599e+08	5.28683e+08	5.27483e+08	4.96164e+08	4.36264e+08	3.57782e+08	2.57401e+08	3.38881e+08	3.05427e+08	2.18576e+08	3.37584e+08	4.98419e+08	4.43668e+08	4.34475e+08	4.53134e+08	4.57281e+08	4.51112e+08	3.79251e+08	4.56938e+08	2.3244e+08	4.06291e+08	3.78676e+08	3.34857e+08	4.95375e+08	4.51727e+08	4.8048e+08	63.9	57.4
Com_504_pos	α-Linolenoyl ethanolamide	C20 H35 N O2	321.264	7.939	322.271	Invalid mass	No results	No results	Organic nitrogen compounds	Organonitrogen compounds	Amines	N-acylethanolamines	7.39335e+08	5.34146e+08	7.0629e+08	6.80118e+08	8.27847e+08	7.31824e+08	2.94488e+08	2.33037e+08	2.43279e+08	2.14314e+08	2.14407e+08	2.28526e+08	6.31492e+08	5.64596e+08	6.78623e+08	7.34124e+08	5.84807e+08	4.68961e+08	4.63714e+08	4.55615e+08	4.42245e+08	4.53309e+08	4.79467e+08	3.20148e+08	1.52218e+09	1.01973e+09	1.48285e+09	1.15564e+09	1.35249e+09	9.98127e+08	8.07144e+08	7.35751e+08	8.08881e+08	78.7
Com_512_pos	LSD-d3	C20 H22 [2]H3 N3 O	326.219	10.146	327.226	Full match	No results	No results	NA	NA	NA	NA	1.8023e+09	9.88452e+08	7.66626e+08	8.1461e+08	1.29874e+09	1.43766e+09	6.45372e+08	4.82745e+08	8.09676e+08	7.54829e+08	8.46297e+08	7.74503e+08	4.23086e+08	3.35173e+08	3.4024e+08	2.90289e+08	2.80205e+08	3.1957e+08	2.17168e+08	2.28738e+08	5.68648e+08	2.06318e+08	2.30471e+08	2.18649e+08	1.20355e+09	6.67681e+08	1.39319e+09	9.52636e+08	1.07485e+09	1.56799e+09	6.46536e+08	6.16709e+08	6.12126e+08	65.9
Com_528_pos	o-Cresol	C7 H8 O	108.058	4.893	109.065	No results	No results	Full match	Benzenoids	Phenols	Cresols	Ortho cresols	3.54098e+08	4.04912e+08	4.02068e+08	4.08153e+08	3.94741e+08	3.89575e+08	4.04738e+08	3.92364e+08	3.86269e+08	4.46281e+08	4.71789e+08	4.66489e+08	4.25938e+08	4.78974e+08	4.12635e+08	4.0912e+08	4.39943e+08	4.76544e+08	4.23529e+08	3.87972e+08	4.04649e+08	4.48362e+08	3.96039e+08	4.0362e+08	1.84736e+08	4.34753e+08	3.84048e+08	3.92486e+08	3.81839e+08	3.55597e+08	4.34325e+08	4.13095e+08	4.24818e+08
Com_551_pos	12(S)-HETE	C20 H32 O3	320.235	7.215	343.224	No results	No results	Full match	Lipids and lipid-like molecules	Fatty Acyls	Eicosanoids	Hydroxyeicosatetraenoic acids	4.53962e+06	4.24511e+06	3.92936e+06	3.76685e+06	4.04835e+06	3.89987e+06	4.4435e+06	4.42943e+06	4.19319e+06	4.31161e+06	4.6882e+06	4.25123e+06	4.26307e+06	4.48447e+06	1.45939e+07	3.54888e+06	4.55106e+06	4.07544e+06	2.57072e+09	9.96358e+08	1.0142e+09	8.50116e+08	8.21073e+08	7.86115e+08	2.28607e+07	4.82072e+06	3.94373e+06	3.62101e+06	3.42045e+06	3.09511e+06	1.48164e+08	1.04666e+08	1.4033e+08
Com_564_pos	2-Furoic acid	C5 H4 O3	112.016	0.587	130.05	No results	No results	Full match	Organoheterocyclic compounds	Furans	Furoic acid and derivatives	Furoic acids	2.74329e+09	2.45078e+09	2.63521e+09	2.74428e+09	2.38193e+09	3.10805e+09	2.49123e+09	2.26582e+09	2.27809e+09	2.09516e+09	2.40331e+09	2.39294e+09	2.35659e+09	2.40997e+09	1.93247e+09	1.80609e+09	1.95221e+09	2.10133e+09	2.47478e+09	2.14353e+09	1.90065e+09	2.06617e+09	1.97929e+09	1.85883e+09	1.5913e+09	2.12387e+09	2.06084e+09	2.39179e+09	2.27145e+09	2.17363e+09	2.59675e+09	1.44307e+09	1.95505e+09
Com_566_pos	PC O-16:1	C24 H48 N O7 P	493.316	8.563	494.324	No results	Full match	Full match	NA	NA	NA	NA	4.10592e+08	2.91816e+08	2.44282e+08	3.32878e+08	4.4168e+08	4.49249e+08	1.28533e+08	1.55878e+08	1.40232e+08	1.01024e+08	1.5986e+08	1.33675e+08	1.42943e+08	1.98022e+08	2.14222e+08	2.60937e+08	1.49481e+08	2.0828e+08	1.20308e+08	1.01524e+08	7.37795e+07	1.00003e+08	1.34432e+08	1.13134e+08	3.75668e+08	1.2496e+08	3.80432e+08	2.6188e+08	3.47043e+08	3.30765e+08	2.22841e+08	2.29882e+08	2.24863e+08		80.1
Com_573_pos	Palmitoylcarnitine	C23 H45 N O4	399.334	7.097	400.342	Full match	Not the top hit	Full match	Lipids and lipid-like molecules	Fatty Acyls	Fatty acid esters	Acyl carnitines	6.45199e+07	4.06621e+07	3.81053e+07	4.59446e+07	8.81276e+07	5.05619e+07	7.5444e+07	5.55342e+07	9.36098e+07	7.28205e+07	6.63517e+07	8.78137e+07	1.57262e+08	5.72654e+07	1.56821e+08	2.29589e+08	1.88816e+08	5.49327e+07	3.44223e+07	4.802e+07	1.94998e+08	6.33701e+07	2.53172e+07	3.11287e+07	7.16361e+07	3.63343e+07	1.26137e+08	6.74382e+07	1.13182e+08	8.5778e+07	1.15267e+08	1.2846e+08	1.24632e+08	89.1	85.8
Com_580_pos	N-Methylhydantoin	C4 H6 N2 O2	114.043	1.715	115.05	No results	No results	Full match	Organoheterocyclic compounds	Azolines	Imidazolines	Imidazolines	1.05815e+09	1.11411e+09	1.30936e+09	5.59945e+08	5.34132e+08	1.36766e+09	1.06632e+09	1.08106e+09	1.01843e+09	1.10414e+09	1.21716e+09	1.02853e+09	7.65051e+08	9.74375e+08	7.42452e+08	8.06686e+08	7.65727e+08	1.00373e+09	5.70959e+08	5.53287e+08	4.85057e+08	5.23868e+08	5.41116e+08	5.32834e+08	5.59417e+08	6.62046e+08	5.77653e+08	5.89518e+08	6.46941e+08	5.57371e+08	7.7319e+08	6.84012e+08	7.09008e+08
Com_586_pos	Thromboxane B2	C20 H34 O6	392.217	6.026	393.224	Invalid mass	No results	No results	Lipids and lipid-like molecules	Fatty Acyls	Eicosanoids	Thromboxanes	1.04019e+07	1.2321e+07	1.03754e+07	1.08405e+07	9.45089e+06	1.13603e+07	7.301e+06	7.18982e+06	8.76872e+06	8.1426e+06	9.14401e+06	8.57964e+06	6.04689e+06	5.10411e+06	6.00679e+06	3.8836e+06	5.68991e+06	6.39815e+06	5.79022e+07	2.0723e+08	1.7084e+08	2.06529e+08	1.96251e+08	1.69608e+08	3.74637e+06	4.90901e+06	3.84769e+06	4.74832e+06	4.75393e+06	4.08347e+06	5.26999e+07	5.45831e+07	5.67508e+07	90.1
Com_588_pos	Phosphocholine	C5 H14 N O4 P	183.066	1.332	184.073	No results	Full match	No results	Organic nitrogen compounds	Organonitrogen compounds	Quaternary ammonium salts	Phosphocholines	9.61758e+07	7.44796e+07	1.00551e+08	1.88071e+08	1.06637e+08	1.80422e+08	1.34026e+08	1.07942e+08	9.98493e+07	1.13636e+08	2.72915e+08	1.66354e+08	1.58183e+08	2.18661e+08	1.21298e+08	1.65e+08	1.78088e+08	2.63739e+08	1.71441e+08	1.97848e+08	1.28015e+08	1.52711e+08	1.64322e+08	2.25265e+08	2.18488e+08	1.75505e+08	1.84505e+08	1.24483e+08	1.3814e+08	1.47655e+08	1.68723e+08	1.74045e+08	1.73412e+08		94.3
Com_590_pos	L-Hydroxyproline	C5 H9 N O3	131.058	2.543	132.066	No results	No results	Full match	Organic acids and derivatives	Carboxylic acids and derivatives	Amino acids, peptides, and analogues	Proline and derivatives	1.6536e+08	2.18487e+08	1.62767e+08	2.71412e+08	1.88302e+08	1.65148e+08	1.68189e+08	1.89828e+08	2.23073e+08	1.9004e+08	2.13624e+08	2.58043e+08	2.2907e+08	2.46111e+08	2.36924e+08	1.86944e+08	1.74802e+08	2.29663e+08	2.59865e+08	2.4841e+08	2.88291e+08	3.08671e+08	2.77295e+08	2.65648e+08	2.19502e+08	2.61974e+08	2.34006e+08	2.08849e+08	1.93714e+08	2.16058e+08	2.81362e+08	1.68426e+08	1.71949e+08
Com_592_pos	N-Methylisoleucine	C7 H15 N O2	145.11	5.165	146.118	No results	Full match	No results	Organic acids and derivatives	Carboxylic acids and derivatives	Amino acids, peptides, and analogues	Isoleucine and derivatives	6.92316e+07	1.04236e+08	2.24408e+08	3.44083e+08	2.79094e+08	2.45323e+08	7.91733e+07	2.93486e+08	1.26875e+08	7.10596e+07	1.88807e+08	1.01504e+08	1.41081e+08	2.39851e+08	1.20324e+08	9.40311e+07	1.26115e+08	1.20355e+08	3.02687e+08	8.73903e+07	8.47055e+07	2.8147e+08	2.83041e+08	3.0711e+08	2.59187e+08	1.91389e+08	2.6212e+08	2.03405e+08	9.05278e+07	1.0468e+08	1.77893e+08	1.90705e+08	1.89538e+08		67.3
Com_600_pos	N-Acetylmethionine	C7 H13 N O3 S	191.062	5.297	192.069	No results	Full match	Full match	Organic acids and derivatives	Carboxylic acids and derivatives	Amino acids, peptides, and analogues	Methionine and derivatives	1.77828e+08	1.83718e+08	1.88872e+08	2.25677e+08	1.58846e+08	1.96534e+08	1.81463e+08	1.85542e+08	1.70988e+08	2.02297e+08	2.3604e+08	2.17899e+08	1.45444e+08	1.28715e+08	1.51264e+08	1.28676e+08	1.51681e+08	1.10145e+08	1.2494e+08	1.29714e+08	1.38373e+08	1.20956e+08	1.09194e+08	1.21022e+08	1.63262e+08	1.86994e+08	1.75052e+08	1.64078e+08	1.83857e+08	1.67056e+08	1.68431e+08	1.83942e+08	1.73777e+08		92.9
Com_605_pos	2-(14,15-Epoxyeicosatrienoyl) glycerol	C23 H38 O5	416.253	7.823	417.261	Invalid mass	No results	No results	Lipids and lipid-like molecules	Glycerolipids	Monoradylglycerols	2-monoacylglycerols	5.46469e+06	3.49669e+06	1.32384e+06	2.64599e+06	3.96262e+06	3.49695e+06	3.15874e+06	3.4942e+06	4.51204e+06	3.67216e+06	4.01694e+06	3.72215e+06	3.40312e+06	3.65423e+06	3.4882e+06	4.04928e+06	3.12371e+06	3.49202e+06	4.60423e+08	4.3346e+08	4.08018e+08	4.82924e+08	5.0714e+08	4.27414e+08	3.54584e+06	2.4773e+06	2.98394e+06	2.13313e+06	2.46411e+06	3.34789e+06	1.02454e+08	1.02908e+08	1.0792e+08	73.1
Com_665_pos	7α-Hydroxytestosterone	C19 H28 O3	304.203	10.142	305.211	Full match	No results	Full match	Lipids and lipid-like molecules	Steroids and steroid derivatives	Androstane steroids	Androgens and derivatives	1.15386e+06	926077	876516	949126	1.13039e+06	1.0887e+06	792093	680949	862775	758957	869338	725451	1.95009e+08	1.30075e+08	2.72971e+08	3.50229e+08	2.31804e+08	1.51131e+08	935591	583710	762583	688700	888088	1.06083e+06	889708	650219	982745	824021	962193	1.06578e+06	8.44765e+07	9.65299e+07	8.93924e+07	65.5
Com_674_pos	LPC 20:1-SN1	C28 H56 N O7 P	549.379	10.796	550.386	No results	Full match	No results	NA	NA	NA	NA	4.11752e+08	2.60266e+08	1.69385e+08	2.78445e+08	5.35527e+08	3.78377e+08	1.11238e+08	7.87076e+07	1.57409e+08	1.1719e+08	1.56039e+08	1.42039e+08	1.0856e+08	9.04671e+07	1.93839e+08	2.03174e+08	1.16012e+08	1.15298e+08	2.84822e+07	2.63707e+07	3.07475e+07	1.89894e+07	2.59341e+07	2.13999e+07	1.59201e+08	5.0583e+07	1.8723e+08	8.5048e+07	1.4907e+08	1.75983e+08	1.5475e+08	1.90291e+08	1.70169e+08		84.2
Com_682_pos	Cytidine 5'-diphosphocholine	C14 H26 N4 O11 P2	488.107	1.421	489.114	Full match	No results	Full match	Nucleosides, nucleotides, and analogues	Pyrimidine nucleotides	Pyrimidine ribonucleotides	Pyrimidine ribonucleoside diphosphates	1.21223e+08	1.27607e+08	1.38998e+08	2.03045e+08	1.50585e+08	1.85781e+08	1.82713e+08	1.8243e+08	1.76001e+08	1.94544e+08	2.71638e+08	2.58836e+08	1.75405e+08	1.83292e+08	1.47297e+08	1.66579e+08	2.02953e+08	1.75627e+08	2.04559e+08	2.75163e+08	2.28698e+08	2.56739e+08	2.1039e+08	2.71025e+08	1.60754e+08	1.51602e+08	1.33506e+08	1.12274e+08	1.35438e+08	1.24872e+08	1.69641e+08	1.60322e+08	1.67891e+08	90.9
Com_696_pos	2-Phenylacetamide	C8 H9 N O	135.068	4.94	136.076	No results	Full match	No results	Benzenoids	Benzene and substituted derivatives	Phenylacetamides	Phenylacetamides	1.178e+08	1.55477e+08	1.2966e+08	1.15439e+08	1.2266e+08	1.05905e+08	1.38997e+08	1.44257e+08	1.74614e+08	1.79632e+08	1.45905e+08	1.73259e+08	2.41091e+08	1.76054e+08	3.78653e+08	2.14992e+08	2.55482e+08	2.07391e+08	1.00751e+08	1.04049e+08	1.12375e+08	1.31073e+08	1.31227e+08	9.18404e+07	1.00128e+08	1.53373e+08	1.44873e+07	1.5943e+08	1.31829e+08	1.37286e+08	1.31774e+08	1.34939e+08	1.28438e+08		50.1
Com_699_pos	Aflatoxin G2	C17 H14 O7	330.069	1.855	331.076	Invalid mass	No results	No results	Phenylpropanoids and polyketides	Coumarins and derivatives	Furanocoumarins	Difurocoumarolactones	2.49764e+08	3.30948e+08	3.39117e+08	2.6353e+08	2.95488e+08	2.47023e+08	2.62307e+08	2.56142e+08	2.58045e+08	1.96224e+08	1.17542e+08	1.58278e+08	1.59973e+08	1.92725e+08	1.80542e+08	1.36226e+08	1.19251e+08	1.65461e+08	2.12268e+08	1.75669e+08	1.65799e+08	1.99703e+08	1.94707e+08	2.11958e+08	1.58641e+08	1.91578e+08	1.32571e+08	2.23383e+08	1.49695e+08	1.5397e+08	2.1803e+08	1.63215e+08	2.65963e+08	42.9
Com_756_pos	Octadecanamine	C18 H39 N	269.308	7.313	270.315	Full match	No results	No results	Organic nitrogen compounds	Organonitrogen compounds	Amines	Monoalkylamines	1.39998e+08	9.97774e+07	1.02101e+08	1.78542e+08	1.16879e+08	1.20714e+08	7.09581e+07	5.54098e+07	6.57133e+07	4.01959e+07	6.6689e+07	5.21744e+07	5.00511e+07	5.27659e+07	6.05498e+07	6.71107e+07	4.1035e+07	4.6727e+07	2.0949e+07	4.01496e+07	3.58307e+07	2.39873e+07	2.10112e+07	3.36419e+07	1.48173e+08	7.36051e+07	1.16154e+08	7.5468e+07	2.09927e+08	1.21429e+08	7.7453e+07	7.00816e+07	7.18287e+07	90.3
Com_792_pos	LPC 18:2-SN1	C26 H50 N O7 P	519.332	9.161	520.339	No results	Full match	Full match	NA	NA	NA	NA	5.16259e+08	3.14725e+08	2.2159e+08	3.22053e+08	4.64862e+08	4.62262e+08	1.61044e+08	1.26879e+08	1.8207e+08	1.40114e+08	1.7569e+08	1.65403e+08	2.1037e+08	2.03283e+08	3.04249e+08	3.6568e+08	1.82006e+08	2.50846e+08	6.69558e+07	7.17905e+07	8.0797e+07	5.49177e+07	6.57745e+07	5.75343e+07	3.0534e+08	1.19421e+08	3.35829e+08	2.38207e+08	3.11761e+08	3.41204e+08	2.30349e+08	2.5079e+08	2.11168e+08		83.1
Com_800_pos	Theanine	C7 H14 N2 O3	157.074	1.759	158.081	No results	Invalid mass	No results	Organic acids and derivatives	Carboxylic acids and derivatives	Amino acids, peptides, and analogues	Glutamine and derivatives	6.6299e+07	8.12632e+07	8.68795e+07	8.01473e+07	8.23722e+07	9.23093e+07	7.97832e+07	7.8698e+07	9.44716e+07	1.14584e+08	8.89478e+07	9.34148e+07	9.41613e+07	1.04393e+08	1.00155e+08	8.43286e+07	1.25171e+08	9.60332e+07	1.22435e+08	1.14214e+08	1.14052e+08	9.14532e+07	4.57443e+08	1.27122e+08	9.90152e+07	2.98435e+08	6.48351e+07	1.22294e+08	1.0824e+08	1.00261e+08	8.37718e+07	7.1142e+07	7.18019e+07		59.4
Com_814_pos	15-Deoxy-Δ12,14-prostaglandin J2-2-glycerol ester	C23 H34 O5	390.238	7.047	391.245	Invalid mass	No results	No results	Lipids and lipid-like molecules	Fatty Acyls	Eicosanoids	Prostaglandins and related compounds	3.19834e+07	3.53221e+07	1.35724e+07	2.43115e+07	2.69776e+07	2.32838e+07	2.32207e+07	2.74646e+07	2.58981e+07	2.1046e+07	4.20015e+07	2.65445e+07	1.98223e+07	2.99355e+07	2.80756e+07	2.21241e+07	2.22402e+07	2.36619e+07	4.85043e+08	4.03603e+08	3.1097e+08	3.89121e+08	4.70821e+08	4.27574e+08	1.90852e+07	1.96047e+07	2.04965e+07	2.11478e+07	2.20159e+07	2.07778e+07	9.76669e+07	9.6488e+07	8.91663e+07	69.9
Com_821_pos	Styrene	C8 H8	104.063	10.097	105.07	No results	No results	Full match	Benzenoids	Benzene and substituted derivatives	Styrenes	Styrenes	4.66531e+07	4.00023e+07	3.91918e+07	4.18539e+07	4.56778e+07	4.73763e+07	3.73778e+07	3.29704e+07	4.18222e+07	3.84634e+07	4.18479e+07	3.98028e+07	2.53415e+08	2.31007e+08	4.63495e+08	5.97632e+08	3.68694e+08	2.59715e+08	4.33574e+07	4.19573e+07	4.26357e+07	4.08576e+07	3.97028e+07	3.91613e+07	4.21214e+07	3.53919e+07	3.96405e+07	3.59506e+07	3.65565e+07	4.19912e+07	1.31135e+08	1.55726e+08	1.44412e+08
Com_827_pos	PC O-16:0	C24 H50 N O7 P	495.332	9.312	496.339	No results	Full match	Full match	NA	NA	NA	NA	3.22224e+08	1.9523e+08	1.44426e+08	2.11117e+08	3.1368e+08	2.73918e+08	1.19382e+08	9.04719e+07	1.35881e+08	9.22926e+07	1.32152e+08	1.06367e+08	1.21499e+08	1.17332e+08	1.47502e+08	2.05266e+08	1.11487e+08	1.38658e+08	6.23486e+07	6.33869e+07	5.52925e+07	4.22465e+07	5.38433e+07	5.14336e+07	2.12578e+08	5.1275e+07	1.64494e+08	1.1321e+08	1.49531e+08	1.4447e+08	1.53739e+08	1.58186e+08	1.49753e+08		80.3
Com_834_pos	11-Oxoetiocholanolone	C19 H28 O3	286.193	6.353	287.2	Invalid mass	No results	No match	Lipids and lipid-like molecules	Steroids and steroid derivatives	Androstane steroids	Androgens and derivatives	1.33051e+06	1.45064e+06	1.90342e+06	1.58506e+06	1.54195e+06	1.6666e+06	1.52175e+06	1.38534e+06	1.55029e+06	1.12137e+06	1.2919e+06	1.18242e+06	1.34611e+06	1.33591e+06	1.08763e+06	1.00705e+06	1.14743e+06	1.14264e+06	2.22671e+08	2.58886e+08	1.40262e+08	1.62006e+08	2.68137e+08	2.1568e+08	1.19136e+06	1.50535e+06	1.30531e+06	1.53309e+06	1.30236e+06	1.28721e+06	3.592e+07	4.4384e+07	4.17403e+07	75.7
Com_857_pos	Tyramine	C8 H11 N O	137.084	5.462	138.092	No results	No results	Full match	Benzenoids	Benzene and substituted derivatives	Phenethylamines	Phenethylamines	5.74271e+06	5.53748e+06	6.54299e+06	5.50325e+06	6.115e+06	7.86697e+06	5.57111e+06	4.53834e+06	5.36534e+06	5.89727e+06	6.67607e+06	6.67364e+06	7.50988e+06	7.0944e+06	5.94251e+06	5.14504e+06	6.52848e+06	6.18553e+06	8.79259e+06	8.27922e+06	6.66116e+06	8.03278e+06	9.06431e+06	8.34058e+06	6.51303e+06	7.28394e+06	7.28993e+06	5.61214e+06	5.70193e+06	6.63029e+06	5.58111e+06	6.13822e+06	6.27356e+06
Com_861_pos	Traumatic acid	C12 H20 O4	228.136	6.284	251.125	No results	No results	Full match	Lipids and lipid-like molecules	Fatty Acyls	Fatty acids and conjugates	Medium-chain fatty acids	8.22666e+07	8.44033e+07	6.57746e+07	7.81849e+07	8.37436e+07	5.89791e+07	9.14682e+07	6.695e+07	7.70387e+07	6.41091e+07	7.58095e+07	5.62713e+07	1.07882e+08	1.34579e+08	1.05755e+08	6.41957e+07	1.08963e+08	1.01917e+08	2.45746e+08	2.31302e+08	2.12146e+08	2.09279e+08	2.51206e+08	2.45778e+08	7.21233e+07	7.56891e+07	6.53528e+07	7.13889e+07	7.34735e+07	6.26526e+07	1.1879e+08	1.01054e+08	1.16032e+08
Com_879_pos	N-(2,6-dimethylphenyl)-2-piperidinopropanamide	C16 H24 N2 O	260.186	6.432	261.193	Invalid mass	No results	No results	NA	NA	NA	NA	4.0709e+08	3.55897e+08	4.71131e+08	4.75119e+08	3.88736e+08	4.42117e+08	2.06939e+08	2.87874e+08	2.88457e+08	3.34326e+08	2.78812e+08	2.3625e+08	2.87781e+08	3.38438e+08	2.45466e+08	2.45794e+08	1.8586e+08	2.36385e+08	1.71719e+08	1.54112e+08	2.13804e+08	2.37809e+08	1.79049e+08	2.11241e+08	1.83299e+08	1.88561e+08	1.62451e+08	1.67576e+08	1.3404e+08	2.03494e+08	2.666e+08	2.16011e+08	2.82589e+08	65.2
Com_883_pos	IPK	C17 H32 N4 O4	356.242	4.749	179.129	Full match	No results	No results	NA	NA	NA	NA	1.08787e+08	1.65448e+08	1.62802e+08	1.02058e+08	1.18063e+08	8.88638e+07	9.88856e+07	1.3773e+08	1.26922e+08	1.10856e+08	7.26513e+07	1.06161e+08	7.97786e+07	4.46102e+07	8.98513e+07	5.752e+07	6.69336e+07	3.11163e+07	5.45343e+07	5.12456e+07	8.25586e+07	7.21066e+07	5.85909e+07	6.52397e+07	4.87343e+07	6.71625e+07	5.27894e+07	6.87551e+07	6.21183e+07	5.9784e+07	9.03181e+07	9.12362e+07	8.9465e+07	82.5
Com_886_pos	L-lysine	C6 H14 N2 O2	146.106	1.999	147.113	No results	No results	Full match	Organic acids and derivatives	Carboxylic acids and derivatives	Amino acids, peptides, and analogues	L-alpha-amino acids	1.90009e+08	2.25533e+08	2.57796e+08	2.48613e+08	2.03174e+08	2.39222e+08	1.85524e+08	2.401e+08	2.70988e+08	2.82866e+08	2.81184e+08	2.85435e+08	2.24177e+08	3.41707e+08	3.17148e+08	2.17922e+08	2.40353e+08	2.64167e+08	7.39348e+08	6.42975e+08	3.25914e+08	3.38004e+08	3.8012e+08	8.68635e+08	4.70778e+08	3.40032e+08	2.76795e+08	5.21316e+08	2.47925e+08	2.7762e+08	1.64715e+08	1.36668e+08	1.49515e+08
Com_903_pos	Cuminaldehyde	C10 H12 O	148.089	6.637	149.096	Full match	No results	No results	Lipids and lipid-like molecules	Prenol lipids	Monoterpenoids	Aromatic monoterpenoids	1.76279e+08	1.66871e+08	1.88127e+08	1.98196e+08	1.48912e+08	2.13962e+08	1.79597e+08	1.66899e+08	1.58104e+08	1.66526e+08	1.17661e+08	1.60871e+08	1.44435e+08	1.81545e+08	1.54346e+08	1.25159e+08	1.8234e+08	2.0058e+08	2.18369e+08	1.82552e+08	2.58986e+08	1.84553e+08	1.86236e+08	1.92022e+08	1.72526e+08	1.87439e+08	1.90207e+08	1.65273e+08	1.99724e+08	1.42711e+08	1.73832e+08	1.56234e+08	1.45993e+08	78.1
Com_922_pos	isoleucine	C6 H13 N O2	131.095	4.798	132.102	No results	No results	Full match	Organic acids and derivatives	Carboxylic acids and derivatives	Amino acids, peptides, and analogues	Isoleucine and derivatives	2.40703e+08	2.73632e+08	2.8418e+08	2.41494e+08	2.07316e+08	2.28348e+08	2.43192e+08	2.56127e+08	2.3709e+08	2.44925e+08	2.69793e+08	2.31063e+08	2.38764e+08	2.33974e+08	2.04082e+08	2.03688e+08	2.43858e+08	2.35394e+08	2.14298e+08	1.96917e+08	2.03949e+08	2.11571e+08	1.88045e+08	1.98501e+08	1.69905e+08	2.34861e+08	1.71654e+08	1.98414e+08	1.66854e+08	1.63577e+08	2.76754e+08	2.91672e+08	2.95302e+08
Com_950_pos	2-chloro-6-{4-[1-(methylsulfonyl)-1H-pyrazol-5-yl]phenoxy}benzonitrile	C17 H12 Cl N3 O3 S	373.029	1.706	374.036	Full match	No results	No results	NA	NA	NA	NA	1.2374e+08	1.16613e+08	1.35442e+08	5.16387e+07	1.18364e+08	3.88464e+07	7.7719e+07	4.90347e+07	4.6722e+07	4.61229e+07	1.96023e+07	3.13761e+07	4.44019e+07	4.33953e+07	4.00656e+07	3.72716e+07	1.64836e+07	2.75135e+07	4.10214e+07	3.2822e+07	7.03575e+07	7.82479e+07	5.87501e+07	3.79458e+07	2.38005e+07	3.4311e+07	2.29332e+07	6.035e+07	2.86957e+07	2.54961e+07	5.25004e+07	5.80103e+07	6.43719e+07	57
Com_954_pos	16(R)-HETE	C20 H32 O3	342.217	7.024	343.224	Invalid mass	No results	No results	Lipids and lipid-like molecules	Fatty Acyls	Eicosanoids	Hydroxyeicosatetraenoic acids	3.72676e+06	3.52381e+06	3.1113e+06	2.58156e+06	2.51691e+06	2.78358e+06	3.23258e+06	3.57975e+06	3.31652e+06	3.55876e+06	3.57866e+06	3.57181e+06	2.89354e+06	3.71556e+06	3.45399e+06	2.9491e+06	3.4701e+06	3.50625e+06	3.34594e+08	2.92702e+08	2.88134e+08	3.48987e+08	3.63002e+08	3.34534e+08	4.87582e+06	3.38306e+06	3.18447e+06	2.98834e+06	2.73041e+06	3.00519e+06	6.21008e+07	5.82081e+07	6.13004e+07	97.9
Com_1021_pos	Palmitoleic acid	C16 H30 O2	254.224	8.778	255.231	Full match	No results	Full match	Lipids and lipid-like molecules	Fatty Acyls	Fatty acids and conjugates	Long-chain fatty acids	2.04645e+08	1.32553e+08	9.85211e+07	1.11845e+08	1.58523e+08	1.42828e+08	7.5127e+07	5.4023e+07	8.63913e+07	8.1674e+07	8.45171e+07	8.23059e+07	7.80687e+07	6.09034e+07	9.59931e+07	9.68249e+07	7.32166e+07	6.20967e+07	3.74856e+07	4.43426e+07	7.34721e+07	4.48906e+07	3.93688e+07	3.53671e+07	1.89776e+08	1.14723e+08	1.80317e+08	1.59508e+08	1.98758e+08	2.45703e+08	1.26775e+08	1.3901e+08	1.28014e+08	90.3
Com_1052_pos	5-(6-hydroxy-6-methyloctyl)-2,5-dihydrofuran-2-one	C13 H22 O3	208.146	6.539	209.153	Invalid mass	No results	No results	NA	NA	NA	NA	8.84724e+06	7.74465e+06	1.02368e+07	1.01128e+07	9.04576e+06	8.74849e+06	1.53743e+07	2.90137e+07	1.74714e+07	1.78242e+07	1.96066e+07	1.9295e+07	2.32063e+07	2.74135e+07	2.62066e+07	1.39709e+07	1.58473e+07	2.39371e+07	2.24628e+08	1.99286e+08	1.34547e+08	1.53242e+08	1.88928e+08	2.12361e+08	1.09418e+07	1.0023e+07	9.28761e+06	9.80586e+06	9.30195e+06	9.22419e+06	5.0449e+07	5.43935e+07	4.63941e+07	82.2
Com_1093_pos	Ala-Ile	C9 H18 N2 O3	185.105	5.073	203.139	No results	Invalid mass	No results	Organic acids and derivatives	Carboxylic acids and derivatives	Amino acids, peptides, and analogues	Dipeptides	1.64162e+08	1.73941e+08	1.67538e+08	1.0084e+08	1.62331e+08	1.09777e+08	2.25892e+08	1.3896e+08	9.26517e+07	1.35727e+08	8.37297e+07	5.9657e+07	1.167e+08	5.87953e+07	3.9188e+07	1.03743e+08	6.91958e+07	3.53222e+07	8.18525e+07	6.35222e+07	7.07315e+07	1.00062e+08	7.46914e+07	7.76474e+07	9.13836e+07	1.46454e+08	1.44743e+08	1.86459e+08	1.88773e+08	1.4947e+08	1.11245e+08	1.26622e+08	1.13118e+08		89.5
Com_1095_pos	Thymidine 5'-diphosphate	C10 H16 N2 O11 P2	402.021	1.333	403.028	No results	No results	Full match	Nucleosides, nucleotides, and analogues	Pyrimidine nucleotides	Pyrimidine deoxyribonucleotides	Pyrimidine 2'-deoxyribonucleoside diphosphates	1.32138e+08	1.29209e+08	1.10323e+08	1.57661e+08	1.37721e+08	1.52704e+08	1.66331e+08	1.68607e+08	1.66307e+08	1.70646e+08	2.0171e+08	1.97032e+08	1.66327e+08	1.72423e+08	1.50327e+08	1.43895e+08	1.72718e+08	1.79459e+08	1.71969e+08	1.84895e+08	1.68533e+08	1.90519e+08	1.93864e+08	1.88871e+08	1.64074e+08	1.83251e+08	1.76876e+08	1.65926e+08	1.64363e+08	1.69832e+08	1.97741e+08	1.52442e+08	1.53817e+08
Com_1119_pos	D-Proline	C5 H9 N O2	115.064	5.095	116.071	No results	No results	Full match	Organic acids and derivatives	Carboxylic acids and derivatives	Amino acids, peptides, and analogues	Proline and derivatives	4.38098e+08	4.4356e+08	4.42078e+08	4.5136e+08	4.0424e+08	4.14961e+08	4.75545e+08	4.92144e+08	4.88327e+08	5.41981e+08	5.77053e+08	5.61573e+08	6.49701e+08	6.64623e+08	6.15425e+08	5.47252e+08	6.94923e+08	6.72883e+08	7.3128e+08	5.46833e+08	7.11263e+08	7.64272e+08	6.87493e+08	7.08937e+08	4.81172e+08	5.276e+08	4.50651e+08	4.85117e+08	5.2218e+08	4.21162e+08	5.74879e+08	4.21283e+08	4.84221e+08
Com_1130_pos	Cytidine 5'-monophosphate (hydrate)	C9 H14 N3 O8 P	345.033	1.359	346.041	Invalid mass	No results	No results	Nucleosides, nucleotides, and analogues	Pyrimidine nucleotides	Pyrimidine ribonucleotides	Pyrimidine ribonucleoside monophosphates	1.93016e+08	2.69634e+07	1.55179e+07	2.45424e+07	2.03575e+07	2.33441e+07	2.37878e+07	1.94354e+07	2.55032e+07	4.42965e+07	3.75173e+07	3.56423e+07	3.34567e+07	1.88653e+07	2.27799e+07	2.03985e+07	3.07074e+07	1.88467e+07	1.17681e+08	1.33869e+08	1.25812e+08	1.42996e+08	1.29506e+08	1.55331e+08	3.49086e+07	3.57065e+07	4.38001e+07	3.49747e+07	4.25377e+07	4.142e+07	4.04867e+07	3.63573e+07	6.28202e+07	84.6
Com_1155_pos	Cyclopropyl fentanyl-d5	C23 H23 [2]H5 N2 O	353.254	6.735	354.261	Invalid mass	No results	No results	NA	NA	NA	NA	1.85666e+07	2.20182e+07	2.47811e+07	2.4717e+07	2.07299e+07	1.94592e+07	1.49993e+07	1.60129e+07	1.28545e+07	1.29469e+07	1.70951e+07	1.15821e+07	1.44531e+07	1.71895e+07	1.30625e+07	1.24258e+07	1.49236e+07	1.67583e+07	1.47196e+07	1.21336e+07	7.82936e+06	1.35676e+07	1.22376e+07	1.30082e+07	2.92833e+07	3.29784e+07	2.50022e+07	2.99641e+07	2.93158e+07	2.20293e+07	1.80286e+07	1.56525e+07	1.93479e+07	45.7
Com_1160_pos	Andrographolide	C20 H30 O5	350.209	6.088	351.216	Full match	No results	No results	Organoheterocyclic compounds	Lactones	Gamma butyrolactones	Gamma butyrolactones	6.80922e+06	6.92641e+06	7.626e+06	7.82111e+06	7.12103e+06	6.8533e+06	5.70823e+06	6.15349e+06	5.58191e+06	4.8055e+06	4.57509e+06	4.43415e+06	5.22693e+06	5.27956e+06	4.75964e+06	4.80572e+06	3.92776e+06	4.51701e+06	4.148e+08	3.04298e+08	2.11259e+08	2.41521e+08	3.16289e+08	2.85665e+08	5.40748e+06	5.33223e+06	1.8493e+07	4.80232e+06	2.50186e+07	4.55437e+06	5.39827e+07	6.1278e+07	5.83669e+07	78.6
Com_1171_pos	Azetidine-2-carboxylic acid	C4 H7 N O2	101.048	1.922	102.055	No results	No results	Full match	Organic acids and derivatives	Carboxylic acids and derivatives	Amino acids, peptides, and analogues	Alpha amino acids	4.47998e+08	5.10766e+08	4.99073e+08	5.07516e+08	4.72226e+08	4.95297e+08	5.12396e+08	5.43535e+08	4.2838e+08	4.36494e+08	3.49689e+08	3.50125e+08	5.39784e+08	4.97825e+08	3.25724e+08	4.35509e+08	4.57213e+08	4.83869e+08	6.14284e+08	4.40439e+08	4.78968e+08	4.77524e+08	4.64951e+08	4.92549e+08	7.11349e+08	5.85654e+08	5.03879e+08	6.40511e+08	5.14882e+08	4.95969e+08	3.30236e+08	5.50742e+08	4.13463e+08
Com_1182_pos	3-{[(3S)-3-(1,3-Benzothiazol-2-yl)-1-pyrrolidinyl]methyl}benzonitrile	C19 H17 N3 S	319.117	5.284	320.125	Invalid mass	No results	No results	Organoheterocyclic compounds	Benzothiazoles	Not available	Benzothiazoles	7.27791e+07	1.33639e+08	7.73745e+07	2.17634e+07	9.32139e+07	2.24585e+07	5.25085e+07	8.41704e+07	1.11536e+08	1.2252e+08	2.56094e+07	9.61332e+07	4.64382e+07	1.88586e+07	7.50782e+07	3.5394e+07	6.55203e+07	9.15014e+06	1.37852e+07	1.53694e+07	7.44274e+07	4.13045e+07	1.50415e+07	1.70565e+07	1.601e+07	3.63257e+07	3.67893e+07	8.37596e+07	6.76963e+07	1.00875e+08	6.07596e+07	6.72003e+07	5.95262e+07	42.3
Com_1191_pos	Cafestol	C20 H28 O3	316.202	7.342	317.209	Invalid mass	No results	No results	Organoheterocyclic compounds	Naphthofurans	Not available	Naphthofurans	7.30492e+07	8.41457e+07	6.73174e+07	7.33465e+07	5.76613e+07	4.9132e+07	9.37259e+07	4.54901e+07	8.96e+07	8.08924e+07	6.1568e+07	9.82956e+07	1.00226e+08	1.82211e+07	1.02729e+08	1.0184e+08	8.10833e+07	8.17358e+07	4.24731e+08	4.21944e+08	4.54908e+08	4.06205e+08	4.99115e+08	3.82391e+08	2.491e+07	5.91036e+07	4.14588e+07	5.20981e+07	4.70316e+07	5.73101e+07	7.83902e+07	1.00967e+08	8.1551e+07	82.4
Com_1226_pos	4-Guanidinobutyric acid	C5 H11 N3 O2	145.085	1.64	146.092	Full match	No results	Full match	Organic acids and derivatives	Carboxylic acids and derivatives	Amino acids, peptides, and analogues	Gamma amino acids and derivatives	7.54635e+07	8.15908e+07	1.48552e+08	8.71418e+07	7.94371e+07	8.4915e+07	1.35971e+08	1.38123e+08	1.26774e+08	1.27237e+08	1.27843e+08	1.21839e+08	1.66568e+08	1.84874e+08	1.62313e+08	1.48881e+08	1.64975e+08	1.76908e+08	2.57997e+08	2.6613e+08	2.44353e+08	2.73244e+08	2.69865e+08	2.85643e+08	1.07919e+08	1.18286e+08	1.0948e+08	1.12663e+08	9.77655e+07	9.45639e+07	1.54732e+08	1.58393e+08	1.65136e+08	40.7
Com_1267_pos	3'-Dephospho-CoA	C21 H35 N7 O13 P2 S	687.149	5.043	688.156	No results	No results	Full match	Nucleosides, nucleotides, and analogues	Purine nucleotides	Purine ribonucleotides	Purine ribonucleoside diphosphates	5.09906e+07	4.23643e+07	4.31011e+07	6.95509e+07	4.04837e+07	7.37622e+07	5.68193e+07	4.47909e+07	3.11377e+07	5.35478e+07	1.14224e+08	7.08015e+07	4.17199e+07	6.35681e+07	4.84662e+07	4.88547e+07	4.24499e+07	7.7945e+07	1.33397e+08	1.45036e+08	5.98636e+07	1.07292e+08	1.21853e+08	1.26302e+08	1.65682e+08	1.27962e+08	1.16348e+08	7.41637e+07	6.81794e+07	3.94975e+07	6.48875e+07	6.28669e+07	5.55195e+07
Com_1273_pos	Jasmone	C11 H16 O	164.12	6.834	165.127	Full match	No results	No results	NA	NA	NA	NA	1.02752e+07	8.99256e+06	1.07183e+07	1.10343e+07	1.0081e+07	9.31544e+06	2.05589e+07	1.64902e+07	1.63569e+07	1.35424e+07	1.69664e+07	2.08074e+07	2.70868e+07	3.4436e+07	3.56372e+07	1.73126e+07	2.26918e+07	2.60304e+07	2.10976e+08	2.87665e+08	2.11588e+08	2.19566e+08	3.40938e+08	3.0395e+08	1.25455e+07	1.31089e+07	1.16243e+07	9.59058e+06	1.0017e+07	9.44998e+06	6.36371e+07	8.77789e+07	7.68302e+07	60.3
Com_1276_pos	Ingenol-3-angelate	C25 H34 O6	430.233	6.642	431.24	Invalid mass	No results	No results	Lipids and lipid-like molecules	Prenol lipids	Diterpenoids	Tigliane and ingenane diterpenoids	1.64027e+08	1.19648e+08	1.63818e+08	1.49276e+08	1.44235e+08	1.45328e+08	1.14061e+08	1.3511e+08	2.93007e+06	1.12349e+08	9.83167e+07	1.14282e+08	1.26242e+08	1.38518e+08	1.20198e+08	9.36516e+07	1.38002e+06	1.35339e+08	1.70557e+08	1.41172e+08	1.58642e+08	1.37828e+08	1.28456e+08	4.32506e+07	1.41867e+08	1.71491e+08	1.69154e+08	1.29441e+08	1.87156e+08	1.21074e+08	1.77074e+08	1.9278e+08	1.90903e+08	62.3
Com_1285_pos	Monolaurin	C15 H30 O4	274.214	7.756	275.221	Full match	No results	No results	NA	NA	NA	NA	5.87294e+06	3.93285e+06	2.04677e+06	2.15674e+06	2.953e+06	2.90699e+06	1.62451e+06	1.28602e+06	2.79202e+06	2.6473e+06	2.61794e+06	2.47133e+06	2.00088e+06	1.08265e+06	1.72178e+06	2.38879e+06	1.76869e+06	1.2126e+06	992418	1.29004e+06	3.4755e+06	1.15915e+06	907067	884883	3.49502e+06	2.62451e+06	3.50158e+06	4.03585e+06	5.02439e+06	1.08226e+07	3.33809e+06	2.7147e+06	3.0312e+06	74.8
Com_1286_pos	o-Toluic Acid	C8 H8 O2	136.052	2.418	137.059	No results	No results	Full match	NA	NA	NA	NA	2.41014e+08	2.63015e+08	2.60632e+08	2.77691e+08	2.18734e+08	2.53085e+08	2.96424e+08	2.80896e+08	2.7703e+08	3.05403e+08	3.27058e+08	3.19592e+08	2.90483e+08	3.28819e+08	2.97616e+08	2.59672e+08	3.01517e+08	2.90979e+08	2.47715e+08	2.53094e+08	2.1927e+08	2.39829e+08	2.19473e+08	2.17864e+08	1.9271e+08	2.38765e+08	2.16444e+08	2.43877e+08	2.27301e+08	2.35935e+08	2.71851e+08	2.40451e+08	2.56854e+08
Com_1295_pos	cyclohexyl{4-[4-nitro-2-(1H-pyrrol-1-yl)phenyl]piperazino}methanone	C21 H26 N4 O3	404.181	6.285	405.188	Invalid mass	No results	No results	NA	NA	NA	NA	3.11413e+06	3.39529e+06	4.45504e+06	3.7119e+06	3.609e+06	3.90075e+06	8.3236e+06	7.43668e+06	7.58397e+06	1.0292e+07	8.6576e+06	7.75767e+06	3.60541e+07	4.29457e+07	3.03613e+07	2.65423e+07	3.90268e+07	3.63909e+07	5.6577e+08	5.65018e+08	7.04735e+08	5.35754e+08	5.40187e+08	5.73268e+08	2.94713e+06	3.52335e+06	3.05514e+06	3.58827e+06	3.10607e+06	3.01279e+06	1.12886e+08	1.04363e+08	1.13156e+08	54.1
Com_1304_pos	Penicillin G	C16 H18 N2 O4 S	334.099	5.541	335.106	Full match	No results	No results	Organic acids and derivatives	Carboxylic acids and derivatives	Amino acids, peptides, and analogues	Dipeptides	1.08431e+08	8.23485e+07	8.65524e+07	1.06037e+08	1.10776e+08	9.57696e+07	1.04028e+08	8.68053e+07	8.21459e+07	9.48882e+07	1.08948e+08	9.33025e+07	4.75415e+07	4.07477e+07	3.2801e+07	3.61117e+07	3.84425e+07	4.1551e+07	1.56081e+08	1.20931e+08	1.39209e+08	1.22217e+08	1.37384e+08	1.36114e+08	8.51529e+07	9.90268e+07	8.73983e+07	7.88843e+07	1.00861e+08	7.18551e+07	9.00853e+07	1.0423e+08	9.93062e+07	75.3
Com_1309_pos	6-(3-hydroxybutan-2-yl)-5-(hydroxymethyl)-4-methoxy-2H-pyran-2-one	C11 H16 O5	250.081	6.057	251.089	Invalid mass	No results	No results	NA	NA	NA	NA	2.37989e+06	3.1845e+06	2.9955e+06	3.11828e+06	2.66214e+06	2.51105e+06	9.4607e+06	7.53926e+06	9.40654e+06	1.21361e+07	1.01932e+07	9.11751e+06	2.2034e+07	1.79954e+07	1.55582e+07	1.12949e+07	1.75877e+07	1.71013e+07	2.07134e+08	1.80413e+08	1.76814e+08	1.93207e+08	1.77285e+08	1.92917e+08	4.76731e+06	4.53235e+06	3.40663e+06	3.80504e+06	3.46068e+06	2.6015e+06	3.90378e+07	3.76266e+07	4.05883e+07	57.5
Com_1322_pos	L-Methionine Methyl Ester	C6 H13 N O2 S	163.067	4.657	164.074	No results	No results	Full match	NA	NA	NA	NA	1.48179e+08	1.86085e+08	2.62222e+08	2.11081e+08	2.23675e+08	2.37431e+08	1.385e+08	2.49365e+08	1.70986e+08	1.1848e+08	1.90344e+08	1.48591e+08	9.29434e+07	1.05222e+08	5.9962e+07	1.02173e+08	7.68915e+07	5.49854e+07	1.2896e+08	6.57791e+07	9.99006e+07	1.85903e+08	9.47592e+07	1.01418e+08	1.16017e+08	1.36746e+08	1.59546e+08	1.72502e+08	8.04732e+07	1.6488e+08	1.17419e+08	1.74335e+08	1.58519e+08
Com_1341_pos	L-serine	C3 H7 N O3	105.043	1.542	106.05	No results	No results	Full match	Organic acids and derivatives	Carboxylic acids and derivatives	Amino acids, peptides, and analogues	Serine and derivatives	7.90642e+08	1.19488e+09	9.84952e+08	9.6834e+08	7.87489e+08	1.17605e+09	8.20955e+08	8.66018e+08	8.09872e+08	8.67883e+08	8.85309e+08	6.83942e+08	6.89618e+08	6.19199e+08	6.06431e+08	4.04951e+08	6.58239e+08	2.91162e+08	8.17624e+08	5.92104e+08	6.62893e+08	5.69021e+08	6.26274e+08	7.23164e+08	9.35466e+08	1.0371e+09	6.90381e+08	9.90195e+08	7.03805e+08	6.60774e+08	6.17729e+08	7.8886e+08	1.05017e+09
Com_1357_pos	Etiocholanolone	C19 H30 O2	272.214	8.198	273.221	Invalid mass	No results	No results	Lipids and lipid-like molecules	Steroids and steroid derivatives	Androstane steroids	Androgens and derivatives	6.38461e+06	4.32871e+06	4.82848e+06	5.47499e+06	5.75952e+06	5.50767e+06	7.67094e+06	5.8697e+06	7.71892e+06	7.07419e+06	7.87778e+06	7.23207e+06	7.80293e+06	5.64646e+06	8.02958e+06	9.10864e+06	7.01003e+06	6.88832e+06	1.41101e+08	1.50685e+08	1.97901e+08	1.4995e+08	1.53094e+08	1.38614e+08	7.78534e+06	4.32804e+06	5.65469e+06	3.94273e+06	4.57358e+06	5.83007e+06	3.98763e+07	4.09139e+07	4.22601e+07	71.2
Com_1431_pos	L-Threonic acid-1,4-lactone	C4 H6 O4	118.028	3.223	119.035	Invalid mass	No results	No results	Organoheterocyclic compounds	Lactones	Gamma butyrolactones	Gamma butyrolactones	1.97147e+08	2.57662e+08	1.57233e+08	9.16108e+07	2.12779e+08	1.1122e+08	2.04205e+08	2.21422e+08	2.5573e+08	2.6332e+08	1.43543e+08	2.68886e+08	1.6458e+08	1.09367e+08	1.85334e+08	1.37741e+08	1.60419e+08	8.00252e+07	6.18773e+07	9.04197e+07	2.08652e+08	1.49067e+08	9.28464e+07	1.02238e+08	1.32267e+08	1.83665e+08	2.10473e+08	2.56473e+08	2.04081e+08	2.66134e+08	1.94487e+08	1.83474e+08	1.75331e+08	43.2
Com_1437_pos	Muscone	C16 H30 O	238.229	9.41	239.237	Full match	No results	No results	Organic oxygen compounds	Organooxygen compounds	Carbonyl compounds	Cyclic ketones	1.23077e+08	8.00584e+07	5.82546e+07	8.77551e+07	1.03521e+08	9.32371e+07	6.06544e+07	4.04029e+07	8.17456e+07	6.69319e+07	9.32726e+07	6.98774e+07	5.39712e+07	4.02508e+07	6.05433e+07	6.99622e+07	5.61156e+07	5.25287e+07	2.0091e+07	3.03832e+07	5.50272e+07	2.10749e+07	1.59769e+07	2.3193e+07	1.12741e+08	5.39708e+07	1.06094e+08	7.36433e+07	1.10357e+08	1.5568e+08	8.05102e+07	1.00812e+08	9.61532e+07	60.3
Com_1453_pos	Prolylleucine	C11 H20 N2 O3	228.147	1.967	229.154	Full match	No results	Full match	Organic acids and derivatives	Carboxylic acids and derivatives	Amino acids, peptides, and analogues	Dipeptides	2.31651e+08	1.66974e+08	2.4879e+08	1.86521e+08	1.66571e+08	1.796e+08	2.97129e+08	2.88588e+08	2.07108e+08	2.25895e+08	2.01423e+08	3.24868e+08	3.46031e+08	2.50778e+08	3.28055e+08	3.34954e+08	3.70005e+08	4.03344e+08	2.27805e+08	3.10244e+08	3.01742e+08	2.42743e+08	2.80504e+08	1.78269e+08	2.40287e+08	3.10478e+08	2.48902e+08	2.30565e+08	2.66436e+08	2.70709e+08	2.85685e+08	3.26853e+08	2.95275e+08	80.1
Com_1459_pos	ethyl 3-oxo-3-(1H-pyrazol-5-ylamino)propanoate	C8 H11 N3 O3	219.059	1.339	220.067	Invalid mass	No results	No results	NA	NA	NA	NA	1.55563e+08	1.35357e+08	1.42502e+08	1.30389e+08	1.0083e+08	1.24554e+08	7.71852e+07	8.52298e+07	7.35112e+07	6.95743e+07	8.60219e+07	7.35682e+07	5.39382e+07	7.45196e+07	4.93825e+07	5.00199e+07	4.94038e+07	6.5068e+07	9.16045e+07	9.08058e+07	9.4788e+07	9.8591e+07	9.38431e+07	1.04688e+08	1.12516e+08	1.25577e+08	9.93717e+07	1.03961e+08	1.1425e+08	9.62829e+07	9.78441e+07	8.54543e+07	1.01868e+08	43.3
Com_1464_pos	VNH	C15 H24 N6 O5	184.089	10.104	185.096	Invalid mass	No results	No results	NA	NA	NA	NA	1.99929e+06	1.60461e+06	1.51873e+06	1.64454e+06	1.95862e+06	1.88638e+06	1.37245e+06	1.17988e+06	1.49492e+06	1.31504e+06	1.50629e+06	1.34183e+06	1.01578e+08	8.33534e+07	1.9359e+08	2.49076e+08	1.50363e+08	9.99581e+07	1.05994e+06	1.01139e+06	1.16091e+06	974949	975393	1.02648e+06	1.54159e+06	1.12663e+06	1.70279e+06	1.42777e+06	1.66718e+06	1.84667e+06	4.7403e+07	5.56776e+07	5.11634e+07	46.1
Com_1482_pos	L-Adrenaline	C9 H13 N O3	183.09	0.619	184.097	No results	No results	Full match	Benzenoids	Phenols	Benzenediols	Catechols	1.20991e+07	1.63039e+07	7.82393e+06	1.67947e+07	1.58866e+07	1.65981e+07	1.61569e+07	1.6492e+07	1.83912e+07	1.57746e+07	1.76182e+07	1.66854e+07	1.74876e+07	1.97616e+07	1.70678e+07	1.45056e+07	1.611e+07	2.50536e+07	2.10953e+07	1.91837e+07	1.83317e+07	2.06102e+07	2.14582e+07	2.02936e+07	1.64067e+07	1.86917e+07	1.68572e+07	2.53882e+07	1.67055e+07	1.50483e+07	1.09794e+07	9.34403e+06	1.09867e+07
Com_1493_pos	L-Ornithine	C5 H12 N2 O2	132.09	0.546	115.087	No results	No results	Full match	Organic acids and derivatives	Carboxylic acids and derivatives	Amino acids, peptides, and analogues	L-alpha-amino acids	9.82154e+07	8.88323e+07	1.12603e+08	1.20432e+08	1.38371e+08	1.26695e+08	1.30752e+08	9.7127e+07	1.18072e+08	1.14639e+08	1.3296e+08	1.36292e+08	9.53314e+07	1.35434e+08	1.37238e+08	1.18536e+08	1.06509e+08	1.18211e+08	7.60741e+06	1.55645e+08	1.41098e+08	1.6487e+08	9.31127e+06	1.29002e+08	1.29639e+08	1.56401e+08	9.78137e+07	8.98561e+07	1.01413e+08	1.15876e+08	6.42912e+07	2.94342e+07	5.04717e+07
Com_1497_pos	4-acetyl-4-(ethoxycarbonyl)heptanedioic acid	C12 H18 O7	256.093	5.413	257.1	Invalid mass	No results	No results	NA	NA	NA	NA	3.64895e+07	4.10957e+07	2.87603e+07	3.86436e+07	3.2266e+07	4.11276e+07	3.34831e+07	2.45063e+07	3.3974e+07	3.78981e+07	4.82016e+07	8.12727e+07	6.00868e+07	3.94941e+07	5.12848e+07	5.59763e+07	6.55195e+07	7.88567e+07	8.6641e+07	9.43297e+07	5.03328e+08	1.19435e+08	9.68681e+07	7.62502e+07	5.83215e+07	6.71558e+07	4.64322e+07	6.7178e+07	4.75959e+07	4.16921e+07	7.7367e+07	6.75613e+07	9.8272e+07	49.3
Com_1512_pos	Targinine	C7 H16 N4 O2	171.101	1.339	189.135	No results	Invalid mass	No results	Organic acids and derivatives	Carboxylic acids and derivatives	Amino acids, peptides, and analogues	Arginine and derivatives	6.11502e+07	7.09848e+07	8.9366e+07	1.06252e+08	7.03272e+07	8.70195e+07	7.06025e+07	7.65978e+07	7.95153e+07	7.66245e+07	7.89384e+07	6.7973e+07	4.54835e+07	4.73072e+07	4.16101e+07	4.97969e+07	4.37438e+07	4.10284e+07	5.43648e+07	5.17627e+07	5.03466e+07	5.58977e+07	4.82555e+07	4.93883e+07	6.3844e+07	5.84399e+07	5.7603e+07	5.86844e+07	5.3641e+07	6.29003e+07	6.1551e+07	6.19279e+07	6.45041e+07		66
Com_1530_pos	LPC 20:2-SN1	C28 H54 N O7 P	547.363	10.135	548.371	No results	Full match	Full match	NA	NA	NA	NA	2.22682e+08	1.11549e+08	5.88443e+07	8.36525e+07	2.10721e+08	2.00077e+08	3.07941e+07	2.08408e+07	4.60348e+07	3.02451e+07	4.41384e+07	3.81538e+07	6.6969e+07	4.87919e+07	1.44409e+08	1.78168e+08	6.43193e+07	6.50325e+07	5.28291e+06	6.14648e+06	6.46522e+06	3.26057e+06	4.29517e+06	4.448e+06	8.61248e+07	2.07832e+07	1.01003e+08	5.63893e+07	7.98395e+07	1.10571e+08	7.21539e+07	7.58041e+07	6.90309e+07		84
Com_1539_pos	(2-morpholino-5-nitrophenyl)methanol	C11 H14 N2 O4	238.099	0.534	239.106	Invalid mass	No results	No results	NA	NA	NA	NA	2.98897e+07	1.56545e+07	1.10542e+07	1.26209e+07	2.41332e+07	7.5863e+06	1.32176e+07	1.47659e+07	1.89742e+07	1.53149e+07	2.18034e+07	1.79628e+07	1.93148e+07	1.84383e+07	1.34352e+07	1.06957e+07	1.64376e+07	1.37679e+07	1.15274e+07	1.32189e+07	1.38245e+07	1.7132e+07	1.27955e+07	1.69335e+07	1.22424e+07	1.70411e+07	1.71024e+07	2.38168e+07	1.48198e+07	9.15347e+06	2.84815e+07	3.08275e+07	3.52575e+07	43.3
Com_1559_pos	T-2 Triol	C20 H30 O7	382.199	6.148	383.206	Full match	No results	No results	Lipids and lipid-like molecules	Prenol lipids	Sesquiterpenoids	Trichothecenes	1.36856e+07	1.39211e+07	1.626e+07	1.57193e+07	1.43122e+07	1.37742e+07	1.1896e+07	1.32374e+07	1.29986e+07	1.02657e+07	9.735e+06	9.35481e+06	1.09504e+07	1.08217e+07	9.5662e+06	9.65882e+06	9.52199e+06	1.18394e+07	9.66366e+07	7.81676e+07	6.33115e+07	6.19619e+07	8.13797e+07	8.43108e+07	1.12188e+07	1.27149e+07	1.05163e+07	1.1572e+07	1.16558e+07	9.15364e+06	1.40415e+07	1.38012e+07	1.20734e+07	57.4
Com_1578_pos	Homoarginine	C7 H16 N4 O2	188.127	1.34	189.134	No results	Full match	Full match	Organic acids and derivatives	Carboxylic acids and derivatives	Amino acids, peptides, and analogues	L-alpha-amino acids	6.11502e+07	7.09848e+07	8.9366e+07	1.06252e+08	7.03272e+07	8.70195e+07	7.06025e+07	7.65978e+07	7.95153e+07	7.66245e+07	7.89384e+07	6.7973e+07	4.39768e+07	4.69417e+07	4.16101e+07	4.97969e+07	4.37438e+07	4.10284e+07	5.29542e+07	5.01307e+07	5.03466e+07	5.58977e+07	4.76837e+07	4.93883e+07	6.3844e+07	5.84399e+07	5.71164e+07	5.86844e+07	5.3641e+07	6.29003e+07	6.1551e+07	6.19279e+07	6.45041e+07		54.5
Com_1585_pos	Aflatoxin G1	C17 H12 O7	350.034	4.777	351.041	Invalid mass	No results	No results	Phenylpropanoids and polyketides	Coumarins and derivatives	Furanocoumarins	Difurocoumarolactones	1.22739e+08	1.10014e+08	1.82923e+08	1.81895e+08	1.22545e+08	1.92324e+08	1.96609e+08	1.69423e+08	1.18969e+08	1.43e+08	2.18432e+08	1.54928e+08	9.9968e+07	1.5645e+08	6.33793e+07	1.07689e+08	8.58953e+07	1.08764e+08	2.07828e+08	1.26468e+08	7.67347e+07	1.41848e+08	1.75449e+08	1.5208e+08	1.67985e+08	1.50991e+08	1.32619e+08	1.156e+08	9.54853e+07	1.16435e+08	1.44921e+08	1.10494e+08	1.20571e+08	54.7
Com_1593_pos	N-(5-Aminopentyl)acetamide	C7 H16 N2 O	144.126	0.582	145.134	No results	No results	Full match	NA	NA	NA	NA	2.3287e+08	2.69004e+08	2.45622e+08	2.5079e+08	2.55733e+08	2.47957e+08	2.34848e+08	2.636e+08	2.81397e+08	2.3392e+08	3.09999e+08	3.24107e+08	3.34902e+08	3.79846e+08	3.33659e+08	3.26766e+08	3.58577e+08	4.34531e+08	4.85331e+08	4.85753e+08	4.65848e+08	5.52221e+08	5.56212e+08	5.60764e+08	4.87856e+08	5.41788e+08	4.97032e+08	5.30602e+08	5.11037e+08	4.46087e+08	2.16611e+08	1.07055e+08	1.42742e+08
Com_1615_pos	5-Methylcytosine	C5 H7 N3 O	125.059	1.931	126.066	No results	No results	Full match	Organoheterocyclic compounds	Diazines	Pyrimidines and pyrimidine derivatives	Hydroxypyrimidines	5.0853e+07	3.37054e+07	4.72884e+07	5.65494e+07	3.84876e+07	6.59996e+07	7.37755e+07	6.02464e+07	5.57288e+07	5.70359e+07	8.7476e+07	6.8455e+07	8.36935e+07	1.2306e+08	5.88426e+07	7.84879e+07	6.63223e+07	1.21999e+08	1.63438e+08	1.93686e+08	1.21755e+08	1.63005e+08	1.6333e+08	2.05646e+08	1.12089e+08	1.40335e+08	9.47619e+07	8.60259e+07	8.35316e+07	5.97543e+07	8.44945e+07	9.05989e+07	9.29643e+07
Com_1624_pos	(3S,9aS)-3-benzyl-octahydro-1H-pyrido[1,2-a]pyrazin-1-one	C15 H20 N2 O	266.138	2.184	267.145	Invalid mass	No results	No results	NA	NA	NA	NA	4.84689e+07	4.40042e+07	1.15106e+07	1.33322e+07	1.07072e+07	7.98239e+06	8.73841e+07	4.03294e+07	1.58246e+07	1.94059e+07	1.3176e+07	1.73952e+07	1.74814e+08	6.58333e+07	4.35057e+07	1.69372e+07	9.62692e+07	2.39292e+07	1.87737e+07	4.52282e+07	1.54508e+07	6.97704e+06	1.64064e+07	9.15557e+06	1.08251e+07	2.24124e+07	7.24285e+06	1.48543e+07	3.47218e+07	5.18236e+06	3.42038e+07	3.43007e+07	3.45749e+07	41.2
Com_1641_pos	Estrone	C18 H22 O2	287.191	7.713	288.199	Invalid mass	No results	No results	Lipids and lipid-like molecules	Steroids and steroid derivatives	Estrane steroids	Estrogens and derivatives	2.76359e+08	1.94505e+08	1.45142e+08	1.70252e+08	1.852e+08	1.86211e+08	1.29277e+08	9.77739e+07	1.07873e+08	1.14207e+08	1.5678e+08	9.33475e+07	8.06993e+07	6.02884e+07	7.30927e+07	7.1698e+07	7.65745e+07	4.02887e+07	9.99501e+06	6.10469e+06	5.90962e+06	6.41015e+06	8.28516e+06	4.58618e+06	8.72527e+07	5.99058e+07	8.39674e+07	5.5336e+07	8.54285e+07	1.93265e+08	9.41822e+07	8.70994e+07	9.09467e+07	48.9
Com_1661_pos	4-Acetamidobutyric Acid	C6 H11 N O3	145.074	1.504	146.081	No results	No results	Full match	Organic acids and derivatives	Carboxylic acids and derivatives	Amino acids, peptides, and analogues	Gamma amino acids and derivatives	2.1898e+08	2.13869e+08	2.89189e+08	2.16709e+08	2.88103e+08	2.04003e+08	2.98896e+08	2.86954e+08	1.45914e+08	2.06144e+08	2.87211e+08	1.96799e+08	2.24999e+08	2.55182e+08	2.25133e+08	1.94998e+08	2.22919e+08	1.20043e+08	2.47794e+08	1.26111e+08	1.37891e+08	2.92283e+08	3.1719e+08	2.49216e+08	2.57033e+08	1.88114e+08	2.6379e+08	3.52859e+08	1.53771e+08	2.45066e+08	2.20335e+08	1.43315e+08	1.13091e+08
Com_1688_pos	gamma-Glutamyltyrosine	C14 H18 N2 O6	144.067	4.99	311.124	No results	Invalid mass	No results	Organic acids and derivatives	Carboxylic acids and derivatives	Amino acids, peptides, and analogues	Tyrosine and derivatives	4.09218e+07	1.6631e+07	2.10334e+07	3.03217e+07	2.02067e+07	4.23608e+07	4.077e+07	2.77444e+07	3.21207e+07	4.62636e+07	8.89479e+07	5.3452e+07	4.88132e+07	6.96599e+07	3.74429e+07	4.45228e+07	4.79312e+07	8.23816e+07	7.72283e+07	6.54889e+07	3.89275e+07	7.80775e+07	8.04141e+07	7.33742e+07	5.89095e+07	8.10192e+07	5.77565e+07	3.53239e+07	5.80772e+07	3.55948e+07	5.07407e+07	5.26627e+07	4.05506e+07		92.3
Com_1746_pos	Methyl nicotinate	C7 H7 N O2	137.048	5.583	138.055	No results	No results	Full match	Organoheterocyclic compounds	Pyridines and derivatives	Pyridinecarboxylic acids and derivatives	Pyridinecarboxylic acids	3.10638e+08	3.33623e+08	3.43132e+08	3.80257e+08	3.43448e+08	3.79601e+08	3.44867e+08	8.76421e+08	3.2954e+08	3.45067e+08	9.92361e+08	3.74006e+08	1.07883e+08	1.40867e+08	1.52478e+08	1.35767e+08	9.68167e+07	9.51348e+07	3.62137e+08	4.18276e+08	3.85837e+08	4.00482e+08	3.99081e+08	4.20253e+08	3.82848e+08	4.16992e+08	3.82326e+08	4.1681e+08	3.66949e+08	3.99013e+08	1.53293e+08	2.413e+08	2.92891e+08
Com_1749_pos	FIBF-d7	C23 H22 [2]H7 F N2 O	750.532	9.607	376.273	Invalid mass	No results	No results	NA	NA	NA	NA	1.01647e+08	8.6938e+07	7.3461e+07	9.79771e+07	1.13856e+08	1.01783e+08	7.47304e+07	5.09789e+07	8.6136e+07	8.38945e+07	1.10761e+08	8.74348e+07	8.54259e+07	7.97135e+07	1.1484e+08	9.56978e+07	1.14718e+08	7.55558e+07	1.50078e+07	2.84133e+07	5.50871e+07	1.76722e+07	2.32754e+07	1.56284e+07	1.30047e+08	8.46546e+07	1.34401e+08	1.22824e+08	1.4954e+08	1.62229e+08	9.9339e+07	8.15746e+07	9.20493e+07	40.4
Com_1761_pos	N1-Acetylspermine	C12 H28 N4 O	244.226	1.298	245.234	Full match	No results	No results	Organic acids and derivatives	Carboxylic acids and derivatives	Carboxylic acid derivatives	Acetamides	1.38631e+07	1.20993e+07	1.57394e+07	1.36968e+07	1.17855e+07	1.36254e+07	1.32996e+07	1.93764e+07	1.52248e+07	9.35727e+06	1.12941e+07	1.12467e+07	2.53508e+07	3.45098e+07	3.05147e+07	3.09883e+07	2.0566e+07	4.05453e+07	6.63718e+07	5.09816e+07	5.49969e+07	7.35854e+07	6.82969e+07	7.8891e+07	9.8901e+06	1.09173e+07	8.82066e+06	1.09822e+07	7.32934e+06	5.71984e+06	2.36349e+07	2.52471e+07	2.50718e+07	57.1
Com_1787_pos	1-Methylguanine	C6 H7 N5 O	148.039	4.778	166.073	Invalid mass	No results	No results	Organoheterocyclic compounds	Imidazopyrimidines	Purines and purine derivatives	6-oxopurines	4.37885e+07	4.24335e+07	3.05073e+07	2.15555e+07	3.12987e+07	2.71805e+07	3.53555e+07	3.30163e+07	3.89206e+07	5.46463e+07	6.86559e+07	6.28457e+07	4.1146e+07	3.51692e+07	4.33601e+07	3.5631e+07	4.33777e+07	2.99257e+07	3.99196e+07	5.19009e+07	7.3617e+07	6.96797e+07	4.12456e+07	3.27309e+07	3.48168e+07	5.63541e+07	4.09463e+07	4.3941e+07	4.78631e+07	6.92732e+07	4.21591e+07	4.28188e+07	4.30511e+07	86.3
Com_1805_pos	tert-Butyl N-[1-(aminocarbonyl)-3-methylbutyl]carbamate	C11 H22 N2 O3	230.163	5.081	231.17	Full match	No results	No results	Organic acids and derivatives	Carboxylic acids and derivatives	Amino acids, peptides, and analogues	Leucine and derivatives	5.25924e+07	4.58549e+07	5.91679e+07	3.09789e+07	4.5368e+07	4.30662e+07	6.82759e+07	2.72613e+07	2.03264e+07	3.40412e+07	2.76199e+07	1.57624e+07	2.35923e+07	1.22561e+07	4.17716e+06	2.07746e+07	1.32018e+07	6.63437e+06	1.89358e+07	2.05179e+07	1.35952e+07	2.09133e+07	2.54752e+07	1.75385e+07	4.08271e+07	4.81628e+07	3.65008e+07	5.2204e+07	4.84237e+07	4.23781e+07	3.04698e+07	3.76896e+07	3.07007e+07	56.8
Com_1808_pos	3-amino-2-phenyl-2H-pyrazolo[4,3-c]pyridine-4,6-diol	C12 H10 N4 O2	242.08	5.848	243.088	Full match	No results	No results	NA	NA	NA	NA	6.48379e+07	5.33408e+07	5.79044e+07	1.03073e+08	7.62678e+07	6.00319e+07	5.83271e+07	5.1635e+07	5.13202e+07	9.06751e+07	9.20127e+07	6.65338e+07	6.10018e+07	4.75096e+07	4.17728e+07	5.7891e+07	5.97936e+07	4.86883e+07	5.09411e+07	4.52806e+07	4.526e+07	5.62468e+07	4.79084e+07	4.00698e+07	5.84773e+07	4.88343e+07	4.35813e+07	4.72874e+07	5.15905e+07	4.80132e+07	6.1293e+07	7.55175e+07	5.96026e+07	77.3
Com_1839_pos	Valylproline	C10 H18 N2 O3	214.132	4.825	215.139	Full match	No results	No results	Organic acids and derivatives	Carboxylic acids and derivatives	Amino acids, peptides, and analogues	Dipeptides	1.65824e+08	2.2742e+08	1.78112e+08	1.21883e+08	1.73546e+08	7.10604e+07	1.66226e+08	2.04135e+08	2.04774e+08	1.45716e+08	9.85116e+07	1.42571e+08	1.44381e+08	9.71434e+07	1.49069e+08	9.36952e+07	8.33198e+07	7.50446e+07	6.58152e+07	1.02138e+08	1.66942e+08	1.40908e+08	1.01549e+08	9.13461e+07	6.37618e+07	1.18014e+08	8.44886e+07	1.37256e+08	8.84316e+07	1.03305e+08	1.35402e+08	1.31304e+08	1.4592e+08	86
Com_1846_pos	VQH	C16 H26 N6 O5	404.181	6.07	405.188	Invalid mass	No results	No results	NA	NA	NA	NA	9.83745e+06	1.00068e+07	1.1688e+07	1.1304e+07	1.02879e+07	9.90113e+06	8.58456e+06	9.51528e+06	9.83465e+06	7.60465e+06	7.1447e+06	7.46382e+06	8.25184e+06	8.25382e+06	7.61437e+06	6.94295e+06	6.84459e+06	8.51037e+06	5.95209e+08	4.05727e+08	7.04735e+08	4.1927e+08	4.448e+08	4.58385e+08	8.06427e+06	9.19179e+06	7.55935e+06	8.89184e+06	9.36044e+06	6.65959e+06	8.47203e+07	8.25201e+07	9.45535e+07	57.4
Com_1862_pos	Choline bitartrate	C9 H19 N O7	253.117	1.989	254.124	No results	No results	Full match	Organic nitrogen compounds	Organonitrogen compounds	Quaternary ammonium salts	Cholines	1.41399e+08	1.58853e+08	1.47726e+08	1.40867e+08	1.26763e+08	1.23283e+08	1.72322e+08	1.7506e+08	1.60417e+08	1.83507e+08	1.91037e+08	1.70034e+08	1.48376e+08	1.54635e+08	1.49115e+08	1.46622e+08	1.72387e+08	1.40531e+08	9.08883e+07	1.13471e+08	1.25874e+08	1.17972e+08	1.02774e+08	1.07415e+08	9.82095e+07	1.48439e+08	1.29647e+08	1.43879e+08	1.46199e+08	1.33123e+08	1.48844e+08	1.67932e+08	1.44876e+08
Com_1900_pos	N-Tetradecanamide	C14 H29 N O	227.225	8.364	228.232	No results	No results	Full match	Lipids and lipid-like molecules	Fatty Acyls	Fatty amides	Fatty amides	1.1451e+08	6.98606e+07	5.5379e+07	7.08375e+07	9.57058e+07	7.68058e+07	3.14295e+07	2.49921e+07	4.60516e+07	3.87415e+07	4.46659e+07	3.62813e+07	4.32126e+07	3.39247e+07	6.14104e+07	7.6974e+07	5.80347e+07	4.03277e+07	2.62895e+07	3.01323e+07	3.92503e+07	2.22113e+07	2.7371e+07	2.70224e+07	8.59875e+07	3.80023e+07	8.00855e+07	4.84594e+07	6.90132e+07	1.16685e+08	6.87147e+07	6.84883e+07	6.7843e+07
Com_1914_pos	Fenbendazole sulfone	C15 H13 N3 O4 S	331.061	1.863	332.068	Invalid mass	Invalid mass	No results	Organoheterocyclic compounds	Benzimidazoles	2-benzimidazolylcarbamic acid esters	2-benzimidazolylcarbamic acid esters	5.58522e+07	8.37014e+07	5.87484e+07	5.0944e+07	7.25908e+07	5.38328e+07	6.27308e+07	5.88545e+07	6.84831e+07	6.83206e+07	1.23978e+07	3.12479e+07	3.91031e+07	4.7924e+07	5.39215e+07	2.44421e+07	2.92634e+07	3.46969e+07	4.43203e+07	3.49645e+07	3.95801e+07	5.41009e+07	2.29498e+07	4.61543e+07	2.69854e+07	3.18004e+07	2.1744e+07	4.70855e+07	3.38184e+07	3.77093e+07	4.68095e+07	3.16191e+07	5.67983e+07	59.2	50.8
Com_1982_pos	2,4-Dimethylbenzaldehyde	C9 H10 O	134.073	8.631	135.08	Full match	No results	No results	Benzenoids	Benzene and substituted derivatives	Benzoyl derivatives	Benzoyl derivatives	2.28646e+07	2.02244e+07	2.42324e+07	2.55669e+07	2.41598e+07	2.34148e+07	2.47742e+07	2.25602e+07	2.54439e+07	2.28849e+07	2.41497e+07	2.48106e+07	6.62099e+07	7.31734e+07	1.17251e+08	1.65669e+08	9.51104e+07	9.18501e+07	3.35185e+07	3.234e+07	3.39997e+07	3.17947e+07	3.09031e+07	3.04436e+07	2.10244e+07	2.30375e+07	1.81524e+07	2.02998e+07	1.86962e+07	1.73785e+07	4.70525e+07	5.52456e+07	3.98287e+07	44.6
Com_2021_pos	PLK	C17 H32 N4 O4	356.242	1.427	357.249	Full match	No results	No results	NA	NA	NA	NA	9.02216e+07	8.11983e+07	9.88174e+07	1.08202e+08	8.74603e+07	8.48999e+07	8.7408e+07	9.02329e+07	8.56624e+07	8.10769e+07	8.02223e+07	8.5036e+07	7.04714e+07	6.89146e+07	6.05449e+07	6.10136e+07	6.55513e+07	6.0163e+07	7.73278e+07	7.81655e+07	7.67102e+07	8.17079e+07	7.59883e+07	8.63555e+07	9.00273e+07	1.03406e+08	8.21225e+07	9.28446e+07	8.1204e+07	7.51335e+07	8.15434e+07	7.29704e+07	7.95398e+07	71.6
Com_2048_pos	DL-Leucineamide	C6 H14 N2 O	130.111	3.576	131.118	Full match	No results	No results	Organic acids and derivatives	Carboxylic acids and derivatives	Amino acids, peptides, and analogues	Leucine and derivatives	2.9064e+07	3.11172e+07	3.1286e+07	3.4407e+07	3.64271e+07	4.25094e+07	4.311e+07	4.05246e+07	6.16742e+07	6.64887e+07	7.15711e+07	8.11288e+07	7.47342e+07	1.05583e+08	1.10946e+08	6.827e+07	8.6181e+07	1.32348e+08	1.36652e+08	1.2362e+08	1.19031e+08	9.70646e+07	1.11961e+08	8.33932e+07	1.03501e+08	1.12321e+08	9.76999e+07	1.04502e+08	9.54472e+07	8.13389e+07	3.23043e+07	1.96507e+07	2.27643e+07	87.4
Com_2096_pos	7-(2-hydroxypropan-2-yl)-1,4a-dimethyl-decahydronaphthalen-1-ol	C15 H28 O2	257.235	7.941	258.242	Invalid mass	No results	No results	NA	NA	NA	NA	1.01168e+08	6.33572e+07	7.95725e+07	7.88897e+07	9.62929e+07	9.25216e+07	4.32479e+07	3.31248e+07	4.04093e+07	3.88278e+07	4.29967e+07	4.06767e+07	5.38156e+07	4.57729e+07	5.60705e+07	6.02967e+07	5.14799e+07	4.14375e+07	3.72198e+07	3.16982e+07	3.47003e+07	3.41187e+07	3.44588e+07	2.87702e+07	9.96362e+07	5.85519e+07	9.3036e+07	6.84862e+07	7.81968e+07	7.51122e+07	6.46954e+07	6.23693e+07	6.7277e+07	45.7
Com_2143_pos	4-Hydroxytamoxifen	C26 H29 N O2	387.219	6.111	388.226	Full match	No results	No results	Phenylpropanoids and polyketides	Stilbenes	Not available	Stilbenes	3.81969e+07	3.17797e+07	4.12968e+07	8.47899e+07	6.23136e+07	3.89993e+07	1.16123e+07	1.14965e+07	5.96007e+06	1.27315e+07	1.27441e+07	7.84454e+06	8.22829e+06	5.89118e+07	1.55274e+06	1.30214e+07	6.71595e+06	1.37788e+06	2.35843e+08	1.7396e+08	1.18298e+08	1.39818e+07	2.02486e+08	1.95138e+08	1.38241e+07	1.59468e+07	8.66558e+06	1.56666e+06	1.107e+07	1.61153e+07	3.97164e+07	3.55944e+07	4.28388e+07	56.3
Com_2195_pos	N1-[3,5-di(trifluoromethyl)phenyl]-3-(3-thienyl)acrylamide	C15 H9 F6 N O S	365.033	2.294	366.04	Invalid mass	No results	No results	NA	NA	NA	NA	1.40835e+08	1.46897e+08	1.9431e+08	1.26919e+08	1.2891e+08	1.17389e+08	8.3418e+07	8.10044e+07	8.16213e+07	5.47979e+07	5.66794e+07	3.54565e+07	3.05643e+07	4.57007e+07	2.4205e+07	3.7668e+07	2.18982e+07	4.36863e+07	8.02416e+07	5.17086e+07	6.00398e+07	9.25696e+07	9.49956e+07	8.24152e+07	1.22759e+08	1.41926e+08	8.35614e+07	1.4765e+08	7.96249e+07	5.38758e+07	5.37055e+07	6.39963e+07	8.01189e+07	55.6
Com_2224_pos	(+/-)8(9)-EET	C20 H32 O3	302.224	9.3	303.231	Invalid mass	No match	No match	Lipids and lipid-like molecules	Fatty Acyls	Fatty acids and conjugates	Long-chain fatty acids	4.50924e+07	3.1516e+07	2.79015e+07	2.39975e+07	4.3973e+07	2.73654e+07	3.28953e+07	2.93599e+07	2.50091e+07	2.08652e+07	1.87083e+07	2.1324e+07	3.76583e+07	2.79896e+07	2.8698e+07	3.42487e+07	2.81333e+07	2.48595e+07	1.87535e+08	2.1159e+08	2.42663e+08	4.36683e+08	2.83533e+08	3.85425e+08	4.09568e+07	2.00752e+07	2.25422e+07	1.95475e+07	2.46471e+07	2.1198e+07	5.17927e+07	6.56194e+07	6.73266e+07	52	57.9
Com_2235_pos	Kahweol	C20 H26 O3	314.188	8.568	315.195	Full match	No results	Full match	Organoheterocyclic compounds	Naphthofurans	Not available	Naphthofurans	1.84633e+07	1.40237e+07	1.64169e+07	1.86108e+07	1.43472e+07	1.73425e+07	1.543e+07	1.26846e+07	1.20635e+07	1.23401e+07	1.22636e+07	1.25617e+07	6.08848e+07	6.56853e+07	1.21643e+08	1.93392e+08	1.11431e+08	8.86651e+07	3.47084e+07	3.31234e+07	3.13816e+07	3.30559e+07	3.57141e+07	3.09667e+07	5.57587e+06	8.4543e+06	5.81452e+06	6.25275e+06	4.92544e+06	5.23967e+06	4.26897e+07	4.77957e+07	4.22072e+07	78.7
Com_2249_pos	4-oxododecanedioic acid	C12 H20 O5	266.113	6.352	267.12	Invalid mass	No results	No results	NA	NA	NA	NA	1.56102e+06	1.81874e+06	1.32777e+06	1.09982e+06	1.7049e+06	1.68199e+06	7.63583e+06	1.19677e+07	8.98785e+06	5.81484e+06	1.19618e+07	5.67318e+06	9.855e+06	1.6756e+07	1.05343e+07	4.65642e+06	1.11037e+07	8.80847e+06	6.09062e+07	7.08325e+07	5.4459e+07	6.37347e+07	8.26702e+07	7.67201e+07	2.32114e+06	2.13367e+06	2.3025e+06	1.71915e+06	1.8175e+06	928697	2.2371e+07	1.47905e+07	2.02036e+07	54.8
Com_2264_pos	INK	C16 H31 N5 O5	373.232	2.967	374.239	Full match	No results	No results	NA	NA	NA	NA	1.08218e+08	1.18383e+08	1.44409e+08	1.29373e+08	1.18042e+08	1.00427e+08	8.11382e+07	8.09888e+07	6.8764e+07	4.73886e+07	3.27179e+07	3.88702e+07	2.61071e+07	3.0826e+07	2.33294e+07	2.6528e+07	2.71082e+07	3.06662e+07	4.72114e+07	4.18484e+07	3.05093e+07	4.36741e+07	5.95691e+07	4.98921e+07	2.53436e+07	2.69107e+07	1.71459e+07	2.44873e+07	1.76002e+07	1.09809e+07	5.45512e+07	5.72139e+07	5.76018e+07	69.7
Com_2270_pos	2-[(3S)-1-Benzyl-3-pyrrolidinyl]-1,3-benzothiazole	C18 H18 N2 S	294.121	4.951	295.129	Invalid mass	No results	No match	Organoheterocyclic compounds	Benzothiazoles	Not available	Benzothiazoles	9.85258e+07	6.20703e+07	1.10603e+08	7.70366e+07	7.88256e+07	9.58391e+07	1.44174e+08	8.38562e+07	6.82664e+07	4.74587e+07	3.86437e+07	2.83971e+07	3.81875e+07	4.30342e+07	1.89116e+07	5.32313e+07	2.6592e+07	2.85059e+07	6.74385e+07	5.72971e+07	2.54803e+07	6.21131e+07	6.82335e+07	7.33674e+07	5.25021e+07	6.18392e+07	3.91171e+07	4.80856e+07	4.03529e+07	4.5178e+07	6.10555e+07	5.86521e+07	6.62998e+07	52.6
Com_2279_pos	1-(4-bromophenyl)-2-phenylethan-1-one	C14 H11 Br O	273.998	1.212	275.005	Invalid mass	No results	No results	NA	NA	NA	NA	2.84371e+07	2.74555e+07	2.98926e+07	3.7414e+07	3.32822e+07	3.64192e+07	4.51728e+07	3.5806e+07	3.70864e+07	4.92544e+07	5.26198e+07	4.76187e+07	2.41511e+07	2.65541e+07	2.83038e+07	2.61185e+07	3.23789e+07	2.61371e+07	2.30712e+07	3.2755e+07	3.03654e+07	2.99547e+07	2.92969e+07	2.64971e+07	4.30231e+07	4.04108e+07	4.8683e+07	4.44805e+07	4.49415e+07	4.71214e+07	3.22598e+07	3.19552e+07	3.50173e+07	48.9
Com_2297_pos	PC 32:1	C40 H78 N O8 P	753.529	11.637	754.536	No results	Invalid mass	No results	Lipids and lipid-like molecules	Glycerophospholipids	Glycerophosphocholines	Phosphocholines	1.161e+08	1.67984e+08	1.91008e+08	1.32307e+08	1.15144e+08	2.5278e+08	2.77676e+08	2.56915e+08	9.80605e+07	9.78877e+07	1.45137e+08	1.53124e+08	1.99765e+08	1.6255e+08	1.13356e+08	1.39676e+08	1.33916e+08	1.68294e+08	1.81604e+08	6.9618e+07	4.60145e+07	7.59586e+07	5.99271e+07	4.29407e+07	4.83189e+07	1.27142e+08	2.10845e+08	1.43501e+08	2.42112e+08	1.25873e+08	1.14643e+08	6.72169e+07	1.19124e+08		86.7
Com_2301_pos	Fmoc-L-Isoleucine	C21 H23 N O4	353.162	1.456	354.169	No results	No results	Full match	Organic acids and derivatives	Carboxylic acids and derivatives	Amino acids, peptides, and analogues	Isoleucine and derivatives	7.44382e+07	8.69907e+07	2.70917e+07	3.39997e+07	8.60313e+07	1.10005e+08	1.46121e+08	4.68164e+07	1.49348e+08	1.63923e+08	1.85277e+08	1.86957e+08	4.89378e+07	4.29962e+07	1.32614e+08	1.38946e+08	1.76416e+08	1.51344e+08	1.48404e+08	1.75433e+08	1.5623e+08	1.65898e+08	1.37236e+08	1.67363e+08	1.1378e+08	1.09834e+08	1.20003e+08	1.12265e+08	1.2209e+08	1.14422e+08	1.25615e+08	1.34697e+08	1.23128e+08
Com_2302_pos	PC O-18:2	C26 H50 N O7 P	519.332	8.881	520.339	No results	Full match	Full match	NA	NA	NA	NA	1.12686e+08	9.13863e+07	5.89461e+07	8.422e+07	1.22348e+08	1.27155e+08	3.95963e+07	4.64906e+07	4.47878e+07	3.02719e+07	4.44584e+07	3.95897e+07	6.13935e+07	6.90569e+07	8.55957e+07	9.4695e+07	5.32536e+07	7.1e+07	3.20752e+07	2.47027e+07	2.24883e+07	2.51998e+07	3.40637e+07	2.73977e+07	9.52713e+07	2.7661e+07	9.62332e+07	6.45589e+07	8.69572e+07	8.51464e+07	6.55279e+07	6.47254e+07	6.2713e+07		80.6
Com_2311_pos	2-Hydroxybutyric acid	C4 H8 O3	104.047	2.228	127.037	No results	No results	Full match	Organic acids and derivatives	Hydroxy acids and derivatives	Beta hydroxy acids and derivatives	Beta hydroxy acids and derivatives	7.36588e+07	8.67898e+07	9.51893e+07	6.85906e+07	6.32184e+07	5.85026e+07	6.70467e+07	8.17547e+07	8.10919e+07	7.01766e+07	7.83467e+07	5.87296e+07	4.35994e+07	3.60865e+07	3.68876e+07	3.82529e+07	3.77332e+07	3.88689e+07	1.20449e+08	1.05018e+08	1.07332e+08	1.58889e+08	1.30996e+08	1.27087e+08	1.01077e+08	1.09435e+08	7.65481e+07	8.75617e+07	6.76663e+07	6.06216e+07	6.79441e+07	7.38086e+07	7.44251e+07
Com_2318_pos	16,16-Dimethyl prostaglandin A1	C22 H36 O4	386.243	8.082	387.25	Invalid mass	No results	No results	Lipids and lipid-like molecules	Fatty Acyls	Eicosanoids	Prostaglandins and related compounds	1.0963e+06	1.02645e+06	769355	935565	783724	853917	1.09961e+06	1.4105e+06	1.52576e+06	1.39706e+06	1.66617e+06	1.24414e+06	1.10709e+06	824492	895229	1.21369e+06	930026	759219	1.13836e+08	1.07696e+08	1.10168e+08	1.07507e+08	1.2177e+08	9.67815e+07	1.14972e+06	874826	923671	664505	740568	907080	2.59546e+07	2.46176e+07	3.08427e+07	56
Com_2369_pos	7,8-Dihydrobiopterin	C9 H13 N5 O3	239.102	1.721	240.109	Full match	No results	No results	Organoheterocyclic compounds	Pteridines and derivatives	Pterins and derivatives	Biopterins and derivatives	2.39746e+08	2.90666e+08	2.81889e+08	3.23778e+08	2.67048e+08	3.16189e+08	3.78286e+08	3.7509e+08	3.76048e+08	4.3043e+08	4.60092e+08	4.52288e+08	3.49722e+08	3.59776e+08	3.19384e+08	3.0064e+08	3.91111e+08	3.6794e+08	3.17293e+08	3.67841e+08	3.1359e+08	3.47738e+08	3.18533e+08	3.39814e+08	3.73518e+08	4.09431e+08	3.98576e+08	3.85394e+08	3.88102e+08	3.78741e+08	3.14787e+08	3.37894e+08	3.36362e+08	48.5
Com_2395_pos	FNK	C19 H29 N5 O5	407.222	7.702	408.229	Invalid mass	No results	No results	NA	NA	NA	NA	1.24968e+06	1.34861e+06	1.50005e+06	1.41761e+06	1.33262e+06	1.37966e+06	1.32276e+06	1.44136e+06	1.33325e+06	1.1566e+06	1.21036e+06	1.1272e+06	1.06167e+06	1.19089e+06	1.05275e+06	1.05305e+06	1.0271e+06	1.20058e+06	9.69137e+07	1.1419e+08	1.42838e+08	1.26892e+08	1.4307e+08	8.93912e+07	1.26382e+06	1.30349e+06	1.33237e+06	1.39828e+06	1.31014e+06	1.13822e+06	1.90628e+07	2.20071e+07	2.1627e+07	44.7
Com_2408_pos	RKK	C18 H38 N8 O4	430.305	10.157	431.313	Invalid mass	No results	No results	NA	NA	NA	NA	1.72504e+08	7.40272e+07	3.57382e+07	5.50999e+07	1.2528e+08	1.21813e+08	3.79878e+07	2.1672e+07	5.9392e+07	4.97738e+07	6.61208e+07	5.91872e+07	2.9975e+07	1.92629e+07	2.12438e+07	1.46351e+07	1.7481e+07	1.39818e+07	9.98596e+06	1.00144e+07	2.67744e+07	1.08393e+07	9.14357e+06	9.02268e+06	1.08824e+08	3.03389e+07	1.3912e+08	5.83745e+07	1.03295e+08	2.07083e+08	5.24466e+07	5.38348e+07	4.87096e+07	59
Com_2413_pos	Valerophenone	C11 H14 O	162.104	8.366	163.112	Full match	No results	No results	Organic oxygen compounds	Organooxygen compounds	Carbonyl compounds	Alkyl-phenylketones	4.39104e+07	2.68578e+07	3.64548e+07	3.69659e+07	4.7529e+07	3.9408e+07	3.03065e+07	2.52229e+07	4.35196e+07	2.4343e+07	5.47896e+07	5.49276e+07	1.72578e+07	1.67982e+07	3.1482e+07	9.64051e+07	2.10718e+07	1.94714e+07	5.34221e+07	5.60402e+07	3.07304e+07	5.48666e+07	3.15868e+07	4.69248e+07	1.01567e+08	2.27799e+07	2.58255e+07	5.21037e+07	2.63384e+07	4.30881e+07	5.47918e+07	5.37184e+07	3.96379e+07	49.1
Com_2429_pos	15(R)-15-Methyl prostaglandin A2	C21 H32 O4	370.211	7.634	371.219	Invalid mass	No results	No results	Lipids and lipid-like molecules	Fatty Acyls	Eicosanoids	Prostaglandins and related compounds	1.98632e+06	2.13243e+06	748878	2.24153e+06	2.10714e+06	2.18153e+06	2.03903e+08	1.23033e+08	2.04304e+08	1.8095e+08	2.05759e+08	1.89019e+08	8.29219e+06	6.03377e+06	7.25562e+06	5.95978e+06	1.01444e+07	7.80632e+06	2.43661e+08	2.4581e+08	4.55937e+07	1.99527e+08	1.1343e+08	2.10665e+08	1.99836e+06	1.97289e+06	2.10675e+06	2.21096e+06	2.0716e+06	1.80841e+06	7.43853e+07	6.6701e+07	7.42897e+07	79.8
Com_2453_pos	D-2-Aminoadipic acid	C6 H11 N O4	161.069	2.178	162.076	No results	No results	Full match	Organic acids and derivatives	Carboxylic acids and derivatives	Amino acids, peptides, and analogues	Alpha amino acids and derivatives	1.81835e+08	2.24904e+08	1.32159e+08	1.87239e+08	1.13061e+08	2.0414e+08	1.79945e+08	1.77207e+08	1.59014e+08	1.43756e+08	1.62045e+08	1.96865e+08	1.20193e+08	1.1009e+08	1.16733e+08	8.55294e+07	1.22472e+08	1.151e+08	1.21886e+08	1.34272e+08	1.12805e+08	1.26191e+08	1.16703e+08	1.26199e+08	2.29291e+08	2.90803e+08	2.57733e+08	2.82249e+08	2.43376e+08	2.63939e+08	2.0117e+08	1.4165e+08	1.91745e+08
Com_2459_pos	10-Nitrolinoleate	C18 H31 N O4	331.236	5.782	332.243	Invalid mass	No results	No results	Lipids and lipid-like molecules	Fatty Acyls	Lineolic acids and derivatives	Lineolic acids and derivatives	2.37964e+06	3.45829e+06	2.23463e+06	1.66626e+06	2.93606e+06	1.62843e+06	1.08732e+07	9.48725e+06	1.09281e+07	1.14241e+07	4.63489e+06	1.27331e+07	5.06261e+07	1.9988e+07	2.95392e+07	2.2357e+07	3.94686e+07	1.02272e+07	1.48162e+07	9.32886e+06	2.69358e+07	2.24224e+07	8.60309e+06	1.161e+07	5.71687e+06	8.63353e+06	7.90171e+06	9.37254e+06	1.19504e+07	1.14847e+07	1.32643e+07	1.53926e+07	1.38968e+07	47
Com_2463_pos	N2,N2-Dimethylguanosine	C12 H17 N5 O5	311.123	5.01	312.13	No results	Full match	Full match	Nucleosides, nucleotides, and analogues	Purine nucleosides	Not available	Purine nucleosides	4.09218e+07	2.88197e+07	3.3874e+07	4.00436e+07	3.08882e+07	4.23608e+07	4.077e+07	3.35126e+07	3.10054e+07	4.73089e+07	8.89479e+07	5.3452e+07	5.25117e+07	6.9722e+07	3.74878e+07	4.85703e+07	4.79802e+07	7.17375e+07	7.70322e+07	1.01781e+08	5.80145e+07	7.80167e+07	7.86072e+07	7.33742e+07	5.86967e+07	8.07085e+07	5.77565e+07	4.67449e+07	5.80772e+07	4.43246e+07	5.01941e+07	5.26627e+07	5.0268e+07		75.2
Com_2518_pos	Epinephrine	C9 H13 N O3	183.09	5.052	184.097	Full match	No results	Full match	Benzenoids	Phenols	Benzenediols	Catechols	2.41082e+07	2.38608e+07	2.64006e+07	2.80742e+07	2.31376e+07	2.61579e+07	2.75346e+07	2.72317e+07	2.66688e+07	3.06333e+07	3.76161e+07	3.4975e+07	3.07207e+07	3.3608e+07	2.98304e+07	2.73306e+07	3.21361e+07	3.54272e+07	6.66459e+07	6.72082e+07	5.95821e+07	6.25252e+07	6.46235e+07	6.66082e+07	3.43018e+07	4.21721e+07	3.45667e+07	3.2962e+07	3.49099e+07	3.27586e+07	3.44535e+07	3.7758e+07	3.34705e+07	56.3
Com_2529_pos	1-[4-(1-adamantyl)phenoxy]-3-piperidinopropan-2-ol hydrochloride	C24 H35 N O2	369.27	9.619	370.277	Invalid mass	No results	No results	NA	NA	NA	NA	1.65702e+08	3.3302e+07	5.32554e+07	6.52369e+07	1.35826e+08	9.78926e+07	2.56899e+07	2.30754e+07	3.56683e+07	3.00982e+07	3.67073e+07	2.69563e+07	1.66373e+07	9.13329e+06	2.35902e+07	2.77929e+07	1.49435e+07	7.10997e+06	2.24881e+06	2.57206e+06	3.79295e+06	2.29055e+06	2.26102e+06	2.12659e+06	2.13232e+07	1.20972e+07	4.57135e+07	1.98493e+07	6.91579e+06	5.69332e+07	3.55949e+07	3.52478e+07	3.22846e+07	54.6
Com_2550_pos	Isoquinoline	C9 H7 N	129.058	3.593	130.065	Full match	No results	No results	Organoheterocyclic compounds	Isoquinolines and derivatives	Not available	Isoquinolines and derivatives	4.63879e+07	5.10123e+07	5.3678e+07	5.85884e+07	5.11363e+07	6.47057e+07	6.47545e+07	7.18258e+07	8.52308e+07	8.06153e+07	8.96717e+07	7.56161e+07	1.89476e+08	1.32988e+08	2.14855e+08	1.55502e+08	2.32978e+08	1.64421e+08	8.69479e+07	7.29288e+07	7.13927e+07	6.92699e+07	6.19593e+07	8.56592e+07	4.78588e+07	5.1502e+07	4.97741e+07	5.95694e+07	5.83779e+07	4.41152e+07	1.08484e+08	1.33955e+08	1.3682e+08	56
Com_2556_pos	Lipoic acid	C8 H14 O2 S2	206.043	1.208	207.051	No results	No results	Full match	Organoheterocyclic compounds	Dithiolanes	Lipoic acids and derivatives	Lipoic acids and derivatives	1.90191e+07	2.10032e+07	1.34612e+07	2.04037e+07	1.55408e+07	7.75654e+06	2.77837e+07	2.77443e+07	3.03578e+07	2.9365e+07	3.36962e+07	3.42635e+07	2.00222e+07	1.44235e+07	1.857e+07	2.4814e+07	2.32863e+07	2.22937e+07	1.66216e+07	3.33463e+07	1.83499e+07	3.06366e+07	2.58305e+07	1.00648e+07	1.48079e+07	1.59012e+07	1.7892e+07	2.87805e+07	2.46249e+07	2.81638e+07	2.81039e+07	1.74017e+07	2.53067e+07
Com_2558_pos	Kanosamine	C6 H13 N O5	197.091	4.728	198.099	Invalid mass	No results	No results	Organic oxygen compounds	Organooxygen compounds	Carbohydrates and carbohydrate conjugates	Hexoses	3.54686e+07	2.67663e+07	3.12107e+07	3.71616e+07	2.81819e+07	4.26874e+07	3.25002e+07	3.09766e+07	3.86533e+07	4.68103e+07	4.4719e+07	3.47229e+07	2.9184e+07	3.95734e+07	3.05443e+07	2.75865e+07	1.72821e+07	4.77568e+07	5.69548e+07	5.7136e+07	4.68914e+07	5.47153e+07	3.00607e+07	5.09723e+07	4.15597e+07	4.87502e+07	4.02944e+07	3.83726e+07	3.40981e+07	3.53255e+07	5.22451e+07	4.77193e+07	4.67095e+07	50.3
Com_2565_pos	Dihydrothymine	C5 H8 N2 O2	128.059	2.913	129.066	Full match	No results	No results	Organoheterocyclic compounds	Diazines	Pyrimidines and pyrimidine derivatives	Hydropyrimidines	4.50638e+07	5.00584e+07	8.41806e+07	5.60664e+08	6.11415e+07	2.49986e+08	9.4372e+07	1.65552e+08	6.94028e+08	8.74207e+07	7.26646e+07	9.14892e+07	7.3473e+08	6.20277e+07	4.7234e+07	6.42621e+08	8.03609e+07	1.44122e+08	3.6306e+07	7.10966e+07	1.91197e+07	8.54705e+08	4.81294e+07	8.04858e+08	4.07673e+07	6.17084e+07	6.12575e+07	2.37718e+07	4.48082e+07	7.81226e+06	8.40398e+07	5.69255e+07	9.40243e+07	60.3
Com_2580_pos	DLK	C16 H30 N4 O6	374.216	2.557	375.223	Full match	No results	No results	NA	NA	NA	NA	7.72052e+07	9.5174e+07	1.05699e+08	7.07038e+07	6.81701e+07	5.15871e+07	6.13846e+07	8.59678e+07	6.73126e+07	5.8625e+07	2.45793e+07	3.91597e+07	1.95277e+07	1.50172e+07	2.31852e+07	1.66669e+07	1.88367e+07	1.16646e+07	2.09833e+07	1.70267e+07	3.29699e+07	3.246e+07	2.31855e+07	2.09477e+07	1.4389e+07	2.25269e+07	1.91725e+07	2.92436e+07	2.71108e+07	3.2571e+07	4.84387e+07	4.34611e+07	4.71017e+07	84.7
Com_2611_pos	L-Threonine	C4 H9 N O3	119.059	5.706	120.066	No results	No results	Full match	Organic acids and derivatives	Carboxylic acids and derivatives	Amino acids, peptides, and analogues	L-alpha-amino acids	1.24613e+09	1.43449e+09	1.47213e+09	3.20413e+08	1.20991e+09	1.2473e+09	1.54961e+09	1.42711e+09	1.51646e+09	1.34499e+09	4.63181e+08	1.41775e+09	1.21876e+09	1.34539e+09	2.25899e+08	1.16403e+09	1.43246e+09	1.34162e+09	1.18701e+09	1.15488e+09	1.26107e+09	1.30252e+09	1.06541e+09	1.07273e+09	1.25647e+09	1.38273e+09	1.19297e+09	1.38395e+09	1.16476e+09	1.19883e+09	1.53338e+09	1.15894e+09	1.41155e+09
Com_2620_pos	(+/-)11(12)-DiHET	C20 H34 O4	360.227	7.515	361.234	Invalid mass	No results	No results	Lipids and lipid-like molecules	Fatty Acyls	Eicosanoids	Hydroxyeicosatrienoic acids	5.89507e+06	7.73682e+06	7.24445e+06	7.63249e+06	2.52074e+06	4.91417e+06	1.12655e+07	1.13167e+07	1.02473e+07	1.03802e+07	4.0605e+06	5.94627e+06	9.09633e+06	5.59313e+06	5.33631e+06	6.16728e+06	5.82003e+06	4.86991e+06	1.7395e+08	1.46943e+08	1.40061e+08	1.64712e+08	1.76502e+08	1.52632e+08	1.49147e+07	2.06688e+07	6.10347e+06	4.63376e+06	3.46256e+06	6.96381e+06	4.65375e+07	4.16507e+07	4.85114e+07	79.2
Com_2679_pos	CAR 20:1	C27 H52 N O4	453.381	7.656	454.388	No results	Invalid mass	No results	NA	NA	NA	NA	8.96032e+06	9.72511e+06	4.61842e+06	8.22338e+06	1.572e+07	1.12313e+07	6.58404e+06	5.92832e+06	1.07671e+07	7.33152e+06	6.65424e+06	8.8542e+06	3.84866e+07	1.4854e+07	5.15918e+07	4.70608e+07	4.36776e+07	1.50602e+07	4.79678e+06	4.99582e+06	1.45264e+07	1.04278e+07	6.36063e+06	6.6653e+06	3.73701e+07	1.04865e+07	3.24601e+07	1.68569e+07	2.5783e+07	2.4688e+07	2.18841e+07	2.16621e+07	2.18442e+07		89.8
Com_2681_pos	LPC 17:1-SN1	C25 H50 N O7 P	507.332	9.33	508.339	No results	Full match	No results	NA	NA	NA	NA	2.22194e+08	1.30288e+08	2.42164e+07	3.29244e+07	4.92563e+07	5.27033e+07	2.10421e+07	1.40555e+07	1.99169e+07	1.6451e+07	1.92849e+07	1.74271e+07	2.04005e+07	2.01129e+07	3.31924e+07	4.1401e+07	1.65875e+07	2.46114e+07	7.49742e+06	7.18788e+06	7.47345e+06	6.26731e+06	7.15881e+06	5.37936e+06	2.95835e+07	9.1351e+06	2.53372e+07	2.1097e+07	2.37523e+07	2.58719e+07	2.22591e+07	2.33274e+07	2.19107e+07		83.4
Com_2689_pos	13,14-dihydro-15-keto-tetranor Prostaglandin E2	C16 H26 O5	320.162	6.756	343.151	Invalid mass	No results	No results	NA	NA	NA	NA	868854	950794	1.09786e+06	1.04788e+06	968711	978752	904477	984479	931155	818048	793224	809704	1.28703e+06	3.01775e+06	1.80204e+06	895247	1.53952e+06	1.67654e+06	7.10515e+07	6.76345e+07	4.18194e+07	6.5554e+07	7.85615e+07	6.66536e+07	785610	849475	856530	917298	877860	767194	7.88149e+06	7.12306e+06	8.86417e+06	73.6
Com_2702_pos	Scopolamine	C17 H21 N O4	303.143	5.266	304.151	Invalid mass	No results	No results	Organic acids and derivatives	Hydroxy acids and derivatives	Beta hydroxy acids and derivatives	Beta hydroxy acids and derivatives	2.70915e+07	3.39941e+07	5.40879e+07	3.79491e+07	3.46455e+07	3.43366e+07	3.58622e+07	3.40851e+07	3.75417e+07	4.70778e+07	1.09104e+08	5.65943e+07	4.95145e+07	5.03314e+07	5.45703e+07	4.6345e+07	6.00011e+07	4.8568e+07	6.08666e+07	6.68028e+07	7.17871e+07	6.57782e+07	6.3122e+07	6.30607e+07	4.23454e+07	4.89688e+07	4.6453e+07	5.0804e+07	5.06276e+07	5.17079e+07	4.4816e+07	4.61678e+07	5.95602e+07	40.6
Com_2713_pos	Tetranor-12(S)-HETE	C16 H26 O3	288.17	6.972	289.177	Invalid mass	No results	No results	Lipids and lipid-like molecules	Fatty Acyls	Fatty acids and conjugates	Long-chain fatty acids	1.74786e+07	5.50023e+07	4.65259e+07	3.46933e+07	3.35566e+07	2.04862e+07	4.25975e+07	5.93095e+07	3.70019e+07	4.73603e+07	2.86719e+07	4.32011e+07	4.75467e+07	3.64364e+07	4.17329e+07	2.38032e+07	5.64936e+07	3.43241e+07	8.17855e+07	8.24142e+07	7.99472e+07	7.85938e+07	1.04346e+08	1.03143e+08	4.05529e+07	2.90237e+07	2.56996e+07	4.56694e+07	2.68137e+07	2.60698e+07	3.33969e+07	2.9147e+07	3.27501e+07	72.1
Com_2728_pos	4-(4-chlorophenoxy)-3,5-dimethyl-1H-pyrazole	C11 H11 Cl N2 O	222.056	0.476	223.063	Full match	No results	No results	NA	NA	NA	NA	6.47661e+07	1.99639e+08	2.21295e+08	2.27946e+08	4.18374e+08	4.19894e+08	4.03169e+08	2.33115e+08	2.35178e+08	2.12607e+08	3.57329e+08	1.98376e+08	1.97859e+08	2.26693e+08	3.12499e+08	2.83073e+08	1.85822e+08	2.01366e+08	2.45823e+08	2.33047e+08	2.20331e+08	2.41802e+08	2.7004e+08	4.73281e+08	2.20496e+08	4.11878e+08	2.10125e+08	2.08497e+08	1.8909e+08	1.72193e+08	6.36141e+06	5.30597e+06	6.89173e+06	57.6
Com_2746_pos	L-Carnitine	C7 H15 N O3	161.105	1.899	162.112	No results	No results	Full match	Organic nitrogen compounds	Organonitrogen compounds	Quaternary ammonium salts	Carnitines	2.30103e+08	2.61174e+08	2.73247e+08	3.08125e+08	2.42542e+08	2.85115e+08	4.08725e+08	4.073e+08	4.00833e+08	3.99499e+08	4.31955e+08	3.87979e+08	4.40444e+08	5.41958e+08	4.58263e+08	4.08135e+08	4.34085e+08	5.83476e+08	5.56564e+08	5.59113e+08	3.99689e+08	4.75889e+08	5.57472e+08	5.62527e+08	2.68905e+08	2.97261e+08	2.29427e+08	2.32928e+08	2.19834e+08	1.91513e+08	4.04162e+08	3.56824e+08	3.63131e+08
Com_2748_pos	Bisphenol G	C21 H28 O2	329.238	8.988	330.246	Invalid mass	No results	No results	Benzenoids	Benzene and substituted derivatives	Diphenylmethanes	Bisphenols	1.73068e+08	9.80051e+07	7.1216e+07	8.9336e+07	1.34984e+08	1.0662e+08	4.85071e+07	3.08114e+07	5.28482e+07	4.70811e+07	7.42868e+07	3.55739e+07	2.83364e+07	1.82716e+07	3.37549e+07	4.61557e+07	3.75672e+07	2.17407e+07	1.75608e+06	1.79078e+06	2.33124e+06	1.64709e+06	1.73702e+06	1.57685e+06	5.72489e+07	2.12537e+07	5.67135e+07	3.14201e+07	4.93017e+07	9.11301e+07	5.09294e+07	5.42598e+07	5.24539e+07	60.8
Com_2753_pos	p-Mentha-1,3,8-triene	C10 H14	134.109	9.577	135.117	No results	No results	Full match	Lipids and lipid-like molecules	Prenol lipids	Monoterpenoids	Aromatic monoterpenoids	1.43419e+08	9.46008e+07	7.35109e+07	1.00667e+08	1.14989e+08	1.24886e+08	7.26153e+07	4.96446e+07	7.98034e+07	6.77046e+07	8.09094e+07	7.8919e+07	2.78965e+07	2.34011e+07	9.36767e+07	2.90124e+07	7.04442e+07	6.73087e+07	3.46564e+07	5.42642e+07	6.68074e+07	3.74083e+07	4.10122e+07	3.4081e+07	1.43276e+08	7.59919e+07	1.59064e+08	2.64411e+07	1.39352e+08	1.81033e+08	9.32089e+07	1.01318e+08	1.07805e+08
Com_2755_pos	2-morpholinophenyl 2-thiophenecarboxylate	C15 H15 N O3 S	289.079	1.197	290.086	Full match	No results	No results	NA	NA	NA	NA	6.58822e+07	1.36193e+08	5.68579e+07	7.64166e+07	8.00657e+07	1.43137e+08	7.52256e+07	6.32186e+07	1.42357e+08	1.17287e+08	1.03132e+08	5.60889e+07	5.18681e+07	1.13185e+08	1.04784e+08	1.03773e+08	1.09799e+08	1.08486e+08	1.6753e+08	1.73798e+08	1.62678e+08	7.23127e+07	1.50925e+08	7.54194e+07	7.16736e+07	1.98892e+08	1.60183e+08	8.64754e+07	7.25504e+07	1.30831e+08	7.35849e+07	7.2821e+07	1.11761e+08	45.3
Com_2756_pos	LPE 20:1	C25 H50 N O7 P	507.332	9.946	508.339	No results	Full match	No results	Lipids and lipid-like molecules	Glycerophospholipids	Glycerophosphoethanolamines	1-acyl-sn-glycero-3-phosphoethanolamines	6.98485e+07	3.70432e+07	2.57627e+07	4.22725e+07	7.53916e+07	6.64597e+07	1.49481e+07	9.89513e+06	2.179e+07	1.5917e+07	2.07031e+07	1.74276e+07	2.45695e+07	1.78022e+07	4.19447e+07	5.94338e+07	2.90756e+07	1.80634e+07	3.0439e+06	4.32094e+06	5.42567e+06	2.71566e+06	1.51911e+06	2.77766e+06	4.10715e+07	1.27073e+07	4.16926e+07	2.26222e+07	3.76949e+07	4.25058e+07	3.00025e+07	2.93672e+07	2.78406e+07		76
Com_2757_pos	4,5-diphenyl-2-(3,4,5-trimethoxyphenyl)-1H-imidazole	C24 H22 N2 O3	386.171	6.36	387.178	Invalid mass	No results	No results	NA	NA	NA	NA	4.27599e+06	4.66205e+06	6.64379e+06	3.67826e+06	4.9555e+06	4.3373e+06	1.16636e+07	1.31174e+07	9.78706e+06	1.12515e+07	1.30751e+07	1.10599e+07	1.78664e+07	1.88464e+07	2.64431e+07	1.27306e+07	2.7779e+07	2.11428e+07	8.11287e+07	8.13409e+07	9.65884e+07	7.44786e+07	8.00785e+07	7.79445e+07	4.04669e+06	1.07915e+07	4.19499e+06	4.92703e+06	4.26493e+06	4.4927e+06	2.33905e+07	3.22179e+07	2.71478e+07	46.9
Com_2786_pos	Indole-3-acrylic acid	C11 H9 N O2	187.064	5.495	188.071	Full match	No results	Full match	Organoheterocyclic compounds	Indoles and derivatives	Indoles	Indoles	9.60401e+07	9.26519e+07	1.04741e+08	1.00158e+08	8.36353e+07	8.72425e+07	1.04548e+08	9.32123e+07	7.93302e+07	8.83065e+07	1.00338e+08	9.26476e+07	6.40136e+07	7.90449e+07	3.79216e+07	5.40505e+07	4.41334e+07	6.57256e+07	1.11636e+08	9.20033e+07	8.94487e+07	1.10817e+08	1.16162e+08	1.0038e+08	1.02171e+08	1.04171e+08	9.10587e+07	8.83256e+07	1.14239e+08	9.01871e+07	8.86094e+07	1.12131e+08	1.03753e+08	93
Com_2801_pos	7-methylpyrimido[4,5-d]pyrimidin-4-amine	C7 H7 N5	183.051	2.199	184.058	Invalid mass	No results	No results	NA	NA	NA	NA	8.85408e+07	8.90099e+07	1.10282e+08	4.19008e+07	7.9862e+07	3.14592e+07	8.81938e+07	3.15112e+07	7.48898e+07	6.0482e+07	4.94686e+07	3.77253e+07	5.74827e+07	6.56103e+07	3.08999e+07	5.61761e+07	4.12567e+07	7.54486e+07	5.67767e+07	1.03596e+08	9.10551e+07	1.2061e+08	1.2855e+08	4.99099e+07	9.22263e+07	8.84047e+07	2.10047e+07	9.16465e+07	3.9476e+07	5.47102e+07	4.73861e+07	6.45307e+07	5.54362e+07	57.1
Com_2818_pos	Homotaurine	C3 H9 N O3 S	139.03	1.364	140.038	No results	No results	Full match	Organic acids and derivatives	Organic sulfonic acids and derivatives	Organosulfonic acids and derivatives	Organosulfonic acids	7.90139e+06	1.07956e+07	1.11173e+07	2.8302e+06	1.09361e+07	1.07755e+07	1.51729e+07	1.54164e+07	1.52865e+07	1.28649e+07	1.6215e+07	4.32975e+06	3.05075e+07	3.3176e+07	2.71104e+07	2.62252e+07	3.17671e+07	3.6579e+07	4.31118e+07	4.44248e+07	3.92153e+07	3.65983e+07	4.26273e+07	3.87789e+07	1.93756e+07	1.07186e+07	1.83663e+07	1.85767e+07	1.55555e+07	1.47209e+07	2.02943e+07	1.49195e+07	2.15792e+07
Com_2820_pos	7-alpha-carboxy-17-alpha-carboxyethylandrostan lactone phenyl ester	C28 H38 O5	454.269	7.833	455.276	Invalid mass	No results	No results	NA	NA	NA	NA	1.45964e+07	8.78285e+06	1.00622e+07	1.52846e+07	1.39808e+07	1.56833e+07	1.1637e+06	1.23086e+06	1.21133e+06	1.10077e+06	1.04174e+06	999581	2.40677e+08	2.57511e+08	3.11108e+08	3.38556e+08	2.46847e+08	2.54035e+08	2.21335e+07	1.99093e+07	9.07227e+06	7.26373e+06	2.15025e+07	1.75014e+07	1.2107e+06	1.61566e+06	1.17743e+06	1.30861e+06	1.24272e+06	1.16556e+06	6.38041e+07	5.92346e+07	7.28869e+07	60.7
Com_2843_pos	UR-144 N-(2-hydroxypentyl) metabolite	C21 H29 N O2	327.216	5.324	328.224	Invalid mass	No results	No results	Organoheterocyclic compounds	Indoles and derivatives	N-alkylindoles	N-alkylindoles	7.05659e+07	7.75176e+07	6.76974e+07	5.00746e+07	6.87934e+07	4.91714e+07	5.35964e+07	5.5006e+07	5.29152e+07	5.37949e+07	4.17745e+07	5.08949e+07	3.80884e+07	2.34939e+07	4.22994e+07	3.05509e+07	3.85658e+07	1.76917e+07	2.68199e+07	3.06921e+07	4.79985e+07	3.8205e+07	3.25209e+07	3.44742e+07	3.432e+07	4.70447e+07	4.43846e+07	5.55938e+07	6.87422e+07	5.32115e+07	4.67597e+07	5.50859e+07	4.74392e+07	48.6
Com_2850_pos	All trans retinal	C20 H28 O	284.214	7.392	285.221	Full match	No results	Full match	Lipids and lipid-like molecules	Prenol lipids	Retinoids	Retinoids	3.00787e+06	1.50476e+06	1.72434e+06	1.64172e+06	1.48271e+06	1.47982e+06	1.40934e+06	1.47416e+06	1.35451e+06	1.39645e+06	1.07108e+06	1.13794e+06	1.46857e+06	1.35617e+06	1.84663e+06	1.29638e+06	1.33137e+06	1.23712e+06	1.41241e+08	1.19006e+08	1.15164e+08	1.43313e+08	1.37736e+08	1.3394e+08	4.06476e+06	1.47585e+06	1.39356e+06	1.58775e+06	1.55902e+06	1.29177e+06	2.12681e+07	2.80405e+07	2.6743e+07	87.6
Com_2891_pos	octadec-9-ynoic acid	C18 H32 O2	262.229	6.771	263.237	Invalid mass	No results	No results	NA	NA	NA	NA	1.39127e+07	1.81072e+07	2.49093e+07	2.45644e+07	2.01177e+07	2.13271e+07	1.88182e+07	1.96487e+07	1.52243e+07	1.4984e+07	1.86643e+07	1.72949e+07	1.2329e+07	1.81509e+07	1.361e+07	1.15124e+07	1.40551e+07	1.61784e+07	1.81602e+07	1.55728e+07	1.34229e+07	1.48552e+07	1.59565e+07	1.65118e+07	2.97477e+07	3.22054e+07	2.95068e+07	2.95731e+07	3.65916e+07	2.40601e+07	1.93436e+07	2.02416e+07	2.03174e+07	88.7
Com_2922_pos	L-cysteine	C3 H7 N O2 S	121.02	1.355	122.027	No results	No results	Full match	Organic acids and derivatives	Carboxylic acids and derivatives	Amino acids, peptides, and analogues	Cysteine and derivatives	7.56187e+07	7.72844e+07	1.03818e+08	7.17446e+07	6.94009e+07	6.08365e+07	3.62136e+07	3.8478e+07	2.73158e+07	6.36689e+07	7.01415e+07	2.77244e+07	1.07687e+07	1.25577e+07	1.03359e+07	1.69905e+07	4.29495e+06	4.89851e+06	3.89275e+06	3.95602e+06	3.25522e+06	1.00512e+07	2.86725e+06	8.83574e+06	1.17134e+07	1.24233e+07	6.08216e+06	1.18293e+07	9.67251e+06	2.81656e+07	2.06204e+07	2.87015e+07	2.09846e+07
Com_2927_pos	2-Naphthol	C10 H8 O	144.057	10.095	145.065	No results	No results	Full match	Benzenoids	Naphthalenes	Naphthols and derivatives	Naphthols and derivatives	2.15164e+06	1.72689e+06	1.63447e+06	1.76987e+06	2.10788e+06	2.03014e+06	1.47704e+06	1.26979e+06	1.60885e+06	1.41525e+06	1.62108e+06	1.35277e+06	6.87216e+07	5.86994e+07	1.2405e+08	1.65935e+08	1.0329e+08	6.62756e+07	1.14072e+06	1.08846e+06	1.24938e+06	1.04925e+06	1.04972e+06	1.10471e+06	1.65907e+06	1.21249e+06	1.83256e+06	1.53658e+06	1.79423e+06	1.9874e+06	3.2266e+07	4.06396e+07	3.51693e+07
Com_2978_pos	All-Trans-13,14-Dihydroretinol	C20 H32 O	288.245	9.377	289.252	No results	No results	Full match	NA	NA	NA	NA	1.0405e+08	5.39921e+07	3.56238e+07	5.52289e+07	8.01912e+07	8.2697e+07	3.93701e+07	2.75397e+07	5.08665e+07	3.32075e+07	4.73677e+07	4.67118e+07	5.98813e+07	4.45764e+07	6.94504e+07	7.30942e+07	5.32236e+07	4.30293e+07	2.38076e+07	2.89285e+07	5.14788e+07	2.61377e+07	2.5911e+07	2.24737e+07	7.74843e+07	3.09967e+07	7.63418e+07	4.62996e+07	6.52841e+07	8.67904e+07	6.2108e+07	7.15601e+07	7.13793e+07
Com_2985_pos	Psychosine	C24 H47 N O7	461.335	6.63	462.342	Full match	No results	No results	Lipids and lipid-like molecules	Sphingolipids	Glycosphingolipids	Glycosphingolipids	4.85708e+07	2.86556e+07	2.48253e+07	3.63332e+07	4.86523e+07	4.15204e+07	2.21793e+07	1.52403e+07	2.451e+07	1.57445e+07	2.33992e+07	1.83546e+07	2.13982e+07	1.27825e+07	2.00098e+07	2.53901e+07	1.86121e+07	1.45628e+07	3.55425e+06	6.03797e+06	6.99329e+06	2.80365e+06	2.38788e+06	3.73004e+06	4.05046e+07	1.30525e+07	3.38811e+07	1.84928e+07	3.29593e+07	2.65161e+07	2.28464e+07	2.22224e+07	2.27556e+07	85.6
Com_3023_pos	16α-Hydroxyestrone	C18 H22 O3	286.156	6.582	287.164	Full match	No results	No results	Lipids and lipid-like molecules	Steroids and steroid derivatives	Estrane steroids	Estrogens and derivatives	1.27316e+06	1.46613e+06	1.50023e+06	1.3578e+06	1.25274e+06	1.58089e+06	1.29661e+06	1.41617e+06	1.34422e+06	1.24303e+06	1.11152e+06	1.16468e+06	2.42478e+06	2.04221e+06	1.68047e+06	1.18419e+06	1.42724e+06	1.61625e+06	6.74788e+07	6.29589e+07	4.61411e+07	2.33049e+07	5.83323e+07	7.1854e+07	1.25669e+06	1.35977e+06	1.16706e+06	1.41911e+06	1.16345e+06	936592	9.2024e+06	9.70808e+06	8.52205e+06	63
Com_3033_pos	Corticosterone	C21 H30 O4	346.214	7.548	369.203	Full match	No results	Full match	Lipids and lipid-like molecules	Steroids and steroid derivatives	Hydroxysteroids	21-hydroxysteroids	957921	967737	1.08727e+06	1.06456e+06	945347	1.01176e+06	6.17374e+07	7.78209e+07	6.92621e+07	6.42903e+07	6.86562e+07	6.89186e+07	1.42647e+06	1.27316e+06	1.41776e+06	1.19257e+06	1.21074e+06	1.19047e+06	3.8195e+07	4.62755e+06	5.06275e+06	2.76026e+07	3.62803e+07	2.61183e+07	948160	939912	956034	1.03737e+06	997642	872120	2.78607e+07	2.45104e+07	2.54756e+07	69.8
Com_3049_pos	Desthiobiotin	C10 H18 N2 O3	214.132	5.714	215.139	Full match	No results	No results	Organoheterocyclic compounds	Azoles	Imidazoles	Imidazolyl carboxylic acids and derivatives	4.91722e+06	6.64674e+06	5.83673e+07	5.24524e+06	5.72129e+06	4.98851e+06	3.74521e+06	5.53609e+06	5.44249e+06	4.90386e+06	6.65582e+06	4.63e+06	4.61773e+06	4.35018e+06	3.68553e+06	3.484e+06	3.92263e+06	3.6416e+06	4.2068e+06	2.77167e+06	1.00687e+07	3.28938e+06	3.34872e+06	3.44444e+06	3.45846e+06	2.01743e+07	3.79156e+06	4.56571e+06	4.25877e+06	4.90159e+06	6.95377e+06	7.46751e+06	7.36107e+06	70.1
Com_3143_pos	1-(2-furyl)pentane-1,4-dione	C9 H10 O3	188.045	5.68	189.052	Invalid mass	No results	No results	NA	NA	NA	NA	7.97426e+06	9.32152e+06	5.78573e+06	9.05493e+06	6.69653e+06	7.95106e+06	1.90458e+07	1.34062e+07	1.73289e+07	1.8188e+07	1.86339e+07	2.00772e+07	4.04556e+07	2.88297e+07	2.26179e+07	2.26985e+07	2.78374e+07	2.67499e+07	5.01868e+07	3.41738e+07	3.54396e+07	4.2061e+07	3.34345e+07	3.01213e+07	6.07421e+06	6.05623e+06	5.19992e+06	7.06e+06	9.71754e+06	4.86144e+06	1.99105e+07	1.95993e+07	2.48354e+07	71.7
Com_3147_pos	2,5-bis(4-hydroxy-3-methoxyphenyl)-3,4-dimethyloxolan-3-ol	C20 H24 O6	342.144	6.498	343.151	Invalid mass	No results	No results	NA	NA	NA	NA	3.17243e+06	3.16253e+06	3.69147e+06	3.38119e+06	3.31683e+06	3.01894e+06	3.43465e+06	3.57533e+06	3.20775e+06	3.29955e+06	3.08265e+06	2.74183e+06	9.57029e+06	2.58693e+06	9.105e+06	5.83792e+06	8.07632e+06	7.86608e+06	1.54077e+08	1.14424e+08	2.69483e+07	1.07911e+08	1.09049e+08	9.92011e+07	2.44715e+06	3.22562e+06	2.90786e+06	3.0998e+06	3.19401e+06	2.75729e+06	2.57154e+07	2.2233e+07	2.66671e+07	59.3
Com_3174_pos	4-oxo-4-(5,6,7,8-tetrahydronaphthalen-1-ylamino)but-2-enoic acid	C14 H15 N O3	245.101	1.474	228.098	Invalid mass	No results	No results	NA	NA	NA	NA	1.27118e+07	1.61387e+07	1.53553e+07	1.83447e+07	1.42283e+07	1.77682e+07	4.61007e+07	4.50233e+07	4.29656e+07	4.5226e+07	4.62562e+07	5.09841e+07	6.26259e+07	7.18292e+07	5.86703e+07	5.74887e+07	7.18793e+07	6.98779e+07	7.55916e+07	6.97846e+07	6.60659e+07	7.70018e+07	7.39872e+07	7.40169e+07	1.82172e+07	2.36528e+07	2.00859e+07	1.79054e+07	2.01251e+07	1.90278e+07	4.63644e+07	4.55382e+07	4.75066e+07	40.5
Com_3179_pos	Linoleoyl Ethanolamide	C20 H37 N O2	323.282	8.783	346.271	Full match	No results	No results	Organic nitrogen compounds	Organonitrogen compounds	Amines	N-acylethanolamines	6.86918e+07	2.87088e+07	3.99498e+07	4.66719e+07	5.25185e+07	6.64919e+07	2.29379e+07	1.72439e+07	2.05386e+07	1.80005e+07	2.48669e+07	1.92071e+07	2.3921e+07	1.92494e+07	2.47173e+07	3.20123e+07	1.69814e+07	2.11581e+07	5.16046e+06	4.71074e+06	1.73431e+06	1.0869e+06	4.12721e+06	3.15403e+06	5.84758e+07	2.07134e+07	4.94349e+07	3.00609e+07	3.55664e+07	7.26481e+06	2.23153e+07	3.07719e+07	1.87557e+07	44.7
Com_3186_pos	Morphine	C17 H19 N O3	285.136	6.38	286.143	Full match	No results	No results	Alkaloids and derivatives	Morphinans	Not available	Morphinans	1.09091e+06	1.02604e+06	1.24048e+06	1.3514e+06	1.20878e+06	1.0279e+06	1.19176e+06	1.21381e+06	1.06357e+06	894632	989918	930188	1.20045e+06	1.09424e+06	1.01632e+06	677172	995153	847930	4.11869e+07	5.49875e+07	3.82725e+07	3.28823e+07	3.82957e+07	3.12685e+07	846649	1.16547e+06	1.04756e+06	949748	1.18574e+06	1.08018e+06	7.47035e+06	7.42137e+06	6.70473e+06	49.6
Com_3199_pos	tetranor-12(R)-HETE	C16 H26 O3	248.177	6.975	249.185	Invalid mass	No results	No results	NA	NA	NA	NA	1.60843e+07	1.36726e+07	1.14648e+07	9.89756e+06	1.30932e+07	1.0677e+07	1.99357e+07	2.16399e+07	1.773e+07	2.50119e+07	2.75106e+07	3.21745e+07	3.91365e+07	4.61008e+07	2.49264e+07	2.42796e+07	3.06249e+07	3.06684e+07	6.15066e+07	6.56468e+07	6.4125e+07	6.35089e+07	6.7496e+07	7.31112e+07	1.26422e+07	1.47095e+07	1.58337e+07	1.28666e+07	1.71292e+07	2.87035e+07	5.17571e+07	5.55892e+07	5.43187e+07	90.8
Com_3226_pos	1-Methylhistidine	C7 H11 N3 O2	169.085	1.32	170.092	No results	No results	Full match	Organic acids and derivatives	Carboxylic acids and derivatives	Amino acids, peptides, and analogues	Histidine and derivatives	1.9578e+07	2.60466e+07	2.99121e+07	3.20218e+06	2.8814e+07	2.70542e+07	2.5913e+07	2.85255e+07	3.30005e+07	2.98623e+07	3.01799e+07	3.10354e+07	1.71392e+07	1.90564e+07	2.28518e+07	2.27516e+07	1.70827e+07	1.55756e+07	1.94442e+07	1.42233e+07	2.25772e+07	2.19414e+07	1.52206e+07	1.83676e+07	2.22165e+07	2.23047e+07	2.58725e+07	2.54597e+07	2.29612e+07	2.73252e+07	2.28929e+07	1.90241e+07	2.27024e+07
Com_3230_pos	Tolterodine	C22 H31 N O	325.24	6.009	326.248	Full match	No results	No results	Benzenoids	Benzene and substituted derivatives	Diphenylmethanes	Diphenylmethanes	1.72005e+06	1.92034e+06	2.16498e+06	1.9076e+06	1.91196e+06	1.79527e+06	1.55471e+06	1.8024e+06	1.63498e+06	1.34403e+06	1.34007e+06	1.25237e+06	1.30068e+06	1.49043e+06	1.23765e+06	1.1698e+06	1.14121e+06	1.32306e+06	5.85476e+07	3.68468e+07	3.02292e+07	4.08549e+07	5.20711e+07	3.79688e+07	1.21084e+06	1.56184e+06	1.13466e+06	1.40614e+06	1.30647e+06	1.07236e+06	6.34075e+06	5.15966e+06	5.63367e+06	57.1
Com_3240_pos	L-Glutamate	C5 H9 N O4	147.053	5.262	148.06	No results	No results	Full match	Organic acids and derivatives	Carboxylic acids and derivatives	Amino acids, peptides, and analogues	Glutamic acid and derivatives	1.00305e+08	1.07851e+08	1.06761e+08	1.18218e+08	8.91507e+07	9.63225e+07	9.67695e+07	1.00875e+08	9.12434e+07	1.0164e+08	1.11814e+08	1.08401e+08	8.38721e+07	7.61014e+07	7.31133e+07	7.58978e+07	8.72227e+07	6.87219e+07	6.95575e+07	6.91861e+07	6.69726e+07	6.63359e+07	5.57536e+07	4.88775e+07	7.17134e+07	7.99859e+07	7.58573e+07	6.26259e+07	8.05953e+07	7.76603e+07	1.09862e+08	9.76486e+07	1.00319e+08
Com_3259_pos	cis-gondoic acid	C20 H38 O2	310.287	10.409	293.284	No results	No results	Full match	Lipids and lipid-like molecules	Fatty Acyls	Fatty acids and conjugates	Long-chain fatty acids	7.6774e+07	4.93389e+07	3.05725e+07	5.50583e+07	7.00446e+07	7.17462e+07	3.10854e+07	2.3037e+07	4.20293e+07	3.52126e+07	4.5525e+07	4.19605e+07	4.79716e+07	3.62628e+07	6.20792e+07	6.04801e+07	5.0085e+07	3.7522e+07	1.66519e+07	1.98387e+07	3.08679e+07	1.77834e+07	1.67624e+07	1.63322e+07	8.60309e+07	3.63983e+07	9.8722e+07	4.86067e+07	8.03819e+07	1.2814e+08	5.23325e+07	5.62828e+07	5.91416e+07
Com_3304_pos	15-Deoxy-Δ12,14-prostaglandin A1	C20 H30 O3	300.209	5.86	301.216	Invalid mass	No match	No match	Lipids and lipid-like molecules	Fatty Acyls	Eicosanoids	Prostaglandins and related compounds	6.64353e+06	7.12806e+06	9.13535e+06	8.34046e+06	8.71293e+06	8.30969e+06	6.7197e+06	7.42426e+06	7.1666e+06	5.54573e+06	5.47843e+06	6.09519e+06	5.7615e+06	6.19251e+06	5.45757e+06	4.93697e+06	5.17035e+06	6.66989e+06	2.1577e+08	1.75294e+08	8.9653e+07	1.51886e+08	2.15726e+08	1.54832e+08	6.14933e+06	7.36567e+06	7.01426e+06	8.70849e+06	7.65027e+06	6.62614e+06	4.46509e+07	5.01085e+07	3.44527e+07	77.5	62.4
Com_3358_pos	Bis(3,5,5-trimethylhexyl) phthalate	C26 H42 O4	418.306	10.219	419.313	Invalid mass	No results	No results	NA	NA	NA	NA	1.05986e+08	1.79298e+07	2.45855e+07	4.26208e+07	9.15406e+07	8.27507e+07	2.93089e+07	1.95561e+07	3.77688e+07	3.60105e+07	4.11059e+07	3.67727e+07	3.32978e+07	1.85648e+07	2.91821e+07	2.87568e+07	2.91701e+07	1.91798e+07	5.5298e+06	7.49108e+06	1.37927e+07	7.32226e+06	6.83328e+06	6.97529e+06	6.60223e+07	2.40428e+07	8.64066e+07	4.17202e+07	6.79965e+07	1.16325e+08	3.92161e+07	4.03488e+07	3.02368e+07	53.4
Com_3393_pos	Piceatannol	C14 H12 O4	244.069	1.596	245.077	Invalid mass	No results	No match	Phenylpropanoids and polyketides	Stilbenes	Not available	Stilbenes	6.12837e+07	6.51787e+07	6.68749e+07	7.65101e+07	6.45059e+07	7.43508e+07	5.98874e+07	5.52026e+07	6.96138e+07	5.93568e+07	7.1566e+07	5.06899e+07	5.71202e+07	5.60874e+07	3.10874e+07	4.19093e+07	3.13727e+07	5.19575e+07	5.84419e+07	5.74913e+07	4.12248e+07	7.40873e+07	7.26644e+07	6.99616e+07	5.5658e+07	7.15784e+07	6.45518e+07	6.31135e+07	4.77006e+07	5.89421e+07	6.95452e+07	4.65137e+07	5.73876e+07	41.4
Com_3421_pos	5,6-Dihydroxyindole-2-Carboxylic Acid	C9 H7 N O4	193.037	2.254	194.045	No results	No results	Full match	NA	NA	NA	NA	5.34662e+07	5.594e+07	5.49326e+07	2.40749e+07	5.83127e+07	6.98138e+07	4.40255e+07	4.63822e+07	4.09249e+07	5.01507e+07	5.518e+07	5.46983e+07	3.62078e+07	3.76919e+07	2.23568e+07	3.00745e+07	3.70384e+07	3.86203e+07	4.54724e+07	5.6718e+07	4.2109e+07	4.53459e+07	3.86147e+07	4.7145e+07	8.94234e+07	9.5653e+07	9.16805e+07	8.5199e+07	8.83327e+07	9.179e+07	6.50424e+07	6.04082e+07	5.85176e+07
Com_3426_pos	All trans-Retinal	C20 H28 O	284.214	6.252	285.221	No results	No results	Full match	Lipids and lipid-like molecules	Prenol lipids	Retinoids	Retinoids	2.54566e+06	2.64775e+06	3.39628e+06	3.57596e+06	2.78282e+06	3.10949e+06	2.77679e+06	2.73533e+06	2.78991e+06	2.20802e+06	2.1881e+06	2.19678e+06	2.11937e+06	2.66831e+06	1.94634e+06	2.21139e+06	1.9473e+06	2.14813e+06	7.58165e+07	1.10362e+08	9.52738e+07	8.08208e+07	8.52564e+07	8.8559e+07	4.18201e+06	2.75547e+06	2.30017e+06	2.75501e+06	2.56136e+06	2.35329e+06	1.97965e+07	1.47269e+07	1.63441e+07
Com_3438_pos	ethyl 1-(3-nitro-2-thienyl)piperidine-4-carboxylate	C12 H16 N2 O4 S	284.083	5.141	285.091	Full match	No results	No results	NA	NA	NA	NA	1.78605e+06	1.99363e+06	3.21083e+06	4.3927e+06	4.6198e+06	6.12416e+06	5.18239e+06	7.00444e+06	4.69473e+06	4.1136e+06	9.05892e+06	6.76218e+06	8.68026e+06	1.48131e+07	5.18322e+06	1.03258e+07	9.36126e+06	1.00435e+07	2.2088e+07	1.7947e+07	1.05903e+07	2.96066e+07	4.58208e+07	4.59763e+07	3.66027e+07	2.51364e+07	2.62175e+07	1.90675e+07	1.61013e+07	1.1702e+07	1.24587e+07	1.14499e+07	1.31037e+07	42.5
Com_3471_pos	1,4-dihydroxyheptadec-16-en-2-yl acetate	C19 H36 O4	310.25	8.145	311.258	Invalid mass	No results	No results	NA	NA	NA	NA	5.96535e+07	4.88984e+07	3.80457e+07	4.37879e+07	6.09324e+07	5.63572e+07	2.28114e+07	1.99178e+07	2.07197e+07	1.49488e+07	2.13188e+07	1.9551e+07	2.20874e+07	2.74154e+07	2.44026e+07	2.77061e+07	1.82246e+07	2.50061e+07	2.39685e+07	1.97879e+07	1.34867e+07	1.25667e+07	2.35079e+07	1.35631e+07	5.04254e+07	2.33744e+07	5.01288e+07	3.516e+07	5.3714e+07	4.44435e+07	3.04698e+07	2.92162e+07	3.23346e+07	72.4
Com_3545_pos	Phosphoethanolamine	C2 H8 N O4 P	141.019	1.334	142.026	No results	No results	Full match	Organic acids and derivatives	Organic phosphoric acids and derivatives	Phosphate esters	Phosphoethanolamines	9.79552e+06	2.14693e+07	2.0259e+07	2.54437e+07	1.23032e+07	2.43858e+07	8.72794e+07	5.87429e+07	8.35912e+07	2.29204e+07	2.90982e+07	1.14592e+08	3.5195e+07	3.23438e+07	3.12114e+07	2.6244e+07	3.71237e+07	3.57055e+07	1.23714e+08	4.86606e+07	4.15543e+07	4.46285e+07	1.2527e+08	1.46466e+08	4.24431e+07	5.06799e+07	4.6857e+07	868305	4.55764e+07	4.61653e+07	5.63544e+07	7.99749e+07	8.15995e+07
Com_3549_pos	(1R,2R)-trans-N-Boc-1,2-cyclohexanediamine	C11 H22 N2 O2	214.168	5.948	215.175	No results	No results	Full match	Organic nitrogen compounds	Organonitrogen compounds	Cyclohexylamines	Cyclohexylamines	1.10263e+07	1.22883e+07	1.30938e+07	1.23163e+07	1.26859e+07	1.14105e+07	9.82536e+06	1.10704e+07	9.37064e+06	9.97673e+06	1.05387e+07	9.02165e+06	1.08635e+07	9.53373e+06	8.20025e+06	7.35929e+06	8.52043e+06	8.50801e+06	7.5119e+06	5.27018e+06	3.88496e+06	6.11994e+06	6.27643e+06	7.54519e+06	1.09094e+07	9.00569e+06	9.16037e+06	8.79802e+06	1.10455e+07	8.14914e+06	9.31539e+06	9.25118e+06	9.56172e+06
Com_3564_pos	3,4-dimethyl-N-[4-(4-methylpiperazino)benzyl]benzamide	C21 H27 N3 O	337.216	11.09	338.223	Full match	No results	No results	NA	NA	NA	NA	1.34902e+06	1.1153e+07	1.08383e+06	2.86335e+06	1.09628e+07	1.62614e+07	1.05684e+07	684605	9.25412e+06	3.40327e+06	5.42141e+06	1.31515e+07	3.59125e+06	4.51739e+06	1.43374e+07	1.00075e+06	1.06468e+06	1.37163e+07	1.79053e+06	747731	5.89967e+06	771684	596114	5.19503e+06	6.83312e+06	824720	1.26732e+06	6.5495e+06	8.63181e+06	5.29638e+06	5.141e+06	8.64386e+06	7.97099e+06	48.7
Com_3565_pos	D-Ala-D-Ala	C6 H12 N2 O3	160.085	1.447	161.092	No results	No results	Full match	Organic acids and derivatives	Carboxylic acids and derivatives	Amino acids, peptides, and analogues	Dipeptides	3.0452e+07	3.82324e+07	3.94986e+07	3.47085e+07	4.19976e+07	3.3749e+07	3.07911e+07	3.41287e+07	4.07219e+07	3.37092e+07	2.70051e+07	3.55997e+07	2.00534e+07	2.04453e+07	2.54113e+07	2.35568e+07	2.12478e+07	1.57303e+07	1.81914e+07	3.14495e+07	3.015e+07	3.10444e+07	1.80401e+07	2.56671e+07	3.10789e+07	3.28683e+07	3.49677e+07	3.77587e+07	2.51384e+07	3.96356e+07	2.65709e+07	2.61392e+07	2.44856e+07
Com_3568_pos	2-cyclopropyl-9-fluoro-5H-chromeno[4,3-d]pyrimidine	C14 H11 F N2 O	242.088	1.298	243.095	Invalid mass	No results	No results	NA	NA	NA	NA	1.75368e+07	1.82608e+07	9.10751e+06	2.76334e+06	1.34008e+07	1.2582e+07	2.53796e+07	2.15312e+07	1.88673e+07	5.5025e+06	1.97101e+07	2.46603e+07	2.47692e+07	2.17909e+07	1.49737e+07	8.67668e+06	2.18451e+07	1.7592e+07	2.3621e+07	2.13797e+07	1.99111e+07	1.65593e+07	2.24446e+07	1.73758e+07	2.14152e+07	2.16659e+07	1.61534e+07	1.57689e+07	1.5519e+07	1.57651e+07	1.61947e+07	1.63316e+07	1.6918e+07	55.6
Com_3575_pos	CAR 18:2	C25 H46 N O4	423.334	6.952	424.341	No results	Invalid mass	No results	NA	NA	NA	NA	1.31352e+07	6.24176e+06	7.03347e+06	1.08228e+07	1.90618e+07	1.23097e+07	9.40756e+06	9.1316e+06	1.25605e+07	1.25959e+07	1.01059e+07	1.78706e+07	3.62582e+07	1.30022e+07	3.46392e+07	4.67761e+07	4.83349e+07	1.07272e+07	3.24105e+06	3.05689e+06	1.45027e+07	6.03643e+06	2.34674e+06	2.25312e+06	1.64502e+07	8.24164e+06	3.91864e+07	2.51473e+07	3.3809e+07	3.88226e+07	2.1562e+07	2.61975e+07	2.21913e+07		84.6
Com_3580_pos	methylamino-l-alanine	C4 H10 N2 O2	118.075	0.542	119.082	No results	No results	Full match	Organic acids and derivatives	Carboxylic acids and derivatives	Amino acids, peptides, and analogues	Alanine and derivatives	397112	1.44307e+06	1.53432e+06	1.56145e+06	1.56378e+06	1.10439e+06	1.2391e+06	1.68016e+06	471058	2.03625e+06	2.08865e+06	2.06382e+06	1.32055e+06	2.83329e+06	2.3101e+06	2.28884e+06	2.3685e+06	2.94101e+06	3.4328e+06	6.16918e+06	2.82391e+06	3.18721e+06	3.26058e+06	3.04645e+06	2.62433e+06	2.79437e+06	2.67474e+06	5.44252e+06	2.74376e+06	2.37333e+06	291674	433778	330160
Com_3587_pos	4-(2-chloro-6-fluorobenzyl)-3,5-dimethyl-4-prop-2-ynyl-4H-pyrazole	C15 H14 Cl F N2	276.082	1.418	277.089	Full match	No results	No results	NA	NA	NA	NA	4.48953e+07	4.87397e+07	5.18547e+07	2.23258e+07	5.16031e+07	5.18666e+07	3.9883e+07	4.30972e+07	3.88751e+07	3.96766e+07	3.78041e+07	4.04036e+07	3.84523e+07	4.10793e+07	3.52478e+07	3.5308e+07	3.65303e+07	4.37452e+07	2.95707e+07	2.99986e+07	2.66139e+07	2.61345e+07	3.23127e+07	3.21454e+07	6.8906e+07	7.97939e+07	6.41629e+07	7.40925e+07	6.87925e+07	6.12985e+07	4.83995e+07	4.76209e+07	4.75772e+07	52.3
Com_3599_pos	2-Arachidonyl Glycerol ether	C23 H40 O3	364.295	10.219	365.302	Invalid mass	No results	No results	Lipids and lipid-like molecules	Endocannabinoids	Not available	Endocannabinoids	1.02392e+09	5.01061e+08	3.60889e+08	5.76058e+08	9.56991e+08	9.86546e+08	1.29748e+08	1.68008e+07	1.72879e+08	1.55887e+08	2.26099e+08	1.68093e+08	9.02199e+07	6.10977e+07	8.7058e+07	8.1071e+07	7.68722e+07	6.75349e+07	4.91011e+07	5.83534e+07	1.14143e+08	4.95185e+07	5.12023e+07	4.83101e+07	2.54315e+09	8.13961e+08	2.87364e+09	1.25905e+09	2.08553e+09	2.663e+09	5.84213e+08	6.10288e+08	5.35629e+08	77.8
Com_3694_pos	Deoxyadenosine	C10 H13 N5 O3	251.102	1.996	252.109	No results	No results	Full match	Nucleosides, nucleotides, and analogues	Purine nucleosides	Purine 2'-deoxyribonucleosides	Purine 2'-deoxyribonucleosides	4.91178e+07	4.94117e+07	5.0462e+07	5.70119e+07	4.26016e+07	4.96893e+07	7.57234e+07	7.55495e+07	7.27236e+07	8.82128e+07	9.57824e+07	8.16417e+07	9.7056e+07	1.07667e+08	9.17862e+07	9.25945e+07	1.07745e+08	1.02031e+08	8.70573e+07	1.09916e+08	1.11074e+08	1.1194e+08	9.96681e+07	1.08224e+08	4.61693e+07	6.11328e+07	5.32051e+07	5.11681e+07	5.76767e+07	5.2241e+07	8.24458e+07	7.95212e+07	7.32745e+07
Com_3695_pos	2,6-Dihydroxypurine	C5 H4 N4 O2	152.033	2.888	153.041	No results	No results	Full match	Organoheterocyclic compounds	Imidazopyrimidines	Purines and purine derivatives	Hypoxanthines	2.25493e+08	2.11771e+08	2.03814e+08	2.12099e+08	2.00308e+08	2.05973e+08	1.96038e+08	1.95153e+08	1.93395e+08	2.11484e+08	2.39737e+08	2.14595e+08	1.65566e+08	1.61872e+08	1.46453e+08	1.40863e+08	1.54971e+08	1.63513e+08	1.20655e+08	1.42936e+08	1.58075e+08	1.62188e+08	1.49796e+08	1.45849e+08	1.57156e+08	1.93104e+08	1.74008e+08	1.69113e+08	1.87677e+08	1.93115e+08	1.94211e+08	1.80956e+08	1.77845e+08
Com_3739_pos	dTMP	C10 H15 N2 O8 P	322.056	2.503	345.045	No results	No results	Full match	Nucleosides, nucleotides, and analogues	Pyrimidine nucleotides	Pyrimidine deoxyribonucleotides	Pyrimidine 2'-deoxyribonucleoside monophosphates	4.69325e+07	3.947e+07	7.87081e+07	8.93983e+07	4.69094e+07	8.15604e+07	7.18977e+07	7.52102e+07	5.11556e+07	5.01254e+07	7.6781e+07	4.34388e+07	5.33095e+07	9.45293e+07	3.95415e+07	5.37106e+07	4.87305e+07	1.00025e+08	1.16154e+08	1.01582e+08	6.19681e+07	8.9913e+07	1.2795e+08	1.21307e+08	6.99784e+07	6.74171e+07	3.88337e+07	4.09194e+07	3.44418e+07	1.72633e+07	5.74358e+07	5.67432e+07	7.0588e+07
Com_3740_pos	U-44069	C21 H34 O4	372.227	7.212	373.234	Invalid mass	No results	No results	Lipids and lipid-like molecules	Fatty Acyls	Eicosanoids	Prostaglandins and related compounds	2.28133e+06	3.82856e+06	3.56671e+06	2.97009e+06	2.7705e+06	2.67103e+06	1.58422e+07	2.01856e+07	1.66039e+07	1.6723e+07	1.82976e+07	1.506e+07	1.60578e+06	4.53858e+06	3.70833e+06	1.51194e+06	3.62511e+06	2.67587e+06	5.87739e+08	4.88681e+08	4.18785e+08	4.97172e+08	5.7871e+08	5.33853e+08	3.63326e+06	2.56402e+06	2.61522e+06	2.27542e+06	2.19834e+06	1.9982e+06	1.01581e+08	7.34048e+07	8.83775e+07	77.2
Com_3742_pos	2-(tert-butyl)-1,3-thiazolane-4-carboxylic acid	C8 H15 N O2 S	189.083	5.559	190.09	Full match	No results	No results	NA	NA	NA	NA	4.98643e+07	3.24407e+07	3.12507e+07	2.90428e+07	4.47313e+07	2.49763e+07	3.66407e+07	2.9629e+07	3.68822e+07	3.90637e+07	3.01505e+07	3.53585e+07	2.29693e+07	1.71965e+07	1.64214e+07	1.83897e+07	1.43859e+07	1.42003e+07	2.22345e+07	1.49741e+07	2.13234e+07	2.19735e+07	1.8617e+07	1.83436e+07	1.34144e+07	3.05919e+07	1.49209e+07	1.98417e+07	2.2453e+07	2.08649e+07	2.87391e+07	3.40111e+07	3.2552e+07	80.8
Com_3754_pos	CAR 18:0	C25 H50 N O4	427.366	7.554	428.373	No results	Invalid mass	No results	NA	NA	NA	NA	4.95101e+06	4.9824e+06	3.37979e+06	4.56236e+06	8.76437e+06	4.97562e+06	8.05826e+06	5.50589e+06	1.11126e+07	6.60047e+06	6.18671e+06	7.12122e+06	2.53725e+07	7.07185e+06	3.18759e+07	3.22582e+07	3.64277e+07	7.72269e+06	2.68885e+06	5.7376e+06	2.93372e+07	7.22852e+06	2.12994e+06	5.51412e+06	1.286e+07	3.34451e+06	1.22671e+07	7.94859e+06	1.08716e+07	1.04732e+07	1.44235e+07	1.77296e+07	1.5092e+07		86.3
Com_3759_pos	(+/-)17(18)-EpETE methyl ester	C21 H32 O3	349.261	7.926	350.268	Invalid mass	No results	No results	Lipids and lipid-like molecules	Fatty Acyls	Fatty acid esters	Fatty acid methyl esters	1.02661e+06	842618	952235	981953	967288	903738	750102	772086	831302	685211	711393	668464	671089	697760	708274	677915	614175	675872	6.04529e+07	5.75855e+07	5.693e+07	6.93839e+07	7.87954e+07	5.53374e+07	1.73789e+06	2.0958e+06	908609	1.01034e+06	1.00848e+06	1.00399e+06	1.36774e+07	1.59341e+07	1.69742e+07	55.9
Com_3829_pos	4-Methylvaleric Acid	C6 H12 O2	116.084	0.078	117.091	No results	No results	Full match	Lipids and lipid-like molecules	Fatty Acyls	Fatty acids and conjugates	Hydroxy fatty acids	4.41652e+06	2.21731e+08	2.49059e+08	2.65118e+08	2.34856e+08	2.42523e+08	2.56005e+08	2.34803e+08	2.18841e+08	2.11878e+08	2.20472e+08	2.23564e+08	2.36826e+08	2.32307e+08	1.91456e+08	1.94748e+08	2.03814e+08	2.19487e+08	2.72847e+08	3.13615e+08	2.93541e+08	3.13131e+08	3.07494e+08	3.14401e+08	2.76636e+08	2.96001e+08	2.51109e+08	2.60305e+08	2.44269e+08	2.56225e+08	2.39648e+07	1.62271e+07	1.38606e+07
Com_3839_pos	GLK	C14 H28 N4 O4	316.211	2.016	159.113	Full match	No results	No results	NA	NA	NA	NA	5.33267e+07	1.94528e+07	7.94862e+07	4.42824e+07	5.18207e+07	2.49412e+07	3.82326e+07	4.30304e+07	4.15686e+07	3.52012e+07	3.06047e+07	3.6657e+07	3.04375e+07	3.82975e+07	3.55109e+07	2.91946e+07	3.21816e+07	3.46995e+07	4.31255e+07	4.16222e+07	4.24645e+07	4.51187e+07	4.60013e+07	4.95663e+07	3.16516e+07	3.51962e+07	3.45021e+07	3.93598e+07	3.47195e+07	3.24618e+07	2.67865e+07	2.97224e+07	2.88859e+07	78.4
Com_3852_pos	CAR 20:4	C27 H46 N O4	447.334	6.902	448.342	No results	Invalid mass	No results	NA	NA	NA	NA	7.73935e+06	2.78899e+06	3.41424e+06	4.93074e+06	6.81383e+06	5.93989e+06	8.66624e+06	7.07716e+06	1.0946e+07	1.12125e+07	1.10447e+07	1.44004e+07	2.63258e+07	1.39782e+07	2.35494e+07	3.68588e+07	2.94414e+07	1.38647e+07	2.11448e+06	3.25375e+06	1.08427e+07	5.74347e+06	2.55685e+06	2.43187e+06	6.32597e+06	4.02075e+06	1.67155e+07	1.04947e+07	1.34637e+07	1.70088e+07	1.30134e+07	1.50307e+07	1.33361e+07		74
Com_3867_pos	DL-Norvaline	C5 H11 N O2	117.079	5.003	118.087	No results	No results	Full match	Organic acids and derivatives	Carboxylic acids and derivatives	Amino acids, peptides, and analogues	Alpha amino acids	1.12741e+08	1.23034e+08	1.22545e+08	1.27531e+08	1.07114e+08	1.15484e+08	1.13819e+08	1.1186e+08	1.35038e+08	1.26293e+08	1.11394e+08	1.09418e+08	1.32634e+08	1.3017e+08	1.13835e+08	1.07313e+08	1.4886e+08	1.74386e+08	1.11723e+09	9.06067e+07	1.13457e+08	1.35649e+08	1.08575e+08	1.1188e+08	9.76894e+07	1.141e+08	9.95942e+07	7.98159e+07	9.69053e+07	7.38925e+07	1.44617e+08	1.33982e+08	1.40832e+08
Com_3919_pos	3-(2,3-dihydro-1H-indol-1-yl)-2-[(2-furylmethyl)sulfonyl]acrylonitrile	C16 H14 N2 O3 S	314.072	1.455	315.079	Full match	No results	No results	NA	NA	NA	NA	7.99473e+07	8.67774e+07	9.64674e+07	1.10782e+08	1.0704e+08	9.86696e+07	9.78897e+07	9.67084e+07	1.03836e+08	7.78192e+07	9.42709e+07	9.46516e+07	2.65663e+07	2.82294e+07	2.54618e+07	2.57226e+07	2.64478e+07	2.7728e+07	5.57086e+07	5.74268e+07	6.10725e+07	6.78893e+07	6.25454e+07	7.0694e+07	7.45722e+07	6.97809e+07	8.29733e+07	8.1069e+07	7.86459e+07	8.76903e+07	6.64094e+07	6.63866e+07	6.24244e+07	59.8
Com_3953_pos	Flunitrazepam-d3	C16 H9 [2]H3 F N3 O3	316.104	5.536	317.111	Full match	No results	No results	NA	NA	NA	NA	2.26767e+07	3.66552e+07	2.23061e+07	2.02336e+07	2.30792e+07	2.11375e+07	2.76825e+07	3.35852e+07	4.51667e+07	3.04013e+07	1.31618e+07	1.97249e+07	2.31469e+07	1.55855e+07	2.3129e+07	1.63756e+07	1.7608e+07	1.86056e+07	3.17595e+07	1.8347e+07	3.45392e+07	2.63926e+07	2.77739e+07	2.37476e+07	2.00797e+07	2.69652e+07	1.62721e+07	2.4607e+07	2.40149e+07	1.67337e+07	2.69269e+07	2.54137e+07	3.28088e+07	52
Com_3969_pos	7-Ketocholesterol	C27 H44 O2	400.334	10.184	401.341	No results	No results	Full match	Lipids and lipid-like molecules	Steroids and steroid derivatives	Cholestane steroids	Cholesterols and derivatives	4.81789e+07	2.03429e+07	1.29186e+07	2.63934e+07	4.89679e+07	4.53514e+07	8.92679e+06	7.56722e+06	1.31623e+07	9.16391e+06	1.40169e+07	1.37056e+07	3.25564e+06	2.69412e+06	4.88787e+06	5.52632e+06	3.87636e+06	3.00844e+06	6.83063e+06	7.62648e+06	7.66563e+06	3.38415e+06	9.14262e+06	6.40582e+06	4.64442e+07	1.0663e+07	5.20125e+07	1.70206e+07	3.50758e+07	4.23331e+07	2.82503e+06	3.00497e+06	2.34884e+06
Com_3987_pos	DKK	C16 H31 N5 O6	371.216	1.97	186.615	Invalid mass	No results	No results	NA	NA	NA	NA	3.29917e+07	4.08782e+07	5.7079e+07	2.77973e+07	2.60741e+07	2.6302e+07	1.49191e+07	2.80629e+07	2.15605e+07	1.39699e+07	6.48283e+06	7.73754e+06	1.33381e+07	7.89621e+06	1.10282e+07	1.34021e+07	1.08622e+07	4.89114e+06	1.19165e+07	1.40022e+07	2.11432e+07	2.19181e+07	1.03693e+07	1.33458e+07	6.95865e+06	1.29413e+07	1.03154e+07	2.02276e+07	1.43101e+07	1.13822e+07	1.71522e+07	2.6653e+07	1.67698e+07	53.1
Com_4002_pos	Carbaprostacyclin	C21 H34 O4	332.235	8.175	355.224	Invalid mass	No results	No match	Lipids and lipid-like molecules	Fatty Acyls	Eicosanoids	Prostaglandins and related compounds	3.35911e+06	2.94524e+06	3.14101e+06	2.4586e+06	2.92944e+06	3.35793e+06	4.62697e+06	4.14758e+06	5.46162e+06	4.83279e+06	4.94643e+06	4.43661e+06	3.43275e+06	3.14653e+06	3.08666e+06	3.35545e+06	3.09889e+06	2.85232e+06	9.33018e+07	9.14234e+07	8.79981e+07	9.04956e+07	1.07739e+08	8.72835e+07	3.1497e+06	3.70228e+06	2.81552e+06	442105	2.59616e+06	2.72825e+06	1.82696e+07	1.88052e+07	2.18463e+07	53.2
Com_4077_pos	FRH	C21 H30 N8 O4	458.241	8.959	459.247	Full match	No results	No match	NA	NA	NA	NA	6.31264e+06	5.05441e+06	2.82864e+06	3.83994e+06	7.32886e+06	5.73998e+06	1.44751e+06	1.22272e+06	1.02112e+06	820350	1.39069e+06	1.40878e+06	1.37355e+06	2.78917e+06	1.9392e+06	2.63366e+06	1.64591e+06	2.32022e+06	658543	734846	781744	774867	905193	649755	4.41637e+06	1.26608e+06	4.49763e+06	3.02595e+06	3.75224e+06	3.82943e+06	3.17713e+06	2.37265e+06	2.62764e+06	54.6
Com_4106_pos	L-Alanyl-L-proline	C8 H14 N2 O3	186.1	1.982	187.107	Full match	No results	No results	Organic acids and derivatives	Carboxylic acids and derivatives	Amino acids, peptides, and analogues	Dipeptides	9.29279e+07	1.48802e+08	1.24477e+08	7.21522e+07	9.8828e+07	6.98546e+07	1.01372e+08	1.50623e+08	1.37736e+08	1.00946e+08	6.06839e+07	9.20221e+07	7.644e+07	6.52898e+07	9.39925e+07	6.10287e+07	3.93916e+07	4.92729e+07	6.31644e+07	6.09495e+07	9.94865e+07	7.89733e+07	6.18104e+07	6.40792e+07	5.3913e+07	8.89863e+07	7.31437e+07	1.2267e+08	7.93427e+07	8.82418e+07	8.4843e+07	9.09512e+07	8.2641e+07	59.7
Com_4107_pos	DPK	C15 H26 N4 O6	340.174	4.88	341.181	Invalid mass	No results	No results	NA	NA	NA	NA	1.05319e+07	1.39874e+07	1.21581e+07	1.37964e+07	1.12955e+07	1.52914e+07	9.31837e+06	7.86651e+06	9.67745e+06	1.2999e+07	1.97084e+07	1.46531e+07	1.63505e+07	1.79419e+07	1.11523e+07	1.2429e+07	1.47967e+07	2.17393e+07	1.77596e+07	2.43658e+07	1.83018e+07	1.80347e+07	1.51884e+07	1.7244e+07	1.79016e+07	1.83547e+07	2.16059e+07	2.16462e+07	3.09977e+07	8.76718e+06	1.45072e+07	1.4682e+07	1.36256e+07	61.9
Com_4143_pos	2-[(3S)-1-(3,4-Difluorobenzyl)-3-pyrrolidinyl]-1,3-benzothiazole	C18 H16 F2 N2 S	330.101	5.795	331.108	Full match	No results	No results	Organoheterocyclic compounds	Benzothiazoles	Not available	Benzothiazoles	4.25326e+07	4.97941e+07	4.02669e+07	5.13085e+07	4.20874e+07	4.47005e+07	5.30593e+07	4.44085e+07	5.10842e+07	5.48396e+07	4.88966e+07	4.62646e+07	7.28522e+07	5.6264e+07	4.5783e+07	4.56452e+07	5.05044e+07	5.28655e+07	9.62103e+07	6.9533e+07	5.63878e+07	7.80629e+07	6.62607e+07	6.11688e+07	4.22943e+07	4.63506e+07	3.63388e+07	5.56795e+07	5.39891e+07	4.07351e+07	5.1925e+07	4.94707e+07	5.83752e+07	51.8
Com_4193_pos	Methyl palmitate	C17 H34 O2	270.256	0.463	271.263	Full match	No results	No results	Lipids and lipid-like molecules	Fatty Acyls	Fatty acid esters	Fatty acid methyl esters	4.1607e+07	1.53531e+08	1.64361e+08	1.54737e+08	1.62024e+08	2.56921e+08	2.41788e+08	1.53236e+08	1.54879e+08	2.17568e+08	1.22234e+08	1.15949e+08	2.13045e+08	1.60527e+08	1.12956e+08	1.08928e+08	1.33671e+08	1.44263e+08	2.66487e+08	1.39366e+08	1.30251e+08	1.46588e+08	1.67693e+08	2.78566e+08	1.17469e+08	1.48496e+08	1.39194e+08	1.43287e+08	2.03683e+08	1.66707e+08	3.38191e+06	3.04829e+06	3.34805e+06	95
Com_4204_pos	LLK	C18 H36 N4 O4	372.274	5.271	373.281	Full match	No results	No results	NA	NA	NA	NA	1.76985e+07	1.51708e+07	1.16799e+07	1.37269e+07	1.01108e+07	1.03217e+07	2.19865e+07	2.03455e+07	1.81552e+07	7.11603e+06	4.48471e+06	4.45402e+06	8.15264e+06	8.6683e+06	5.46564e+06	5.48214e+06	4.25296e+06	6.63766e+06	1.10207e+07	9.05886e+06	9.50109e+06	1.24148e+07	1.56255e+07	1.27242e+07	8.74357e+06	7.36312e+06	4.21848e+06	6.16294e+06	5.16532e+06	5.38633e+06	9.57437e+06	1.08833e+07	1.2702e+07	58.7
Com_4239_pos	WMH	C22 H28 N6 O4 S	472.192	5.709	473.199	Invalid mass	No results	No results	NA	NA	NA	NA	5.31965e+06	5.44927e+06	6.81354e+06	5.28988e+06	4.32464e+06	4.28472e+06	7.27896e+06	5.4757e+06	4.43985e+06	3.59679e+06	3.41384e+06	9.45365e+07	6.34812e+06	6.17109e+06	4.57336e+06	4.89281e+06	4.12315e+06	7.05137e+06	1.04109e+07	5.22933e+06	7.02171e+08	6.78256e+06	5.17175e+06	9.66905e+06	6.78312e+06	1.32652e+07	6.23841e+06	7.78975e+06	9.66948e+06	4.1804e+06	3.3484e+07	3.19706e+07	3.86769e+07	62.4
Com_4260_pos	RMK	C17 H35 N7 O4 S	866.498	7.808	434.256	Invalid mass	No results	No results	NA	NA	NA	NA	655706	649051	726638	715631	667385	694267	607171	637224	632021	518176	543535	520854	513854	567208	534967	507312	526676	555248	1.02939e+06	938005	830999	927333	984589	974927	631692	4.99832e+07	611644	682778	648398	608139	1.11041e+06	799604	888474	58.5
Com_4265_pos	Benzamidine	C7 H8 N2	120.069	4.813	279.101	No results	No results	Full match	Benzenoids	Benzene and substituted derivatives	Not available	Benzene and substituted derivatives	2.29805e+07	2.21303e+07	2.59006e+07	3.06182e+07	2.05662e+07	3.03658e+07	3.28996e+07	2.93606e+07	2.28403e+07	3.10578e+07	4.56008e+07	3.88531e+07	3.86559e+07	4.25632e+07	3.00523e+07	3.24637e+07	3.94689e+07	4.62988e+07	3.1796e+07	3.40517e+07	2.25031e+07	3.13153e+07	2.95921e+07	2.84942e+07	2.51223e+07	3.98679e+07	2.83067e+07	3.00515e+07	3.24322e+07	2.57123e+07	2.91881e+07	3.35544e+07	3.1366e+07
Com_4312_pos	LPC 20:4-SN1	C28 H50 N O7 P	543.332	9.003	544.339	No results	Full match	Full match	NA	NA	NA	NA	5.82256e+07	4.18418e+07	2.9334e+07	4.2564e+07	5.52387e+07	5.60317e+07	2.86967e+07	2.18091e+07	2.80367e+07	2.34197e+07	2.86155e+07	2.59051e+07	3.24104e+07	3.49505e+07	5.26888e+07	5.52554e+07	2.88534e+07	4.23213e+07	1.40125e+07	1.12708e+07	1.10548e+07	8.77028e+06	1.13301e+07	9.25215e+06	3.02663e+07	1.20488e+07	3.23552e+07	2.75931e+07	3.21207e+07	3.49904e+07	3.14073e+07	3.71904e+07	3.04651e+07		83.7
Com_4372_pos	8,8-dimethyl-2-phenyl-4H,8H-pyrano[2,3-h]chromen-4-one	C20 H16 O3	133.075	5.025	305.113	Invalid mass	No results	No results	NA	NA	NA	NA	1.2319e+06	1.47312e+06	1.65273e+06	1.3336e+06	1.25522e+06	1.19999e+06	1.45943e+06	2.01953e+06	2.78533e+06	4.12044e+06	3.70574e+06	7.44323e+06	1.09267e+07	4.95151e+06	2.50463e+07	8.41738e+06	2.12858e+07	7.05505e+06	1.16123e+06	1.21833e+06	1.67229e+06	1.25644e+06	1.34243e+06	1.25584e+06	1.14893e+06	1.40963e+06	1.22312e+06	1.8671e+06	2.24601e+06	1.28243e+06	2.48484e+06	3.22873e+06	2.799e+06	45.8
Com_4418_pos	Stearamide	C18 H37 N O	283.287	10.842	284.295	Full match	No results	No results	Organic acids and derivatives	Carboximidic acids and derivatives	Carboximidic acids	Carboximidic acids	5.51286e+07	3.62807e+07	2.82988e+07	3.34434e+07	5.1381e+07	4.25621e+07	1.60155e+07	1.58116e+07	2.98734e+07	2.04138e+07	2.54565e+07	2.42606e+07	2.9048e+07	2.40424e+07	3.7737e+07	3.83675e+07	3.38686e+07	2.82035e+07	9.61956e+06	1.22455e+07	1.61441e+07	8.28819e+06	8.11648e+06	1.02902e+07	3.85046e+07	1.59902e+07	5.20487e+07	2.1848e+07	4.48759e+07	4.75922e+07	3.8377e+07	3.77616e+07	3.5295e+07	79.7
Com_4464_pos	PC O-33:2	C41 H80 N O7 P	729.566	10.26	730.574	No results	Full match	No results	NA	NA	NA	NA	5.24542e+06	6.87559e+06	5.67332e+06	5.03812e+06	8.71902e+06	6.90514e+06	3.1964e+06	4.71702e+06	9.70408e+06	1.02918e+07	3.45663e+06	2.58212e+06	2.99535e+07	1.93413e+07	3.39489e+07	4.6145e+07	2.46091e+07	2.01116e+07	5.50319e+06	6.80733e+06	6.84064e+06	3.70752e+06	1.18503e+06	2.29282e+06	3.73606e+06	3.15014e+06	1.91839e+06	3.67407e+06	7.48988e+06	2.91359e+06	2.19737e+07	1.66302e+07	1.37605e+07		77.9
Com_4490_pos	LPC 17:0-SN1	C25 H52 N O7 P	509.348	9.937	510.356	No results	Full match	Full match	NA	NA	NA	NA	4.11262e+07	1.89941e+07	1.44088e+07	2.25189e+07	3.59115e+07	3.05135e+07	1.02022e+07	1.23028e+07	1.37233e+07	9.7624e+06	1.24545e+07	1.0064e+07	1.01108e+07	9.38249e+06	2.26931e+07	3.28856e+07	9.6405e+06	1.12336e+07	2.78526e+06	3.1033e+06	2.84565e+06	1.93668e+06	2.43434e+06	2.33049e+06	1.44804e+07	5.77215e+06	1.50688e+07	1.44389e+07	1.36221e+07	1.39313e+07	1.64991e+07	1.73489e+07	1.60542e+07		80.1
Com_4553_pos	Arachidonoyl amide	C20 H33 N O	303.253	9.701	304.261	Invalid mass	No results	No results	Lipids and lipid-like molecules	Fatty Acyls	Fatty amides	Fatty amides	5.33911e+07	4.64193e+07	5.20712e+07	5.0098e+07	6.06596e+07	6.40824e+07	2.54304e+07	2.36872e+07	2.68276e+07	2.66965e+07	2.10547e+07	2.18843e+07	3.3546e+07	2.38518e+07	3.2433e+07	4.58961e+07	2.87506e+07	2.43181e+07	2.11392e+07	2.20611e+07	2.33963e+07	1.77891e+07	2.09545e+07	1.95808e+07	5.26107e+07	3.18254e+07	4.64357e+07	4.12444e+07	4.16875e+07	4.0203e+07	4.15566e+07	4.17028e+07	3.10031e+07	67.2
Com_4620_pos	L-(-)-alpha-Amino-epsilon-Caprolactam	C6 H12 N2 O	128.095	2.292	129.102	No results	No results	Full match	Organoheterocyclic compounds	Azepines	Not available	Azepines	1.93282e+07	2.88642e+07	4.26695e+07	2.85703e+07	2.77118e+07	2.87406e+07	2.73273e+07	2.91742e+07	4.16742e+07	3.32787e+07	3.63832e+07	4.71688e+07	3.91618e+07	5.24856e+07	5.37221e+07	3.29237e+07	3.09882e+07	3.63463e+07	7.70078e+07	3.0376e+07	1.26206e+08	3.08437e+07	4.98878e+07	4.80174e+07	9.62259e+07	6.49931e+07	4.31177e+07	3.02577e+07	5.68015e+07	3.8932e+07	2.13027e+07	2.00707e+07	2.0713e+07
Com_4680_pos	Desoxycortone	C21 H30 O3	330.219	7.548	331.226	Full match	No results	Full match	Lipids and lipid-like molecules	Steroids and steroid derivatives	Hydroxysteroids	21-hydroxysteroids	1.87127e+06	1.91557e+06	2.19215e+06	2.12443e+06	1.89683e+06	2.01356e+06	5.55854e+07	5.83256e+07	5.16895e+07	5.17221e+07	6.24626e+07	5.64668e+07	6.12089e+06	2.49447e+06	4.50072e+06	1.41865e+07	4.34213e+06	3.81748e+06	3.71713e+07	3.36149e+07	3.09243e+07	3.53994e+07	3.92534e+07	3.1792e+07	1.8522e+06	2.09609e+06	1.86758e+06	2.0829e+06	1.97155e+06	1.7313e+06	1.68436e+07	2.50084e+07	2.51191e+07	87
Com_4682_pos	PC 15:1_15:1	C38 H72 N O8 P	701.499	10.767	702.506	No results	Full match	No results	NA	NA	NA	NA	5.96476e+07	9.01659e+07	4.72746e+07	3.59568e+07	7.05391e+07	1.14922e+08	1.12877e+08	2.66331e+07	1.33238e+07	2.57037e+07	3.57514e+07	4.62624e+07	3.85468e+07	5.7122e+07	3.21827e+07	4.88188e+07	7.43181e+07	6.99343e+07	4.19534e+07	7.36828e+06	1.11809e+07	9.94954e+06	5.36941e+06	7.79775e+06	6.52566e+06	1.21584e+08	2.74497e+07	1.09064e+08	3.22916e+07	1.00802e+08	5.32074e+07	7.43694e+07	6.04636e+07		74.4
Com_4777_pos	2-({2-oxo-2-[(2-oxo-3-azepanyl)amino]ethyl}sulfanyl)acetic acid	C10 H16 N2 O4 S	260.08	3.473	261.088	Invalid mass	No results	No results	NA	NA	NA	NA	2.64162e+08	2.95165e+08	3.18454e+08	3.40943e+08	2.48849e+08	3.21221e+08	3.30985e+08	3.25699e+08	3.32598e+08	3.28785e+08	3.14981e+08	2.67444e+08	2.45361e+08	2.85394e+08	2.12926e+08	2.26138e+08	2.46563e+08	2.95967e+08	3.11971e+08	2.82183e+08	2.3786e+08	3.14287e+08	2.94459e+08	2.98735e+08	2.73972e+08	3.20089e+08	2.17737e+08	2.83917e+08	2.00934e+08	1.69969e+08	2.9789e+08	2.95019e+08	3.60224e+08	48.2
Com_4791_pos	Guanidineacetic acid	C3 H7 N3 O2	117.054	0.532	118.061	No results	No results	Full match	Organic acids and derivatives	Carboxylic acids and derivatives	Amino acids, peptides, and analogues	Alpha amino acids and derivatives	171629	276797	305584	311924	267975	1.87342e+06	341233	269713	348272	427523	307494	496057	560526	511904	346919	953573	357785	412258	491242	522594	625191	458857	708685	908674	488040	492791	425004	788580	524961	283521	99875	73823.3	56188.8
Com_4795_pos	Palmitoyl ethanolamide	C18 H37 N O2	299.282	9.114	300.289	Full match	No results	Full match	Organic acids and derivatives	Carboximidic acids and derivatives	Carboximidic acids	Carboximidic acids	3.21666e+07	1.77095e+07	1.93704e+07	2.70103e+07	3.13517e+07	2.74448e+07	1.23266e+07	9.64467e+06	1.46565e+07	1.10883e+07	1.57245e+07	1.21157e+07	1.32001e+07	1.13583e+07	1.3383e+07	1.97769e+07	1.32552e+07	1.30469e+07	7.41207e+06	9.28556e+06	1.02328e+07	6.31276e+06	6.52637e+06	8.47768e+06	3.11894e+07	1.13829e+07	2.61962e+07	1.46489e+07	2.10956e+07	1.48718e+07	1.92154e+07	1.98755e+07	1.88031e+07	51.6
Com_4800_pos	1-[5-(2-phenyleth-1-ynyl)-2-thienyl]ethan-1-one oxime	C14 H11 N O S	219.074	2.783	220.081	Invalid mass	No results	No results	NA	NA	NA	NA	3.48382e+07	3.62273e+07	4.0383e+07	5.0344e+07	4.30867e+07	4.43927e+07	6.86347e+07	6.66578e+07	6.17469e+07	5.73974e+07	7.25217e+07	7.1386e+07	6.77306e+07	6.94012e+07	6.75289e+07	6.35321e+07	6.71333e+07	7.37101e+07	8.43366e+07	8.49619e+07	5.63753e+07	6.72107e+07	7.8656e+07	7.90636e+07	5.62055e+07	5.59586e+07	5.36547e+07	4.55829e+07	5.12527e+07	4.63702e+07	5.92016e+07	4.15864e+07	5.90104e+07	58.8
Com_4811_pos	SPB 16:1;2O	C16 H33 N O2	271.251	6.401	272.258	No results	Full match	No results	NA	NA	NA	NA	2.31713e+07	1.26443e+07	1.07065e+07	1.77184e+07	2.22643e+07	2.06275e+07	6.6649e+06	5.6884e+06	8.01913e+06	5.38562e+06	7.59267e+06	6.41331e+06	1.20586e+07	8.24941e+06	1.38981e+07	1.55791e+07	1.08248e+07	6.84855e+06	1.07585e+06	1.08477e+06	2.33485e+06	998245	1.21774e+06	1.13025e+06	2.05775e+07	7.50401e+06	1.91933e+07	1.02162e+07	1.74484e+07	1.22992e+07	1.16771e+07	1.00474e+07	1.0146e+07		60.9
Com_4852_pos	LPC 22:2-SN1	C30 H58 N O7 P	575.395	11.039	576.402	No results	Full match	No results	NA	NA	NA	NA	2.31052e+07	1.78075e+07	6.42283e+06	1.75862e+07	5.03166e+07	2.78193e+07	2.93017e+06	2.0354e+06	8.93804e+06	5.85934e+06	7.97186e+06	5.69772e+06	5.80309e+06	4.40092e+06	1.62551e+07	1.40405e+07	1.43701e+06	5.07222e+06	1.18725e+06	1.55832e+06	1.94093e+06	1.14957e+06	1.13582e+06	1.32628e+06	1.69762e+07	1.08254e+06	1.09006e+07	4.2768e+06	5.52421e+06	1.03665e+07	8.56072e+06	1.1581e+07	6.98721e+06		81.6
Com_4908_pos	1-Methylguanosine	C11 H15 N5 O5	297.108	0.51	280.104	No results	No results	Full match	Nucleosides, nucleotides, and analogues	Purine nucleosides	Not available	Purine nucleosides	1.22925e+06	290948	270172	283790	92934.6	518628	328106	787628	312257	211521	368543	560051	2.1255e+06	316798	5.11937e+06	563397	213058	1.5547e+06	224773	382934	580761	549962	513618	239820	569143	593051	283639	3.41918e+06	1.40273e+06	184277	549743	396617	671954
Com_4913_pos	2-[(3S)-1-(2-Pyridinylmethyl)-3-pyrrolidinyl]-1,3-benzothiazole	C17 H17 N3 S	295.116	4.723	296.123	Full match	No results	No results	Organoheterocyclic compounds	Benzothiazoles	Not available	Benzothiazoles	3.4806e+07	4.29617e+07	3.45948e+07	2.07935e+07	3.10358e+07	2.11371e+07	2.67256e+07	2.41881e+07	3.11478e+07	3.23544e+07	2.24271e+07	2.78228e+07	1.4337e+07	1.27274e+07	1.4564e+07	1.26724e+07	1.59508e+07	8.61238e+06	1.80692e+07	2.21692e+07	2.6232e+07	2.39745e+07	1.94844e+07	2.34803e+07	2.03691e+07	3.07825e+07	2.51255e+07	3.83577e+07	3.45843e+07	2.45268e+07	2.53531e+07	2.32425e+07	2.5305e+07	57.9
Com_4985_pos	4-(2-furyl)-6-(methylthio)-2-pyrazin-2-ylpyrimidine-5-carbonitrile	C14 H9 N5 O S	295.057	2.449	296.065	Invalid mass	No results	No results	NA	NA	NA	NA	3.63071e+07	3.55428e+07	4.21853e+07	3.83534e+07	3.53264e+07	4.22601e+07	5.20487e+07	4.85587e+07	5.32937e+07	4.99736e+07	6.4052e+07	5.3889e+07	8.27218e+07	9.03327e+07	5.24698e+07	7.28111e+07	9.24746e+07	7.22718e+07	6.6702e+07	5.20171e+07	5.4928e+07	5.16311e+07	7.90811e+07	8.63894e+07	6.68308e+07	9.49307e+07	6.19108e+07	6.73848e+07	6.13829e+07	4.25247e+07	3.91091e+07	5.02721e+07	5.30596e+07	44.3
Com_4987_pos	LPE 20:2	C25 H48 N O7 P	505.316	9.451	506.323	No results	Full match	No results	Lipids and lipid-like molecules	Glycerophospholipids	Glycerophosphoethanolamines	1-acyl-sn-glycero-3-phosphoethanolamines	1.08905e+08	2.40279e+07	1.54952e+07	2.69133e+07	4.468e+07	4.03495e+07	8.05702e+06	5.32983e+06	1.13303e+07	8.07407e+06	1.3873e+07	9.88315e+06	1.20694e+07	1.32786e+07	1.84142e+07	2.23484e+07	1.17369e+07	1.35306e+07	1.63735e+06	1.81166e+06	2.02931e+06	1.46623e+06	1.58759e+06	1.42155e+06	2.85318e+07	7.87176e+06	3.06254e+07	1.73869e+07	2.65743e+07	3.34614e+07	1.6444e+07	1.65916e+07	1.6455e+07		75.8
Com_5003_pos	UDP	C9 H14 N2 O12 P2	404.002	1.568	405.009	No results	No results	Full match	Nucleosides, nucleotides, and analogues	Pyrimidine nucleotides	Pyrimidine nucleotide sugars	Pyrimidine nucleotide sugars	2.5304e+07	2.92045e+07	2.2899e+07	2.98912e+07	3.40734e+07	3.74651e+07	2.07964e+07	1.87216e+07	3.08787e+07	2.6775e+07	3.5024e+07	4.04377e+07	2.24468e+07	2.46035e+07	2.80122e+07	2.34053e+07	2.9108e+07	1.07334e+07	2.9209e+07	3.49697e+07	4.12356e+07	4.67515e+07	3.44265e+07	4.18162e+07	5.39896e+07	5.10882e+07	6.17786e+07	5.40334e+07	6.13802e+07	9.08574e+07	3.10996e+07	2.38408e+07	2.96675e+07
Com_5050_pos	Physostigmine	C15 H21 N3 O2	550.323	4.77	276.169	Invalid mass	No results	No results	Organoheterocyclic compounds	Indoles and derivatives	Pyrroloindoles	Pyrroloindoles	2.65192e+07	3.70166e+07	3.99443e+07	2.95128e+07	2.67077e+07	2.0391e+07	1.81382e+07	2.62255e+07	2.38852e+07	1.75479e+07	1.00888e+07	1.25159e+07	7.3849e+06	3.70156e+06	6.17289e+06	5.80312e+06	5.59938e+06	2.85026e+06	1.0983e+07	7.19414e+06	1.38056e+07	1.05179e+07	8.87568e+06	1.04687e+07	1.04878e+07	1.37504e+07	1.12561e+07	1.65653e+07	1.58255e+07	1.0026e+07	1.63576e+07	1.82104e+07	1.64072e+07	40.5
Com_5058_pos	(12Z)-9,10,11-trihydroxyoctadec-12-enoic acid	C18 H34 O5	352.222	6.357	353.229	Invalid mass	No results	No results	NA	NA	NA	NA	4.54266e+07	4.66564e+07	5.41818e+07	4.96944e+07	3.90188e+07	4.31776e+07	4.13464e+07	3.84858e+07	3.87642e+07	4.11918e+07	4.36162e+07	3.56782e+07	3.25205e+07	3.54977e+07	3.31445e+07	2.45106e+07	2.69917e+07	3.77977e+07	3.80076e+07	3.26427e+07	3.54769e+07	3.34164e+07	4.29513e+07	3.60555e+07	3.08677e+07	4.48514e+07	3.26042e+07	3.86975e+07	3.88596e+07	3.39088e+07	6.29149e+07	8.1001e+07	8.0516e+07	61.1
Com_5092_pos	LPC O-15:1	C23 H48 N O6 P	465.321	9.397	466.329	No results	Full match	No results	NA	NA	NA	NA	3.95161e+07	2.82971e+07	1.9829e+07	2.42756e+07	5.33134e+07	2.95683e+07	1.75834e+07	1.40222e+07	2.01354e+07	1.41792e+07	1.25563e+07	1.57497e+07	1.1163e+07	8.25683e+06	1.93045e+07	1.78701e+07	8.8157e+06	8.56619e+06	3.58195e+06	3.85686e+06	3.93079e+06	2.75181e+06	4.03503e+06	3.31185e+06	1.16082e+07	4.49894e+06	1.21243e+07	1.02591e+07	1.20887e+07	1.3417e+07	1.32659e+07	1.32219e+07	1.23445e+07		85.6
Com_5102_pos	YMK	C20 H32 N4 O5 S	440.202	6.088	441.209	Invalid mass	No results	No results	NA	NA	NA	NA	1.05494e+06	1.24747e+06	7.84966e+06	1.42501e+06	1.36281e+06	1.29816e+06	1.17023e+06	1.2204e+06	1.15392e+06	1.03287e+06	943791	2.24123e+07	968253	1.0638e+06	832515	1.20166e+06	1.01599e+06	1.4139e+06	6.0407e+06	4.44143e+06	1.36273e+07	5.11701e+06	5.59609e+06	4.84114e+06	1.11679e+06	2.36397e+06	1.01551e+06	1.01153e+06	2.41152e+06	844702	3.394e+06	3.6944e+06	2.76873e+06	49.7
Com_5107_pos	N-(p-Coumaroyl) serotonin	C19 H18 N2 O3	644.265	5.873	645.272	Invalid mass	No results	No results	Organoheterocyclic compounds	Indoles and derivatives	Tryptamines and derivatives	N-acylserotonins	2.21754e+06	2.37928e+06	3.04929e+06	2.78396e+06	2.90829e+06	2.77369e+06	2.24297e+06	2.47815e+06	2.39214e+06	1.85111e+06	1.82864e+06	3.08183e+07	1.92313e+06	2.067e+06	1.82168e+06	1.64791e+06	1.72581e+06	2.22634e+06	2.77137e+06	2.43312e+06	3.45637e+08	2.29401e+06	2.47995e+06	3.19128e+06	2.05258e+06	3.15627e+06	2.23821e+06	2.65098e+06	2.55359e+06	1.93172e+06	1.19422e+07	1.42882e+07	1.46982e+07	74.1
Com_5197_pos	SM 8:1;2O/34:9	C47 H77 N2 O6 P	796.563	11.548	797.57	No results	Invalid mass	No results	NA	NA	NA	NA	7.90827e+06	5.09435e+06	5.15306e+06	5.29095e+06	4.99944e+06	5.02672e+06	4.53602e+06	4.80592e+06	5.06366e+06	4.33896e+06	4.32044e+06	4.20946e+06	4.26342e+06	2.89552e+07	4.80654e+07	3.65696e+07	9.67146e+07	1.10057e+08	1.17546e+08	2.54916e+07	4.31528e+06	5.08027e+06	4.98623e+06	5.06235e+06	4.50453e+06	4.75296e+06	4.23232e+06	4.90087e+06	4.3908e+06	3.77902e+06	1.12844e+07	1.71005e+07	1.36907e+07		73.3
Com_5206_pos	4-Methyl-2-Oxopentanoic Acid	C6 H10 O3	130.063	0.658	131.07	No results	No results	Full match	NA	NA	NA	NA	2.48147e+07	2.66175e+07	6.75804e+07	4.71372e+07	6.72802e+07	6.91e+07	3.36337e+07	6.60097e+07	6.93784e+07	3.54938e+07	3.6849e+07	6.01575e+07	5.86261e+07	7.27037e+07	6.08998e+07	5.44344e+07	6.24018e+07	6.8172e+07	8.10009e+07	3.72084e+07	6.92445e+07	7.92206e+07	7.28673e+06	8.73272e+07	6.6696e+07	7.31357e+07	6.62694e+07	7.0665e+07	6.36356e+07	3.798e+07	4.14545e+07	4.5988e+07	2.34867e+07
Com_5209_pos	2-[(3S)-1-(2-Methylbenzyl)-3-pyrrolidinyl]-1,3-benzoxazole	C19 H20 N2 O	584.317	4.746	293.166	Invalid mass	No results	No results	Organoheterocyclic compounds	Benzoxazoles	Not available	Benzoxazoles	7.74417e+06	1.16561e+07	1.07546e+07	3.93028e+06	8.89416e+06	6.71558e+06	1.88253e+07	2.33524e+07	1.55503e+07	5.37588e+06	2.8796e+06	3.29292e+06	5.09367e+06	8.13871e+06	2.06046e+06	2.40817e+06	1.64634e+06	5.48095e+06	3.78375e+06	3.81876e+06	2.12325e+06	4.90691e+06	7.71552e+06	6.47848e+06	4.22347e+06	4.10807e+06	1.69003e+06	2.27119e+06	1.77164e+06	2.92506e+06	6.85594e+06	8.28242e+06	7.47831e+06	47.1
Com_5212_pos	1-(3,4-dimethoxyphenyl)ethan-1-one oxime	C10 H13 N O3	177.079	4.953	178.086	Invalid mass	No results	No match	NA	NA	NA	NA	1.23971e+08	1.32898e+08	1.47362e+08	1.42655e+08	1.30455e+08	1.3857e+08	1.46841e+08	1.47473e+08	1.40831e+08	1.47617e+08	1.6212e+08	1.52303e+08	1.53468e+08	1.68691e+08	1.47499e+08	1.42851e+08	1.58468e+08	1.59754e+08	1.37859e+08	1.35035e+08	1.25962e+08	1.41174e+08	1.38603e+08	1.39462e+08	1.33897e+08	1.53317e+08	1.3914e+08	1.40572e+08	1.38137e+08	1.19915e+08	1.46991e+08	1.10991e+08	1.16859e+08	50.2
Com_5213_pos	ANK	C13 H25 N5 O5	331.185	2.29	332.192	Full match	No results	No results	NA	NA	NA	NA	2.55872e+07	3.34551e+07	4.04278e+07	3.55944e+07	2.63974e+07	2.97633e+07	3.22402e+07	3.94193e+07	3.38586e+07	3.32834e+07	3.38568e+07	2.96706e+07	1.82093e+07	2.20789e+07	1.7055e+07	1.56795e+07	1.74493e+07	2.07197e+07	1.53513e+07	1.49951e+07	1.31563e+07	1.48597e+07	1.35943e+07	1.29878e+07	2.35023e+07	2.68025e+07	2.29684e+07	2.44933e+07	2.84237e+07	2.57157e+07	2.65893e+07	2.64023e+07	2.69453e+07	63.5
Com_5245_pos	3-[(4-hydroxyphenyl)methyl]-octahydropyrrolo[1,2-a]pyrazine-1,4-dione	C14 H16 N2 O3	260.12	5.115	261.127	Invalid mass	No results	No results	NA	NA	NA	NA	8.77341e+06	9.7427e+06	9.11808e+06	1.68804e+07	9.82079e+06	1.36729e+07	1.11939e+07	9.69959e+06	7.81671e+06	1.05778e+07	1.36518e+07	1.18808e+07	1.89344e+06	1.37875e+07	1.09279e+07	9.80613e+06	1.03771e+07	2.86735e+06	3.24048e+07	2.43039e+07	1.07786e+07	1.78828e+07	2.12355e+07	2.83197e+07	2.94919e+07	1.95886e+07	2.43679e+07	1.85968e+07	1.59456e+07	1.3576e+07	1.32507e+07	1.4151e+07	1.21074e+07	53.9
Com_5274_pos	R-1 Methanandamide phosphate	C23 H40 N O5 P	882.539	4.847	442.277	Invalid mass	No results	No results	Organic acids and derivatives	Organic phosphoric acids and derivatives	Phosphate esters	Phosphoethanolamines	2.76429e+07	1.8466e+07	3.42362e+07	2.02623e+07	1.76722e+07	1.53755e+07	2.20239e+07	1.80849e+07	1.39057e+07	6.90239e+06	6.0643e+06	5.84559e+06	5.14782e+06	6.10926e+06	6.00326e+06	5.20607e+06	5.4885e+06	7.18775e+06	7.41605e+06	8.4438e+06	5.55443e+06	9.26442e+06	1.6072e+07	1.07251e+07	5.25153e+06	7.71688e+06	5.25565e+06	6.22847e+06	5.0853e+06	4.7803e+06	1.20634e+07	1.1086e+07	1.18489e+07	58.6
Com_5275_pos	Cys-Gly	C5 H10 N2 O3 S	178.041	2.16	179.048	No results	No results	Full match	Organic acids and derivatives	Carboxylic acids and derivatives	Amino acids, peptides, and analogues	Dipeptides	7.61962e+07	8.86909e+07	9.59598e+07	1.10863e+08	8.56734e+07	9.82523e+07	1.11045e+08	1.1252e+08	1.02763e+08	1.21528e+08	1.1393e+08	1.24347e+08	1.14249e+08	1.19988e+08	1.0915e+08	9.86825e+07	1.25725e+08	1.28485e+08	1.03752e+08	1.11344e+08	1.10729e+08	1.01118e+08	9.21391e+07	1.10074e+08	1.26182e+08	1.41336e+08	1.34921e+08	1.42436e+08	1.37356e+08	1.28785e+08	1.07502e+08	1.11074e+08	1.08131e+08
Com_5291_pos	KNK	C16 H32 N6 O5	388.243	4.745	195.129	Full match	No results	No results	NA	NA	NA	NA	1.12286e+07	1.75082e+07	1.36686e+07	4.9983e+06	1.37087e+07	6.78692e+06	1.50802e+07	2.01862e+07	1.76856e+07	1.27125e+07	2.59152e+06	1.00298e+07	1.07081e+07	3.91817e+06	1.38894e+07	7.72234e+06	8.69346e+06	2.12021e+06	2.51508e+06	3.92712e+06	1.21333e+07	1.04805e+07	5.12864e+06	7.25367e+06	3.33351e+06	6.79957e+06	6.24228e+06	9.98583e+06	7.68013e+06	9.25585e+06	9.77625e+06	1.07737e+07	1.00747e+07	60.1
Com_5303_pos	cis-7-Hexadecenoic Acid	C16 H30 O2	254.224	9.287	255.232	No results	No results	Full match	Lipids and lipid-like molecules	Fatty Acyls	Fatty acids and conjugates	Long-chain fatty acids	4.69164e+07	1.95651e+07	1.66851e+07	1.62095e+07	1.74128e+07	1.90654e+07	2.35108e+07	1.19159e+07	1.55635e+07	1.70935e+07	1.10505e+07	1.36589e+07	1.98225e+07	1.4922e+07	1.52244e+07	1.76044e+07	1.25871e+07	1.24691e+07	8.59038e+06	1.2839e+07	1.91368e+07	2.84594e+06	1.26261e+07	5.88984e+06	2.51662e+07	1.86725e+07	1.49446e+07	2.30616e+07	2.88116e+07	2.1327e+07	2.62241e+07	2.23456e+07	2.4336e+07
Com_5314_pos	HPH	C17 H23 N7 O4	371.169	5.168	372.177	Invalid mass	No results	No results	NA	NA	NA	NA	8.50418e+06	1.13462e+07	1.0954e+07	6.81795e+06	9.72026e+06	7.14275e+06	9.23208e+06	8.44744e+06	7.52276e+06	8.43749e+06	4.46831e+06	7.80422e+06	6.52939e+06	4.2927e+06	8.67205e+06	4.10342e+06	6.39427e+06	4.61867e+06	4.82523e+06	4.0401e+06	6.26849e+06	4.28701e+06	2.17685e+06	4.33345e+06	1.36089e+07	1.23295e+07	1.49421e+07	1.26686e+07	1.38512e+07	1.3513e+07	8.20142e+06	7.96293e+06	5.8572e+06	51.5
Com_5325_pos	N,N-Dimethyldecylamine N-oxide	C12 H27 N O	201.209	5.914	202.216	Full match	No results	No results	Organic nitrogen compounds	Organonitrogen compounds	Aminoxides	Long-chain alkyl amine oxides	2.41508e+07	1.79154e+07	2.29363e+07	2.60666e+07	2.30004e+07	1.89888e+07	1.06873e+07	1.09545e+07	8.95785e+06	1.00024e+07	9.40144e+06	9.40094e+06	1.41496e+07	1.0353e+07	1.04914e+07	1.3226e+07	7.20124e+06	7.97474e+06	1.82847e+07	9.61234e+06	6.90678e+06	1.25875e+07	1.5673e+07	9.05382e+06	1.79715e+07	1.0141e+07	1.38896e+07	8.67719e+06	1.67848e+07	1.13678e+07	1.4285e+07	1.30881e+07	1.29493e+07	64.1
Com_5366_pos	VLK	C17 H34 N4 O4	358.258	5.17	180.136	Full match	No results	No results	NA	NA	NA	NA	1.44701e+07	1.60531e+07	1.64658e+07	1.07433e+07	1.47413e+07	1.31279e+07	2.10889e+07	2.04638e+07	1.56173e+07	7.38919e+06	5.63999e+06	5.85462e+06	9.67562e+06	1.02575e+07	7.72056e+06	8.2234e+06	8.284e+06	6.52552e+06	1.02778e+07	1.22508e+07	1.32077e+07	1.32658e+07	1.46386e+07	1.64245e+07	1.83216e+07	1.0579e+07	1.00861e+07	8.97642e+06	9.93499e+06	1.1803e+07	1.07193e+07	1.41809e+07	1.43981e+07	54.1
Com_5386_pos	methyl 1-isopropyl-1H-1,2,3-benzotriazole-5-carboxylate	C11 H13 N3 O2	257.053	2.248	258.061	Invalid mass	No results	No results	NA	NA	NA	NA	2.70261e+07	3.19196e+07	2.99262e+07	3.93637e+07	2.91485e+07	3.48609e+07	2.33396e+07	2.29616e+07	2.25081e+07	2.59518e+07	2.4197e+07	3.17673e+07	1.52913e+07	1.75612e+07	2.00447e+07	1.43515e+07	1.64322e+07	1.92886e+07	2.32105e+07	2.61444e+07	2.08276e+07	2.31931e+07	2.06642e+07	2.20032e+07	4.28907e+07	4.60303e+07	4.97471e+07	4.59523e+07	4.62258e+07	5.19706e+07	3.30821e+07	2.91794e+07	2.86556e+07	45.1
Com_5407_pos	N6-Isopentenyladenosine	C15 H21 N5 O4	335.159	5.797	336.166	No results	Full match	No results	Nucleosides, nucleotides, and analogues	Purine nucleosides	Not available	Purine nucleosides	1.98168e+07	1.63356e+07	1.37602e+07	1.11033e+07	1.37673e+07	1.2624e+07	1.5983e+07	1.29047e+07	1.26346e+07	1.88292e+07	2.25014e+07	2.13788e+07	2.37076e+07	2.22613e+07	1.39182e+07	1.43589e+07	1.46921e+07	2.15021e+07	1.98997e+07	1.82218e+07	1.69449e+07	1.80237e+07	1.64902e+07	1.28807e+07	1.44512e+07	2.1776e+07	1.35852e+07	1.39031e+07	2.08338e+07	1.89981e+07	1.65735e+07	1.88997e+07	1.68073e+07		92.3
Com_5430_pos	Vindoline	C25 H32 N2 O6	456.225	8.826	457.233	Full match	No results	No results	Alkaloids and derivatives	Plumeran-type alkaloids	Not available	Plumeran-type alkaloids	3.86253e+07	2.51312e+07	2.1636e+07	2.8339e+07	3.63375e+07	3.14031e+07	1.47591e+07	1.16231e+07	1.40954e+07	1.07615e+07	1.30209e+07	1.11365e+07	1.18135e+07	1.26492e+07	1.81013e+07	2.08104e+07	1.0537e+07	1.59954e+07	7.3013e+06	5.95614e+06	3.87489e+06	5.16175e+06	6.26475e+06	5.25943e+06	2.30474e+07	1.01936e+07	2.72527e+07	2.07534e+07	2.03112e+07	2.48704e+07	1.75463e+07	1.40951e+07	1.38338e+07	44.2
Com_5431_pos	Adenosine triphosphate (ATP)	C10 H16 N5 O13 P3	506.995	1.503	508.003	Full match	No results	Full match	Nucleosides, nucleotides, and analogues	Purine nucleotides	Purine ribonucleotides	Purine ribonucleoside triphosphates	6.40112e+06	5.80471e+06	1.02315e+07	1.12083e+07	1.3943e+07	1.29353e+07	3.45661e+06	6.26496e+06	8.7561e+06	1.10701e+07	9.55254e+06	1.52085e+07	7.58741e+06	6.72626e+06	7.74045e+06	7.66676e+06	4.66537e+06	3.81092e+06	1.39831e+07	9.93697e+06	9.94643e+06	1.54262e+07	1.12818e+07	1.21127e+07	1.45931e+07	1.85705e+07	3.77719e+07	4.38585e+07	5.06245e+07	7.54863e+07	9.76223e+06	8.89398e+06	8.38622e+06	92.8
Com_5442_pos	N-{5-[(dimethylamino)sulfonyl]-2-methylphenyl}cyclohexanecarboxamide	C16 H24 N2 O3 S	324.154	6.354	325.162	Invalid mass	No results	No results	NA	NA	NA	NA	8.65297e+06	1.01072e+07	1.429e+07	1.0852e+07	9.15333e+06	8.36763e+06	1.06912e+07	9.36255e+06	1.06894e+07	9.36441e+06	1.05968e+07	9.79945e+06	1.32154e+07	1.58773e+07	1.24706e+07	8.76996e+06	1.17982e+07	1.32986e+07	3.97337e+07	4.54164e+07	3.65478e+07	4.27618e+07	4.34742e+07	4.75048e+07	9.42617e+06	1.0949e+07	8.16318e+06	1.10363e+07	9.60455e+06	8.06061e+06	1.9266e+07	1.61474e+07	1.93414e+07	57.8
Com_5466_pos	Nicotinic acid	C6 H5 N O2	123.03	1.271	124.037	No results	Invalid mass	No results	Organoheterocyclic compounds	Pyridines and derivatives	Pyridinecarboxylic acids and derivatives	Pyridinecarboxylic acids	3.23449e+07	3.70431e+07	3.97046e+07	3.76976e+07	3.30479e+07	3.48323e+07	2.674e+07	2.76908e+07	1.19166e+07	2.745e+07	2.49317e+07	1.11314e+07	2.30022e+07	1.44575e+07	1.88048e+07	2.11138e+07	2.2013e+07	2.704e+07	3.62268e+07	2.31072e+07	3.10711e+07	3.43991e+07	3.51805e+07	3.21157e+07	3.72959e+07	3.84798e+07	3.37202e+07	4.81169e+07	1.57646e+07	3.01095e+07	3.21077e+07	2.22952e+07	3.30481e+07		58.6
Com_5498_pos	MMH	C16 H27 N5 O4 S2	417.152	5.454	418.159	Full match	No results	No results	NA	NA	NA	NA	1.01708e+07	2.16719e+07	1.23524e+07	5.08684e+06	1.26801e+07	8.497e+06	1.69373e+07	1.73906e+07	2.37816e+07	1.68457e+07	5.39385e+06	1.06115e+07	1.11436e+07	5.32863e+06	1.50413e+07	8.36398e+06	1.06177e+07	2.50047e+06	4.49117e+06	4.59029e+06	1.70257e+07	1.37277e+07	5.03682e+06	7.85731e+06	7.23155e+06	1.4752e+07	7.3897e+06	2.07941e+07	1.19491e+07	1.21494e+07	1.50538e+07	1.28072e+07	1.61925e+07	63.8
Com_5553_pos	2-phenyl-4H-furo[2,3-h]chromen-4-one	C17 H10 O3	262.062	4.206	263.069	Full match	No results	No results	NA	NA	NA	NA	2.77888e+07	3.90588e+07	4.05008e+07	4.88418e+07	3.43896e+07	2.83586e+07	5.21705e+07	6.97357e+07	3.1615e+07	3.74796e+07	4.20926e+07	2.74483e+07	2.95282e+07	2.30977e+07	2.62112e+07	2.94864e+07	3.01472e+07	3.26123e+07	4.61994e+07	3.54817e+07	2.81156e+07	6.08482e+07	5.54123e+07	8.44949e+07	1.11004e+08	8.4866e+07	8.13266e+07	9.26789e+07	8.21464e+07	4.12533e+07	3.27703e+07	4.53156e+07	3.67377e+07	40.5
Com_5593_pos	DL-5-Methoxytryptophan	C12 H14 N2 O3	217.074	5.215	218.081	Invalid mass	No results	No results	Organoheterocyclic compounds	Indoles and derivatives	Tryptamines and derivatives	Serotonins	5.25359e+06	4.94099e+06	5.90551e+06	7.4537e+06	5.69536e+06	2.69115e+06	5.84659e+06	6.01438e+06	4.50487e+06	5.54996e+06	8.36339e+06	7.33043e+06	4.08407e+06	7.68829e+06	4.32276e+06	3.7746e+06	3.74088e+06	6.18974e+06	9.43819e+06	9.6652e+06	7.36283e+06	7.85817e+06	8.02089e+06	6.90975e+06	9.23832e+06	9.9354e+06	7.5579e+06	6.75599e+06	8.36233e+06	6.41713e+06	5.35206e+06	7.2223e+06	5.5252e+06	71.8
Com_5622_pos	LPH	C17 H27 N5 O4	182.603	4.841	183.611	Invalid mass	No results	No results	NA	NA	NA	NA	9.45895e+06	1.35995e+07	1.23629e+07	7.93049e+06	1.17508e+07	7.89065e+06	1.05603e+07	1.17774e+07	1.21553e+07	8.58331e+06	7.37762e+06	1.31849e+07	5.31906e+06	2.75514e+06	9.74382e+06	4.19569e+06	9.76811e+06	2.16187e+06	4.28224e+06	3.43611e+06	9.18941e+06	6.97433e+06	5.12682e+06	8.3276e+06	5.50254e+06	6.92915e+06	5.60697e+06	9.65304e+06	7.66088e+06	9.18426e+06	9.44431e+06	1.14256e+07	9.90697e+06	64.5
Com_5689_pos	4-[(dimethylamino)methylene]-5-phenyl-2,4-dihydro-3H-pyrazol-3-one	C12 H13 N3 O	107.553	4.761	108.561	Invalid mass	No results	No results	NA	NA	NA	NA	1.96502e+06	994966	1.25722e+06	2.43677e+06	1.51796e+06	2.175e+06	1.44061e+06	1.61222e+06	2.42423e+06	2.81166e+06	4.19059e+06	3.54495e+06	1.89341e+06	2.38245e+06	885534	1.48702e+06	2.59495e+06	2.22811e+06	4.11517e+06	3.77502e+06	3.5401e+06	3.84441e+06	2.11416e+06	3.51562e+06	2.96726e+06	4.0367e+06	3.25735e+06	2.78035e+06	2.59291e+06	2.41468e+06	3.69671e+06	2.75708e+06	2.5908e+06	43.5
Com_5702_pos	D-(+)-Maltose	C12 H22 O11	364.098	2.48	365.105	Invalid mass	No results	No results	Organic oxygen compounds	Organooxygen compounds	Carbohydrates and carbohydrate conjugates	O-glycosyl compounds	1.96288e+08	2.01508e+08	2.58089e+08	1.98688e+08	1.83004e+08	1.69954e+08	2.10604e+08	2.15867e+08	1.855e+08	1.2706e+08	1.25579e+08	8.93415e+07	4.80847e+07	6.53157e+07	4.16366e+07	4.49423e+07	3.99306e+07	6.02161e+07	1.41157e+08	1.07975e+08	9.54559e+07	1.44119e+08	1.58877e+08	1.41098e+08	1.35838e+08	1.80314e+08	1.01914e+08	1.51661e+08	1.07242e+08	6.737e+07	1.08929e+08	1.14121e+08	1.26932e+08	67.1
Com_5713_pos	HRH	C18 H28 N10 O4	224.117	5.398	225.123	Invalid mass	No results	No results	NA	NA	NA	NA	1.04173e+06	944515	1.19331e+06	994206	941405	924769	399617	957532	285142	784558	724280	752190	720700	898224	750834	627296	708293	892540	969406	504723	944667	923258	2.80537e+06	1.38063e+06	845282	357445	998291	1.3183e+06	1.23192e+06	823296	866458	915048	911211	48.8
Com_5718_pos	Oxymorphone	C17 H19 N O4	301.127	1.988	302.134	Invalid mass	No results	No results	Benzenoids	Phenanthrenes and derivatives	Not available	Phenanthrenes and derivatives	5.9856e+07	7.97772e+07	7.37611e+07	6.64955e+07	5.66529e+07	5.67445e+07	4.3629e+07	5.59381e+07	5.79502e+07	6.58484e+07	5.86503e+07	5.63614e+07	2.99495e+07	2.74752e+07	3.15004e+07	3.25908e+07	4.04725e+07	2.75078e+07	4.68178e+07	4.31798e+07	5.49944e+07	4.84879e+07	4.49126e+07	4.73526e+07	5.18625e+07	6.03264e+07	5.26809e+07	5.86983e+07	6.45713e+07	5.4375e+07	4.97702e+07	6.01242e+07	5.3119e+07	44.7
Com_5752_pos	4-Hydroxy-3-methylbenzoic acid	C8 H8 O3	152.047	0.658	153.054	No results	No results	Full match	Benzenoids	Benzene and substituted derivatives	Benzoic acids and derivatives	Hydroxybenzoic acid derivatives	1.6781e+08	1.88156e+08	1.94077e+08	1.9287e+08	1.74241e+08	1.80347e+08	1.69262e+08	1.67503e+08	1.74847e+08	1.52101e+08	1.62662e+08	1.58062e+08	1.54964e+08	1.83688e+08	1.65036e+08	1.31537e+08	1.40714e+08	1.53265e+08	1.80062e+08	1.59759e+08	1.5324e+08	1.67593e+08	1.72158e+08	1.65877e+08	1.28183e+08	1.41459e+08	1.22283e+08	1.2966e+08	1.15151e+08	1.00993e+08	1.75693e+08	1.982e+08	2.02166e+08
Com_5760_pos	Benzophenone	C13 H10 O	182.073	0.107	183.08	Full match	No results	No results	Benzenoids	Benzene and substituted derivatives	Benzophenones	Benzophenones	3.2433e+07	1.37958e+08	1.47522e+08	1.5266e+08	1.53951e+08	1.46268e+08	1.27881e+08	1.45646e+08	1.57223e+08	1.32123e+08	1.21436e+08	1.09303e+08	1.17164e+08	2.86362e+08	1.28918e+08	1.11949e+08	1.49878e+08	1.58546e+08	1.68703e+08	1.42859e+08	1.30598e+08	1.51318e+08	1.82139e+08	1.83852e+08	1.29065e+08	1.6216e+08	1.57714e+08	1.67665e+08	1.3834e+08	1.02982e+08	1.40302e+07	9.5942e+06	7.50049e+06	84.2
Com_5799_pos	Xanthurenic Acid	C10 H7 N O4	205.037	4.713	223.071	No results	No results	Full match	Organoheterocyclic compounds	Quinolines and derivatives	Quinoline carboxylic acids	Quinoline carboxylic acids	1.18065e+06	1.71919e+06	1.47462e+06	2.61968e+06	2.92636e+06	3.81869e+06	6.0046e+06	7.50118e+06	1.17563e+07	1.18222e+07	1.38167e+07	1.53452e+07	2.62792e+07	3.13364e+07	3.19389e+07	1.962e+07	2.84352e+07	1.46706e+07	7.05772e+06	6.44371e+06	7.01872e+06	6.75959e+06	3.14569e+06	6.5521e+06	6.08223e+06	6.29524e+06	6.55873e+06	6.22638e+06	6.0442e+06	7.78561e+06	3.1136e+06	2.47325e+06	1.79222e+06
Com_5824_pos	4-Butylresorcinol	C10 H14 O2	166.099	6.783	149.096	No results	No results	Full match	Benzenoids	Phenols	Benzenediols	Resorcinols	4.37184e+07	3.60808e+07	4.71094e+07	4.86811e+07	4.45989e+07	3.5314e+07	2.92022e+07	3.3301e+07	2.59899e+07	2.78819e+07	3.62282e+07	2.95618e+07	2.51967e+07	2.93472e+07	3.39669e+07	2.39091e+07	2.3693e+07	4.46947e+07	4.06647e+07	4.19677e+07	3.52302e+07	4.8389e+07	4.42651e+07	4.16812e+07	3.02839e+07	3.25784e+07	2.93304e+07	2.62108e+07	4.25313e+07	2.54883e+07	3.252e+07	3.64534e+07	3.32564e+07
Com_5841_pos	CAR 18:3	C25 H44 N O4	421.318	6.715	422.326	No results	Invalid mass	No results	NA	NA	NA	NA	2.70432e+06	1.21693e+06	1.00154e+06	1.55502e+06	4.54478e+06	1.44017e+06	3.29055e+06	3.18833e+06	6.47963e+06	6.10872e+06	3.34189e+06	8.65198e+06	1.25786e+07	4.65008e+06	1.53822e+07	1.64044e+07	1.89672e+07	3.19559e+06	1.39082e+06	815026	7.31077e+06	3.24728e+06	808460	904697	1.60935e+06	780602	4.33915e+06	4.30058e+06	5.42589e+06	8.57526e+06	6.02652e+06	4.99916e+06	5.1105e+06		76.3
Com_5842_pos	methyl 3-(6-methylpyridin-2-yl)-2,2-diphenylpropanoate	C22 H21 N O2	331.156	5.43	354.145	Full match	No results	No results	NA	NA	NA	NA	350507	1.41268e+07	1.49393e+07	1.77021e+07	1.50562e+07	1.7308e+07	1.63761e+07	1.59866e+07	1.39972e+07	1.84354e+07	2.31471e+07	2.2631e+07	1.73444e+07	1.77947e+07	1.71657e+07	1.61928e+07	1.92449e+07	2.14122e+07	1.92366e+07	1.98707e+07	1.95216e+07	1.82174e+07	2.15309e+07	1.79465e+07	2.47155e+07	2.61377e+07	2.35443e+07	2.38586e+07	2.43298e+07	2.13942e+07	1.9257e+07	2.08282e+07	1.93663e+07	41.2
Com_5879_pos	Cortodoxone	C21 H30 O4	346.213	6.537	347.22	No results	No results	Full match	Lipids and lipid-like molecules	Steroids and steroid derivatives	Hydroxysteroids	21-hydroxysteroids	2.1809e+06	2.0552e+06	7.83672e+06	3.10048e+06	3.66374e+06	2.48616e+06	2.14122e+07	2.43709e+07	2.13805e+07	2.5315e+07	3.07136e+07	1.34076e+07	2.83704e+06	4.13731e+06	2.34129e+06	3.27446e+06	2.72063e+06	3.93093e+06	2.57344e+07	3.78546e+07	4.50536e+07	3.42825e+07	3.89367e+07	3.78739e+07	2.97504e+06	1.41228e+07	2.43511e+06	2.31801e+06	2.34712e+06	4.57477e+06	1.41169e+07	1.59253e+07	1.54743e+07
Com_5937_pos	2,3-Dinor-11β-prostaglandin F2α	C18 H30 O5	348.193	5.834	349.201	Invalid mass	No results	No results	Lipids and lipid-like molecules	Fatty Acyls	Eicosanoids	Prostaglandins and related compounds	4.62646e+06	4.96387e+06	6.36172e+06	5.80817e+06	6.06756e+06	5.78675e+06	4.6795e+06	5.17015e+06	4.99072e+06	3.86197e+06	3.8151e+06	4.2446e+06	4.01223e+06	4.31237e+06	3.80057e+06	3.43803e+06	3.60055e+06	4.64481e+06	1.0335e+08	6.14015e+07	4.59846e+07	5.34628e+07	6.58779e+07	5.90042e+07	4.2823e+06	5.12934e+06	4.88463e+06	6.06447e+06	5.32754e+06	4.61435e+06	9.80736e+06	1.36351e+07	9.05336e+06	73.2
Com_5957_pos	1-(3,4-dimethylphenyl)-3-piperidinopyrrolidine-2,5-dione	C17 H22 N2 O2	572.338	2.032	287.176	Invalid mass	No results	No results	NA	NA	NA	NA	2.44746e+07	3.97007e+06	2.48603e+07	1.13165e+07	1.30705e+07	8.60522e+06	1.89146e+07	4.40264e+06	3.62507e+06	3.95679e+06	3.66611e+06	3.79314e+06	3.16589e+06	5.55068e+06	3.20818e+06	2.91291e+06	3.1111e+06	5.45455e+06	2.83469e+06	5.34454e+06	3.40613e+06	7.08154e+06	1.59182e+07	9.37435e+06	2.92216e+06	3.82267e+06	3.41754e+06	3.48779e+06	3.60851e+06	3.42703e+06	6.59888e+06	5.29098e+06	5.85078e+06	46.3
Com_6005_pos	SM 8:1;2O/34:1	C47 H93 N2 O6 P	812.676	11.577	813.683	No results	Full match	No results	NA	NA	NA	NA	2.85243e+07	3.01989e+07	2.65693e+07	3.93276e+07	3.44387e+07	3.05799e+07	2.2696e+07	3.97799e+07	3.88329e+07	5.0921e+07	5.76588e+07	8.2396e+07	6.68098e+07	1.69742e+07	2.31164e+07	2.66425e+07	3.28893e+07	3.98238e+07	2.61999e+07	2.47982e+07	5.11641e+07	4.79428e+07	5.3707e+07	4.45023e+07	3.29001e+07	1.17372e+07	9.98349e+06	1.82556e+07	8.68113e+06	1.87344e+06	2.98193e+06	3.24094e+06	2.96766e+06		75.9
Com_6014_pos	MMK	C16 H32 N4 O4 S2	780.35	4.832	391.182	Invalid mass	No results	No results	NA	NA	NA	NA	1.08809e+07	1.20523e+07	9.42177e+06	3.7806e+06	9.58942e+06	4.01166e+06	1.34094e+07	1.25399e+07	8.18702e+06	4.18146e+06	2.1469e+06	3.53534e+06	2.78131e+06	2.70412e+06	6.11135e+06	2.33883e+06	2.99155e+06	2.68004e+06	1.72562e+06	2.46113e+06	2.77908e+06	3.80986e+06	4.13552e+06	4.81195e+06	2.14834e+06	2.50042e+06	2.3681e+06	4.42135e+06	2.97736e+06	3.84427e+06	5.63223e+06	6.74726e+06	5.3699e+06	46.4
Com_6023_pos	PC O-14:0	C22 H46 N O7 P	467.3	8.342	468.308	No results	Full match	Full match	NA	NA	NA	NA	2.55795e+07	1.79397e+07	1.69418e+07	2.518e+07	2.90947e+07	3.06886e+07	1.54064e+07	1.54287e+07	1.51249e+07	1.07265e+07	1.66205e+07	1.48186e+07	1.1697e+07	1.74454e+07	1.84335e+07	2.27926e+07	1.18887e+07	1.9243e+07	1.06693e+07	7.20756e+06	5.45231e+06	9.29021e+06	1.37567e+07	1.2325e+07	2.47199e+07	8.55383e+06	2.26708e+07	1.53537e+07	1.88248e+07	1.89038e+07	1.91722e+07	1.81352e+07	1.76494e+07		82.1
Com_6060_pos	SDMA	C8 H18 N4 O2	202.143	2.41	203.15	No results	No results	Full match	Organic acids and derivatives	Carboxylic acids and derivatives	Amino acids, peptides, and analogues	Arginine and derivatives	2.16748e+08	2.08138e+08	2.7733e+08	3.5121e+08	1.864e+08	2.80839e+08	2.01741e+08	2.03853e+08	1.688e+08	1.99397e+08	3.36674e+08	1.8785e+08	1.34754e+08	1.89336e+08	1.09104e+08	1.19667e+08	1.28506e+08	1.91691e+08	2.22664e+08	2.14582e+08	1.37836e+08	1.6331e+08	2.26127e+08	1.86174e+08	2.12226e+08	2.39208e+08	1.73687e+08	1.66658e+08	6.7859e+07	1.33449e+08	1.78721e+08	1.55916e+08	1.61253e+08
Com_6096_pos	Glu-Val-Phe	C19 H27 N3 O6	393.19	5.71	394.197	No results	Full match	No results	Organic acids and derivatives	Carboxylic acids and derivatives	Amino acids, peptides, and analogues	Oligopeptides	3.1716e+06	4.33537e+06	3.53718e+06	2.72739e+06	3.57384e+06	2.66845e+06	4.29125e+06	6.37233e+06	5.31732e+06	6.26282e+06	4.20611e+06	5.24201e+06	6.44081e+06	2.6356e+06	4.95802e+06	3.75219e+06	5.29334e+06	1.79244e+06	1.74925e+06	1.8247e+06	3.78689e+06	1.91934e+06	1.63968e+06	2.06229e+06	1.60814e+06	2.32562e+06	2.22352e+06	2.51812e+06	3.84156e+06	3.1606e+06	3.17389e+06	3.74952e+06	3.94182e+06		53.1
Com_6132_pos	3-Methylcrotonylglycine	C7 H11 N O3	157.074	0.668	158.081	Full match	No results	No results	Organic acids and derivatives	Carboxylic acids and derivatives	Amino acids, peptides, and analogues	N-acyl-alpha amino acids	1.03352e+08	1.14478e+08	1.53403e+08	1.60846e+08	1.50358e+08	1.58313e+08	1.55852e+08	1.56771e+08	1.73249e+08	1.45852e+08	1.60513e+08	1.69758e+08	1.62059e+08	1.80054e+08	1.61399e+08	1.50748e+08	1.64807e+08	1.50137e+08	2.0384e+08	1.96767e+08	1.81426e+08	2.05315e+08	2.0423e+08	2.02554e+08	1.52906e+08	1.93466e+08	1.78389e+08	1.89213e+08	1.82521e+08	1.59541e+08	1.07479e+08	7.64265e+07	9.04698e+07	41.6
Com_6140_pos	D-Phenylalanine	C9 H11 N O2	165.079	11.984	166.086	No results	No results	Full match	Organic acids and derivatives	Carboxylic acids and derivatives	Amino acids, peptides, and analogues	Phenylalanine and derivatives	3.43149e+07	3.99113e+07	5.10322e+07	3.50058e+07	3.58037e+07	3.52348e+07	4.41549e+07	4.50152e+07	4.3841e+07	4.06987e+07	4.63136e+07	4.57915e+07	4.49209e+07	4.55247e+07	3.25622e+07	3.79671e+07	4.31919e+07	4.12613e+07	3.48306e+07	2.71617e+07	3.23067e+07	3.12933e+07	3.25919e+07	2.96875e+07	3.1314e+07	4.06238e+07	3.343e+07	3.74292e+07	3.61051e+07	3.37648e+07	2.93666e+07	3.76762e+07	3.4546e+07
Com_6147_pos	Spermidine	C7 H19 N3	145.158	2.53	146.165	No results	No results	Full match	Organic nitrogen compounds	Organonitrogen compounds	Amines	Dialkylamines	2.20745e+08	2.22041e+08	3.77802e+08	2.57072e+08	2.07047e+08	2.2524e+08	2.76245e+08	3.72634e+08	2.9657e+08	1.68673e+08	1.78647e+08	1.41332e+08	1.80082e+08	2.53373e+08	1.92809e+08	2.31061e+08	1.42115e+08	2.99713e+08	2.95268e+08	1.89678e+08	9.66883e+07	2.85858e+08	3.12233e+08	3.35014e+08	1.96178e+08	2.17208e+08	1.55764e+08	2.37884e+08	1.34847e+08	6.55745e+07	1.8818e+08	1.75086e+08	2.03299e+08
Com_6163_pos	SLH	C15 H25 N5 O5	338.159	5.1	339.167	Invalid mass	No results	No results	NA	NA	NA	NA	1.13543e+06	1.29569e+06	1.38232e+06	1.34195e+06	1.19744e+06	1.26298e+06	1.11714e+06	1.38786e+06	1.30139e+06	1.30505e+06	1.17117e+06	1.27585e+06	971384	1.34021e+06	1.07829e+06	898778	1.12597e+06	1.15439e+06	1.23946e+06	1.11217e+06	1.10069e+06	1.25299e+06	1.21545e+06	1.17982e+06	1.12497e+06	797147	1.06917e+06	1.18435e+06	1.09194e+06	1.0354e+06	1.22184e+06	1.23401e+06	1.19823e+06	44.8
Com_6266_pos	3-Hydroxyproline	C5 H9 N O3	131.058	5.743	132.066	No results	Full match	Full match	Organic acids and derivatives	Carboxylic acids and derivatives	Amino acids, peptides, and analogues	Proline and derivatives	1.41369e+08	1.62758e+08	1.61026e+08	1.78091e+08	1.52238e+08	1.53645e+08	1.69546e+08	1.53574e+08	1.50623e+08	1.58599e+08	1.80001e+08	1.73645e+08	1.49521e+08	1.99587e+08	1.60632e+08	1.55237e+08	1.70866e+08	1.81704e+08	1.57984e+08	1.90973e+08	1.64945e+08	1.81945e+08	1.76283e+08	1.79004e+08	1.66674e+08	1.93364e+08	1.69256e+08	1.80372e+08	1.41499e+08	1.58576e+08	1.59962e+08	1.01904e+08	1.25653e+08		58.9
Com_6308_pos	ethyl 4-methyl-2-(1H-pyrrol-1-yl)-1,3-thiazole-5-carboxylate	C11 H12 N2 O2 S	236.062	1.148	237.069	Full match	No results	No results	NA	NA	NA	NA	1.62725e+07	1.74328e+07	1.85115e+07	2.18654e+07	1.52809e+07	1.92673e+07	1.47142e+07	1.67802e+07	1.59805e+07	1.5492e+07	1.54832e+07	1.54711e+07	1.2337e+07	1.22491e+07	1.13305e+07	9.74712e+06	1.28631e+07	1.12213e+07	1.53627e+07	1.65876e+07	1.60937e+07	1.6146e+07	1.5883e+07	1.51465e+07	1.20606e+07	1.37409e+07	1.16754e+07	1.26028e+07	1.30379e+07	1.47017e+07	1.45123e+07	1.38311e+07	1.49754e+07	68.3
Com_6320_pos	Vitexin	C21 H20 O10	454.084	6.283	455.092	Invalid mass	No results	No results	Phenylpropanoids and polyketides	Flavonoids	Flavonoid glycosides	Flavonoid 8-C-glycosides	2.33614e+07	1.4136e+07	1.71086e+07	2.08292e+07	1.99797e+07	2.01635e+07	9.53733e+06	1.13147e+07	9.7117e+06	7.15801e+06	9.74647e+06	8.22722e+06	8.74597e+06	9.1476e+06	1.23573e+07	1.165e+07	8.44466e+06	1.04585e+07	6.77435e+06	5.73324e+06	5.3118e+06	6.83838e+06	6.31394e+06	5.26651e+06	2.01978e+07	1.33998e+07	1.73651e+07	1.72457e+07	1.53682e+07	1.2768e+07	1.25086e+07	9.17123e+06	1.31697e+07	75.8
Com_6338_pos	N-[1-(4-methoxy-2-oxo-2H-pyran-6-yl)-2-methylbutyl]acetamide	C13 H19 N O4	270.157	8.438	271.164	Invalid mass	No results	No results	NA	NA	NA	NA	2.55444e+07	2.14346e+07	1.47882e+07	1.02798e+07	1.25213e+07	8.64741e+06	2.4957e+07	1.02693e+07	1.26796e+07	1.84394e+07	8.53057e+06	1.04072e+07	1.5997e+07	1.27128e+07	9.49331e+06	1.0664e+07	9.70038e+06	8.71519e+06	6.19077e+06	1.38718e+07	1.69053e+07	6.77168e+06	7.69362e+06	6.81096e+06	3.07737e+07	2.68266e+07	8.92318e+06	3.28793e+07	1.91584e+07	7.65845e+06	1.31013e+07	1.13939e+07	1.20581e+07	51.4
Com_6339_pos	morphine-d3	C17 H16 [2]H3 N O3	288.151	5.549	289.158	Invalid mass	No results	No results	NA	NA	NA	NA	2.24205e+07	1.3304e+07	1.7331e+07	1.51937e+07	1.79601e+07	1.24222e+07	1.21234e+07	1.08946e+07	1.07679e+07	1.09632e+07	1.30055e+07	8.64939e+06	1.16805e+07	9.86327e+06	5.98507e+06	7.43375e+06	8.08169e+06	6.43672e+06	6.9059e+06	4.08109e+06	1.29312e+07	981401	5.856e+06	3.694e+06	1.57835e+07	1.24757e+07	8.00983e+06	6.65056e+06	1.01606e+07	8.49184e+06	1.08616e+07	1.30766e+07	1.1965e+07	48.5
Com_6424_pos	3-Methoxy prostaglandin F1α	C21 H38 O6	408.248	6.787	409.256	Invalid mass	No results	No results	Lipids and lipid-like molecules	Fatty Acyls	Eicosanoids	Prostaglandins and related compounds	2.8652e+07	2.6728e+07	2.08018e+07	1.53258e+07	2.20332e+07	1.91366e+07	1.75937e+07	1.38162e+07	1.86448e+07	2.02933e+07	1.60136e+07	1.93577e+07	1.38512e+07	1.99645e+07	1.66528e+07	1.26033e+07	1.23568e+07	2.5005e+07	7.60824e+07	5.86608e+07	4.00018e+07	5.18682e+07	5.24606e+07	5.11851e+07	1.61574e+07	2.07104e+07	1.42932e+07	2.20691e+07	1.90631e+07	1.7882e+07	2.64988e+07	2.86656e+07	3.00176e+07	64.4
Com_6433_pos	QNK	C15 H28 N6 O6	388.206	2.366	389.214	Full match	No results	No results	NA	NA	NA	NA	2.96854e+07	4.04742e+07	4.5095e+07	4.11995e+07	3.25043e+07	2.91238e+07	3.52377e+07	4.77466e+07	3.97687e+07	3.75914e+07	2.67896e+07	2.97357e+07	2.35809e+07	2.34905e+07	2.45057e+07	2.09195e+07	2.55147e+07	2.21623e+07	2.78912e+07	2.68059e+07	2.27367e+07	2.23721e+07	2.55528e+07	2.31829e+07	2.35567e+07	2.55412e+07	2.19783e+07	2.5496e+07	1.94499e+07	2.30417e+07	3.09207e+07	2.9884e+07	3.10701e+07	54.3
Com_6444_pos	TLK	C16 H32 N4 O5	342.227	4.758	343.234	Invalid mass	No results	No results	NA	NA	NA	NA	1.69078e+07	1.77833e+07	1.78295e+07	1.94115e+07	1.31174e+07	1.50258e+07	1.10754e+07	2.13415e+07	1.49712e+07	9.42799e+06	3.66264e+06	2.54041e+06	3.43594e+06	3.29257e+06	1.90176e+06	2.5736e+06	1.36367e+06	1.5962e+06	7.49546e+06	6.86474e+06	4.26431e+06	5.82751e+06	6.47086e+06	7.23953e+06	4.41291e+06	6.77032e+06	3.75373e+06	6.67585e+06	8.41449e+06	2.64962e+06	1.00173e+07	1.01909e+07	9.80654e+06	67.5
Com_6458_pos	Fexofenadine	C32 H39 N O4	501.285	6.919	502.292	Invalid mass	No results	No results	Benzenoids	Benzene and substituted derivatives	Diphenylmethanes	Diphenylmethanes	952903	1.06288e+06	1.1992e+06	1.13047e+06	1.02921e+06	984918	960044	1.05323e+06	1.03328e+06	887816	853475	798574	836558	913663	798327	700516	734197	795960	3.57245e+07	4.6194e+07	3.97217e+07	4.32888e+07	4.15497e+07	3.58314e+07	922037	1.11055e+06	964491	1.16613e+06	1.05787e+06	858451	8.13349e+06	7.99318e+06	8.12953e+06	50.1
Com_6648_pos	LPC 18:3-SN1	C26 H48 N O7 P	517.317	8.613	518.325	No results	Full match	Full match	NA	NA	NA	NA	2.4683e+07	1.59582e+07	1.36449e+07	1.68426e+07	2.10696e+07	2.35143e+07	1.30586e+07	1.22229e+07	1.44018e+07	1.18547e+07	1.63857e+07	1.48557e+07	1.52707e+07	1.68549e+07	2.16139e+07	2.51624e+07	1.32887e+07	1.88266e+07	8.70595e+06	7.72952e+06	7.5101e+06	2.94274e+06	8.19081e+06	6.10339e+06	1.50192e+07	4.78871e+06	1.09139e+07	1.0302e+07	1.07196e+07	1.31099e+07	1.34784e+07	1.53102e+07	1.42552e+07		82.3
Com_6659_pos	Minocycline	C23 H27 N3 O7	457.183	5.264	458.19	Full match	No results	No results	Phenylpropanoids and polyketides	Tetracyclines	Not available	Tetracyclines	1.74715e+07	1.29297e+07	1.70684e+07	1.99839e+07	1.262e+07	2.04342e+07	1.05119e+07	1.1525e+07	8.0436e+06	1.06795e+07	1.50331e+07	8.54944e+06	4.88178e+06	3.97201e+06	1.91024e+06	4.15248e+06	3.55649e+06	3.61542e+06	9.5594e+06	9.90571e+06	6.36035e+06	8.51331e+06	1.0242e+07	7.24369e+06	8.36918e+06	8.66687e+06	6.28213e+06	5.47031e+06	7.54632e+06	4.56175e+06	1.01873e+07	1.0015e+07	9.07461e+06	40.6
Com_6686_pos	(3beta,9xi)-3-(beta-D-Glucopyranosyloxy)-14-hydroxycard-20(22)-enolide	C29 H44 O9	536.296	5.223	537.303	Invalid mass	No results	No results	NA	NA	NA	NA	6.25213e+06	6.53261e+06	7.33741e+06	7.43705e+06	6.99063e+06	6.90296e+06	6.75755e+06	6.50861e+06	6.38891e+06	1.01631e+07	8.36472e+06	7.6933e+06	1.01925e+07	8.66868e+06	5.4897e+06	1.20614e+07	1.44317e+07	9.10013e+06	1.83151e+07	2.00796e+07	2.16661e+07	2.14201e+07	1.70867e+07	2.17551e+07	1.10295e+07	9.10078e+06	1.50726e+07	1.23359e+07	1.39871e+07	4.44621e+06	9.47476e+06	1.13746e+07	9.62437e+06	41.7
Com_6696_pos	Oleanolic acid	C30 H48 O3	208.183	8.426	209.19	Invalid mass	No results	No results	Lipids and lipid-like molecules	Prenol lipids	Triterpenoids	Triterpenoids	2.58335e+07	1.02569e+07	1.74843e+07	1.85316e+07	1.7168e+07	1.81338e+07	1.6291e+07	1.36145e+07	1.46326e+07	1.25558e+07	1.45759e+07	1.27385e+07	7.93068e+06	1.66338e+07	1.22992e+07	1.19244e+07	1.34782e+07	1.36052e+07	1.72514e+07	1.75125e+07	1.05616e+07	1.80893e+07	1.56439e+07	1.74803e+07	1.72497e+07	1.02246e+07	9.0662e+06	1.45779e+07	1.05389e+07	1.56904e+07	1.71577e+07	1.64799e+07	1.79289e+07	47.4
Com_6763_pos	SM 32:1;2O	C37 H75 N2 O6 P	696.518	11.609	697.525	No results	Invalid mass	No results	NA	NA	NA	NA	2.09677e+07	4.30664e+07	2.80303e+07	1.65235e+07	3.50004e+07	6.37735e+07	5.31569e+07	1.13025e+07	1.01425e+07	1.75505e+07	1.44976e+07	2.27585e+07	2.1661e+07	2.11361e+07	1.08008e+07	2.07718e+07	2.27477e+07	3.07847e+07	1.91219e+07	2.63567e+06	4.52716e+06	9.83996e+06	2.59794e+06	2.6376e+06	5.40259e+06	6.50014e+07	1.96456e+07	8.13281e+07	2.06683e+07	4.89889e+07	1.51573e+07	2.29717e+07	1.48758e+07		78.6
Com_6818_pos	11-Deoxy prostaglandin F1α	C20 H36 O4	362.243	8.674	363.25	Invalid mass	No results	No results	Lipids and lipid-like molecules	Fatty Acyls	Eicosanoids	Prostaglandins and related compounds	4.01167e+07	2.73922e+07	2.37716e+07	2.67336e+07	2.88098e+07	3.42535e+07	2.51911e+07	2.00919e+07	2.59639e+07	2.39318e+07	2.15514e+07	1.97044e+07	2.53901e+07	2.2428e+07	2.84652e+07	3.44204e+07	2.41841e+07	2.19527e+07	1.0917e+07	1.08296e+07	1.47062e+07	1.10089e+07	8.31348e+06	8.81086e+06	3.46423e+07	1.26318e+07	3.47849e+07	2.53136e+07	3.11244e+07	2.58434e+07	2.05237e+07	2.56586e+07	2.50375e+07	71.5
Com_6896_pos	3-{[(4-fluorophenyl)sulfonyl]amino}-5-phenylthiophene-2-carboxamide	C17 H13 F N2 O3 S2	398.02	6.113	399.027	Invalid mass	No results	No results	NA	NA	NA	NA	3.28174e+07	3.94479e+07	2.38061e+07	2.96749e+07	2.73711e+07	3.19435e+07	2.58644e+07	2.23563e+07	3.16644e+07	2.0104e+07	1.89951e+07	1.78224e+07	1.69345e+07	1.6808e+07	1.56823e+07	1.32862e+07	1.39743e+07	1.89844e+07	1.86246e+07	1.42837e+07	1.66439e+07	2.45434e+07	1.78329e+07	1.71015e+07	2.80219e+07	2.9236e+07	2.3652e+07	3.61516e+07	2.33278e+07	1.96136e+07	2.36304e+07	1.79181e+07	2.37577e+07	60.3
Com_6959_pos	PC O-20:1	C28 H56 N O7 P	549.379	10.477	550.386	No results	Full match	No results	NA	NA	NA	NA	2.43827e+07	1.94066e+07	1.29055e+07	1.96468e+07	3.25911e+07	3.26421e+07	1.06967e+07	5.45321e+06	1.03338e+07	8.75035e+06	1.11308e+07	1.01421e+07	1.24039e+07	1.18424e+07	1.55837e+07	1.82463e+07	1.27747e+07	1.36753e+07	3.59301e+06	1.95697e+06	2.66474e+06	2.46161e+06	3.8847e+06	3.12443e+06	1.38901e+07	5.94421e+06	1.49511e+07	1.11814e+07	1.30186e+07	1.48922e+07	1.34663e+07	1.5609e+07	1.38517e+07		80.1
Com_7016_pos	2-[5-(2-hydroxypropyl)oxolan-2-yl]propanoic acid	C10 H18 O4	202.12	5.848	203.128	Full match	No results	Full match	NA	NA	NA	NA	6.73219e+06	6.22984e+06	1.44125e+07	6.77838e+06	6.90275e+06	6.54409e+06	7.70751e+06	5.1101e+06	5.20837e+06	6.37356e+06	8.02761e+06	6.68199e+06	9.32392e+06	7.18236e+06	6.70338e+06	6.21066e+06	6.33982e+06	6.08262e+06	6.73115e+06	5.54452e+06	1.66087e+07	6.86706e+06	6.1251e+06	6.33214e+06	7.81934e+06	7.34888e+06	5.91604e+06	5.55301e+06	5.86907e+06	5.92331e+06	6.65199e+06	9.13082e+06	7.303e+06	61.7
Com_7026_pos	PC O-33:1	C41 H82 N O7 P	731.582	10.221	732.589	No results	Full match	No results	NA	NA	NA	NA	8.84779e+06	8.7807e+06	7.6656e+06	7.2117e+06	1.73139e+07	9.39903e+06	4.27665e+06	6.20433e+06	1.67152e+07	1.43443e+07	4.80537e+06	3.13607e+06	3.25677e+07	2.07482e+07	4.33593e+07	4.70197e+07	2.50595e+07	2.32877e+07	7.37034e+06	9.6924e+06	9.97287e+06	5.19505e+06	1.52488e+06	3.59853e+06	5.4539e+06	3.87743e+06	2.56975e+06	4.61332e+06	8.31731e+06	4.08806e+06	2.20374e+07	1.66302e+07	1.37605e+07		80.2
Com_7079_pos	PC 14:0_14:0	C36 H72 N O8 P	677.499	11.714	678.506	No results	Full match	No results	NA	NA	NA	NA	1.5795e+07	3.23873e+07	5.86109e+06	1.18408e+07	2.80236e+07	4.76197e+07	2.93864e+07	1.87141e+07	2.19651e+07	3.28632e+07	3.46634e+07	5.00722e+07	3.4774e+07	1.53254e+07	1.26464e+07	2.26795e+07	2.13614e+07	3.3482e+07	2.0143e+07	4.12717e+06	9.92636e+06	1.48796e+07	3.24098e+06	5.12598e+06	1.11592e+07	4.0029e+07	8.60688e+06	4.8264e+07	9.04157e+06	2.66356e+07	1.21061e+07	2.3029e+07	1.39444e+07		74.6
Com_7102_pos	6,7,8-trimethoxy-3-phenyl-2-thioxo-1,2,3,4-tetrahydroquinazolin-4-one	C17 H16 N2 O4 S	344.084	5.561	345.091	Full match	No results	No results	NA	NA	NA	NA	5.08848e+06	1.0618e+07	3.63772e+06	3.29947e+06	4.5901e+06	5.74095e+06	1.66353e+07	1.37182e+07	1.07091e+07	4.95967e+06	5.01098e+06	1.13989e+07	1.87064e+07	1.81142e+07	1.09953e+07	7.79155e+06	1.56505e+07	1.37092e+07	5.08061e+06	4.47826e+06	8.31373e+06	6.46876e+06	4.64314e+06	4.65994e+06	7.69154e+06	1.33655e+07	9.3271e+06	1.47593e+07	1.15085e+07	7.27368e+06	1.0137e+07	9.40746e+06	1.33046e+07	59.2
Com_7118_pos	PC 16:1_16:2	C40 H74 N O8 P	727.513	11.433	728.52	No results	Full match	No results	NA	NA	NA	NA	5.8975e+07	8.50863e+07	6.24992e+07	4.79917e+07	6.12471e+07	1.02471e+08	9.93018e+07	6.77812e+07	3.77764e+07	4.96155e+07	6.51024e+07	7.3613e+07	8.55158e+07	8.57966e+07	5.18559e+07	5.9925e+07	6.71328e+07	8.32054e+07	8.19608e+07	2.98087e+07	2.22587e+07	3.74877e+07	3.01751e+07	2.43797e+07	2.15557e+07	9.96977e+07	6.35974e+07	9.07627e+07	7.42303e+07	6.79312e+07	6.04325e+07	6.38561e+07	6.60341e+07		63.4
Com_7181_pos	(11E,15Z)-9,10,13-trihydroxyoctadeca-11,15-dienoic acid	C18 H32 O5	350.207	6.999	351.214	Invalid mass	No results	No results	NA	NA	NA	NA	2.63035e+07	2.65502e+07	2.8364e+07	2.58014e+07	2.3051e+07	2.15461e+07	2.02995e+07	1.76913e+07	1.79066e+07	2.16281e+07	1.94114e+07	1.75521e+07	1.4996e+07	1.68059e+07	1.49781e+07	1.24806e+07	1.46244e+07	1.42379e+07	6.79531e+06	3.02835e+06	2.66258e+06	3.06603e+06	3.53249e+06	2.69671e+07	1.53933e+07	2.02192e+07	1.75517e+07	1.77803e+07	1.66728e+07	1.97379e+07	4.81616e+07	7.29812e+07	6.49262e+07	72.9
Com_7204_pos	QPK	C16 H29 N5 O5	185.608	1.961	186.616	Invalid mass	No results	No results	NA	NA	NA	NA	2.79883e+07	3.56715e+07	4.91928e+07	2.60587e+07	2.36328e+07	2.25164e+07	1.38353e+07	2.30227e+07	1.99216e+07	1.45851e+07	4.27312e+06	7.56228e+06	1.53553e+07	7.5694e+06	9.55362e+06	1.2004e+07	1.26027e+07	3.79829e+06	1.12803e+07	1.29121e+07	1.95115e+07	1.31743e+07	1.0126e+07	1.28891e+07	6.81534e+06	1.2664e+07	9.92468e+06	1.78526e+07	1.3367e+07	1.06441e+07	1.68298e+07	2.2386e+07	1.52561e+07	40.3
Com_7221_pos	4-decyl-3-hydroxy-5-oxooxolane-2,3-dicarboxylic acid	C16 H26 O7	352.15	5.591	353.157	Invalid mass	No results	No results	NA	NA	NA	NA	1.22618e+07	1.58588e+07	7.67126e+06	6.57537e+06	1.31981e+07	7.82822e+06	1.2391e+07	1.4246e+07	1.9627e+07	1.47434e+07	1.14579e+07	1.61633e+07	1.53715e+07	9.75755e+06	1.85867e+07	1.07134e+07	1.24718e+07	1.01436e+07	1.7545e+07	3.00092e+06	2.52996e+07	2.281e+07	2.25843e+07	875661	1.43613e+07	1.89083e+07	1.14199e+07	2.92792e+06	3.54255e+06	1.38049e+07	1.62281e+07	1.43889e+07	1.88414e+07	43.4
Com_7243_pos	5-Hydroxylysine	C6 H14 N2 O3	162.101	0.543	163.108	No results	No results	Full match	Organic acids and derivatives	Carboxylic acids and derivatives	Amino acids, peptides, and analogues	L-alpha-amino acids	4.04788e+06	8.7455e+06	9.70643e+06	1.05955e+07	8.83984e+06	1.8199e+07	7.81928e+06	3.82087e+06	8.10017e+06	7.75879e+06	7.30191e+06	8.33902e+06	7.00291e+06	8.97966e+06	6.39288e+06	5.37336e+06	4.64213e+06	7.33767e+06	1.06848e+07	9.58805e+06	7.98263e+06	8.28226e+06	9.6941e+06	1.07744e+07	1.04415e+07	6.57197e+06	6.81408e+06	6.74756e+06	6.33735e+06	7.52187e+06	1.10039e+06	1.53357e+06	1.43873e+06
Com_7247_pos	16,16-Dimethyl prostaglandin A2	C22 H34 O4	192.114	7.974	385.234	Invalid mass	No results	No results	Lipids and lipid-like molecules	Fatty Acyls	Eicosanoids	Prostaglandins and related compounds	1.38457e+06	1.33144e+06	1.28426e+06	1.32434e+06	1.30456e+06	1.31633e+06	3.0889e+07	2.32117e+07	1.85586e+07	2.82727e+07	1.78449e+07	1.76651e+07	4.04629e+06	1.32494e+06	2.10387e+06	2.97399e+06	2.56547e+06	2.50449e+06	3.42784e+08	3.22241e+08	3.0666e+08	2.79828e+08	3.60682e+08	4.72137e+07	1.25017e+06	1.12176e+06	1.22542e+06	1.36262e+06	1.36011e+06	1.35406e+06	6.6942e+07	7.7919e+07	6.87206e+07	85.5
Com_7266_pos	Cholecalciferol	C27 H44 O	384.339	9.354	385.346	Full match	No results	No results	Lipids and lipid-like molecules	Steroids and steroid derivatives	Vitamin D and derivatives	Vitamin D and derivatives	1.39671e+07	9.37795e+06	1.04532e+07	1.37163e+07	1.66143e+07	1.62332e+07	6.21023e+06	5.18898e+06	2.45001e+06	5.57519e+06	5.3694e+06	6.61528e+06	4.77954e+06	4.80016e+06	8.00099e+06	7.56142e+06	7.04168e+06	5.14098e+06	3.17862e+06	3.41062e+06	2.21913e+06	2.37729e+06	2.56637e+06	2.72468e+06	1.64944e+07	5.47596e+06	1.30436e+07	7.31497e+06	9.96229e+06	8.45456e+06	6.98535e+06	7.4031e+06	6.41476e+06	60.8
Com_7316_pos	Irganox 259	C40 H62 O6	660.436	10.144	661.443	Invalid mass	No results	No results	NA	NA	NA	NA	6.62503e+06	5.31718e+06	5.03262e+06	5.44952e+06	6.49027e+06	6.25091e+06	4.54789e+06	3.90975e+06	4.95372e+06	4.35764e+06	4.99141e+06	4.16526e+06	1.71074e+07	1.50145e+07	2.51712e+07	2.75552e+07	2.31087e+07	1.74839e+07	6.91209e+07	5.87711e+07	7.58476e+07	5.4315e+07	6.03423e+07	4.7787e+07	5.10836e+06	3.73331e+06	5.64255e+06	4.73121e+06	5.52454e+06	6.11932e+06	2.11734e+07	1.89694e+07	2.71165e+07	64.3
Com_7340_pos	Tetracycline	C22 H24 N2 O8	466.129	1.464	467.137	Invalid mass	No results	No results	Phenylpropanoids and polyketides	Tetracyclines	Not available	Tetracyclines	6.01053e+06	7.10053e+06	7.0816e+06	5.9059e+06	6.30732e+06	6.27141e+06	1.20092e+07	1.07187e+07	1.2022e+07	1.19481e+07	1.29541e+07	1.30403e+07	1.5309e+07	1.50335e+07	1.46185e+07	1.19548e+07	1.21643e+07	1.40058e+07	2.20141e+07	1.98296e+07	2.03049e+07	1.91629e+07	1.80891e+07	2.2515e+07	7.39412e+06	8.81592e+06	7.2515e+06	7.122e+06	6.00394e+06	6.71506e+06	1.19899e+07	1.38732e+07	1.12507e+07	47
Com_7360_pos	(5E)-7-methylidene-10-oxo-4-(propan-2-yl)undec-5-enoic acid	C15 H24 O3	274.155	6.327	275.162	Invalid mass	No results	No results	NA	NA	NA	NA	4.93096e+07	6.70162e+06	4.84271e+07	5.16943e+07	9.98636e+06	3.63582e+07	5.38699e+06	3.28626e+07	3.1065e+07	3.38353e+07	3.32674e+07	6.06717e+06	2.85347e+07	3.89066e+07	1.18888e+07	7.89395e+06	2.65377e+07	2.67638e+07	2.72072e+07	2.53971e+07	3.8584e+07	2.75013e+07	3.4389e+07	3.04694e+07	2.78589e+07	2.80128e+07	2.55007e+07	2.74111e+07	3.20531e+07	8.99102e+06	4.06598e+07	3.51381e+07	4.09971e+07	53.1
Com_7381_pos	PC 18:3_18:3	C44 H76 N O8 P	777.53	11.373	778.537	No results	Full match	No results	NA	NA	NA	NA	3.00728e+07	7.04636e+07	3.08459e+07	2.28629e+07	4.32997e+07	7.17286e+07	5.53217e+07	2.05986e+07	9.64628e+06	2.40768e+07	5.79386e+07	3.24597e+07	8.22828e+07	2.98919e+07	1.69619e+07	2.40841e+07	3.75189e+07	3.97713e+07	2.03261e+07	4.86073e+06	7.41193e+06	1.01753e+07	3.71739e+06	5.8165e+06	6.26484e+06	4.45001e+07	1.48167e+07	4.63043e+07	1.666e+07	3.36442e+07	2.88531e+07	4.65833e+07	3.24934e+07		73.5
Com_7387_pos	Oleoyl ethanolamide	C20 H39 N O2	307.287	9.161	308.294	Invalid mass	No results	No results	Organic nitrogen compounds	Organonitrogen compounds	Amines	N-acylethanolamines	2.61981e+07	1.97653e+07	1.16231e+07	1.80643e+07	3.10299e+07	2.34897e+07	7.88699e+06	4.86566e+06	1.09451e+07	7.71043e+06	7.87351e+06	8.32069e+06	9.11119e+06	8.35924e+06	1.0392e+07	1.41085e+07	7.80041e+06	9.09254e+06	2.66965e+06	3.01369e+06	3.26496e+06	2.06893e+06	2.55488e+06	2.06802e+06	1.75142e+07	7.70236e+06	1.64198e+07	1.13821e+07	1.62773e+07	1.71955e+07	1.14047e+07	1.19155e+07	1.19759e+07	84.3
Com_7434_pos	17alpha-Hydroxyprogesterone	C21 H30 O3	330.219	6.064	331.226	No results	No results	Full match	Lipids and lipid-like molecules	Steroids and steroid derivatives	Pregnane steroids	Gluco/mineralocorticoids, progestogins and derivatives	1.81774e+06	2.02941e+06	2.28794e+06	2.28017e+06	2.02517e+06	1.89724e+06	1.52743e+07	1.94058e+07	1.86275e+07	9.31995e+06	2.14959e+07	1.12684e+07	1.37408e+06	1.63425e+06	1.16506e+06	1.07528e+06	1.15769e+06	1.31378e+06	4.20144e+06	3.91899e+06	2.58206e+06	2.82474e+06	5.2465e+06	4.71637e+06	1.19986e+06	1.59444e+06	1.30534e+06	1.486e+06	1.40381e+06	1.18077e+06	1.69175e+06	1.63484e+06	1.7732e+06
Com_7470_pos	Dehydroepiandrosterone (DHEA)	C19 H28 O2	270.198	9.707	271.205	Invalid mass	No results	No results	Lipids and lipid-like molecules	Steroids and steroid derivatives	Androstane steroids	Androgens and derivatives	1.98203e+07	1.1994e+07	1.04823e+07	1.66491e+07	2.13064e+07	2.4039e+07	9.00075e+06	6.77283e+06	9.87437e+06	7.1935e+06	1.05138e+07	9.08051e+06	1.15093e+07	8.66498e+06	1.54478e+07	2.0284e+07	1.22618e+07	1.03196e+07	8.01951e+06	7.8493e+06	1.22713e+07	2.0775e+07	8.58142e+06	6.90552e+06	1.01714e+07	4.036e+06	1.1558e+07	6.47957e+06	8.85345e+06	6.6215e+06	1.18639e+07	1.11687e+07	1.10623e+07	85.7
Com_7496_pos	Cortisol	C21 H30 O5	724.415	7.739	725.423	Invalid mass	No results	No results	Lipids and lipid-like molecules	Steroids and steroid derivatives	Hydroxysteroids	21-hydroxysteroids	7.08176e+06	6.81002e+06	7.19807e+06	7.14197e+06	6.67254e+06	6.73273e+06	6.16874e+06	6.42971e+06	6.35579e+06	5.3149e+06	5.65538e+06	5.02828e+06	4.94441e+06	5.7765e+06	4.88582e+06	4.75279e+06	4.67468e+06	5.35563e+06	2.45493e+08	2.18544e+08	1.8415e+08	2.30769e+08	2.39054e+08	2.07075e+08	6.39433e+06	7.18714e+06	6.64103e+06	6.96953e+06	6.95669e+06	6.92574e+06	3.83026e+07	3.76593e+07	3.89181e+07	78.5
Com_7514_pos	3-Methylindole	C9 H9 N	131.073	5.763	132.081	No results	No results	Full match	Organoheterocyclic compounds	Indoles and derivatives	Indoles	3-methylindoles	1.37181e+08	1.50443e+08	1.54484e+08	1.65899e+08	1.27636e+08	1.25932e+08	1.51226e+08	1.49472e+08	1.36052e+08	1.47994e+08	1.57681e+08	1.43765e+08	1.05926e+08	1.4498e+08	1.09753e+08	1.20084e+08	1.27458e+08	1.30628e+08	9.99402e+07	1.17813e+08	1.14893e+08	1.22436e+08	1.18533e+08	1.16952e+08	1.09335e+08	1.32308e+08	1.14317e+08	1.2764e+08	9.79357e+07	1.05029e+08	1.40784e+08	1.04164e+08	1.15841e+08
Com_7571_pos	(2E,4E)-N-[2-(4-hydroxyphenyl)ethyl]dodeca-2,4-dienamide	C20 H29 N O2	315.217	6.988	316.224	Invalid mass	No results	No results	NA	NA	NA	NA	6.53042e+07	5.11675e+07	7.88382e+07	8.94821e+07	6.44744e+07	6.29235e+07	2.65437e+07	3.93549e+07	3.1976e+07	3.71531e+07	3.16331e+07	2.50869e+07	3.34506e+07	4.06442e+07	3.1545e+07	3.02463e+07	2.24712e+07	2.80084e+07	3.45971e+07	2.36331e+07	2.97387e+07	3.67062e+07	3.40862e+07	2.29154e+07	8.24963e+06	3.74058e+07	3.80203e+07	3.26355e+07	1.54941e+07	1.81353e+07	2.67718e+07	3.35438e+07	3.02851e+07	69.6
Com_7599_pos	GKK	C14 H29 N5 O4	165.611	1.051	166.618	Invalid mass	No results	No results	NA	NA	NA	NA	2.83076e+07	2.01996e+07	2.58959e+07	1.53858e+07	1.58357e+07	1.41905e+07	1.78475e+07	2.02737e+07	1.6449e+07	1.09165e+07	5.50927e+06	6.71672e+06	6.53561e+06	6.00555e+06	6.67315e+06	5.86429e+06	4.79786e+06	4.34608e+06	6.26469e+06	6.08798e+06	8.97452e+06	9.92578e+06	7.55273e+06	8.52881e+06	3.24512e+06	6.49511e+06	4.34372e+06	5.84434e+06	5.18109e+06	4.06565e+06	1.19496e+07	1.17567e+07	1.08453e+07	42.5
Com_7634_pos	3-Oxo-7alpha,12alpha-hydroxy-5beta-cholanoic acid	C24 H38 O5	406.271	8.255	407.278	No results	No results	Full match	Lipids and lipid-like molecules	Steroids and steroid derivatives	Bile acids, alcohols and derivatives	Dihydroxy bile acids, alcohols and derivatives	4.88702e+06	3.31364e+06	3.82427e+06	4.46427e+06	6.43588e+06	4.7612e+06	2.9486e+06	2.95239e+06	3.4191e+06	3.43435e+06	4.19085e+06	418095	2.9327e+06	3.03946e+06	4.19895e+06	4.36491e+06	4.77318e+06	1.82506e+06	4.71226e+06	4.32368e+06	3.20999e+06	3.68938e+06	3.50538e+06	4.28591e+06	3.34025e+06	1.95651e+06	2.94527e+06	3.35792e+06	1.77459e+06	2.47408e+06	4.29773e+06	3.8615e+06	4.3663e+06
Com_7635_pos	Furanyl fentanyl 3-furancarboxamide isomer-d5	C24 H21 [2]H5 N2 O2	758.465	4.685	380.24	Invalid mass	No results	No results	NA	NA	NA	NA	1.13906e+07	6.50177e+06	1.09857e+07	1.52837e+06	4.47329e+06	3.96631e+06	1.63314e+07	1.74385e+07	6.2423e+06	811767	750580	774346	949699	879965	1.02387e+06	748615	1.05716e+06	855841	626923	741928	662091	912250	2.52624e+06	1.21542e+06	478092	594943	492303	597131	520677	473278	3.44477e+06	3.23273e+06	3.50527e+06	42.1
Com_7647_pos	SM 34:0;2O	C39 H81 N2 O6 P	726.565	9.3	727.572	No results	Invalid mass	No results	NA	NA	NA	NA	3.96106e+07	4.17953e+07	4.9011e+07	5.48643e+07	2.59136e+07	3.17788e+07	6.34101e+07	8.29718e+07	9.78934e+07	1.91938e+07	2.25481e+07	2.74328e+07	3.23596e+07	4.17164e+07	3.01426e+07	2.22939e+07	3.20331e+07	4.9592e+07	6.80062e+07	6.4809e+07	2.09624e+07	8.78809e+06	2.00942e+07	2.64014e+07	5.46786e+06	1.82955e+07	3.0745e+07	1.342e+08	2.91189e+07	1.63895e+08	3.43732e+07	2.37253e+07	2.28221e+07		75.3
Com_7664_pos	PC O-18:0	C26 H54 N O7 P	523.364	10.312	524.371	No results	Full match	Full match	NA	NA	NA	NA	2.10858e+07	1.79369e+07	1.19059e+07	1.90987e+07	3.00194e+07	2.3935e+07	1.37472e+07	6.80422e+06	1.7766e+07	1.209e+07	1.44372e+07	1.31755e+07	9.34368e+06	6.47215e+06	1.28409e+07	1.95798e+07	1.01823e+07	9.71632e+06	2.95599e+06	5.13425e+06	5.04482e+06	2.71422e+06	2.34778e+06	2.59468e+06	6.68297e+06	4.34373e+06	7.58872e+06	7.39553e+06	7.11408e+06	7.85322e+06	1.34598e+07	1.90076e+07	1.33965e+07		81.4
Com_7693_pos	WLK	C23 H35 N5 O4	445.264	4.862	223.639	Invalid mass	No results	No results	NA	NA	NA	NA	7.44845e+06	2.37834e+07	6.48815e+06	4.98861e+06	1.54871e+07	6.37304e+06	7.76603e+06	6.86106e+06	7.22022e+06	6.88185e+06	7.28362e+06	6.97627e+06	6.46401e+06	7.33725e+06	6.76531e+06	6.11018e+06	6.60983e+06	7.04889e+06	6.36014e+06	6.29405e+06	6.24398e+06	6.78979e+06	6.38242e+06	6.71487e+06	6.1295e+06	7.20491e+06	6.27224e+06	7.06849e+06	6.27516e+06	5.90602e+06	6.60262e+06	6.88164e+06	7.25007e+06	46.6
Com_7738_pos	4-methyl-3-(methylthio)-5-undecyl-4H-1,2,4-triazole	C15 H29 N3 S	339.179	5.257	340.185	Invalid mass	No results	No results	NA	NA	NA	NA	8.54194e+06	2.52624e+06	7.84254e+06	3.0327e+06	3.81708e+06	4.86082e+06	6.12244e+06	5.42309e+06	3.87475e+06	2.4677e+06	2.88747e+06	2.90133e+06	2.38987e+06	824717	2.16585e+06	2.11094e+06	2.00718e+06	2.3601e+06	2.86543e+06	2.84992e+06	2.22153e+06	1.60048e+06	2.43599e+06	3.18047e+06	1.21542e+06	2.46148e+06	2.47412e+06	2.61453e+06	1.43532e+06	2.15822e+06	2.82145e+06	2.4332e+06	2.60968e+06	40.7
Com_7743_pos	(4E)-1,7-bis(3,4-dihydroxyphenyl)hept-4-en-3-one	C19 H20 O5	328.133	7.935	329.14	Invalid mass	No results	No results	NA	NA	NA	NA	1.08731e+06	1.04559e+06	1.00853e+06	1.04001e+06	1.02448e+06	1.02487e+06	794452	817735	880453	725724	753454	714823	710767	739015	750151	717996	711471	715833	3.32484e+07	3.15772e+07	2.64202e+07	3.00934e+07	3.47061e+07	2.21009e+07	981762	880927	962330	1.07008e+06	1.06811e+06	1.06335e+06	6.12711e+06	6.07561e+06	6.20232e+06	42.9
Com_7806_pos	PE 16:1_16:1	C37 H70 N O8 P	687.483	10.759	688.491	No results	Full match	No results	NA	NA	NA	NA	1.44415e+07	2.21519e+07	1.4801e+07	1.0602e+07	1.95269e+07	3.29323e+07	3.12669e+07	4.22827e+06	750418	6.15061e+06	7.96546e+06	8.52884e+06	8.77045e+06	9.76308e+06	4.91615e+06	1.39387e+07	1.09423e+07	1.15856e+07	5.50835e+06	970348	6.97208e+06	8.72274e+06	4.45164e+06	6.07398e+06	6.22307e+06	4.52583e+07	1.14665e+07	4.62749e+07	1.60247e+07	3.71735e+07	1.41257e+07	2.32429e+07	1.63985e+07		76.6
Com_7880_pos	2,6-Di-tert-butyl-1,4-benzoquinone	C14 H20 O2	220.146	0.099	221.153	Full match	No results	No results	Lipids and lipid-like molecules	Prenol lipids	Monoterpenoids	Monocyclic monoterpenoids	1.27756e+07	1.06983e+08	1.17546e+08	1.18827e+08	1.13977e+08	1.20884e+08	1.1012e+08	1.1251e+08	1.15929e+08	1.05579e+08	1.05847e+08	9.56337e+07	9.73477e+07	1.21472e+08	9.73994e+07	8.89381e+07	1.07162e+08	1.16916e+08	1.35997e+08	1.24884e+08	1.12639e+08	1.26931e+08	1.37146e+08	1.42555e+08	1.07017e+08	1.23106e+08	1.12111e+08	1.19742e+08	1.09034e+08	9.10214e+07	4.50157e+06	5.26702e+06	3.08065e+06	79.8
Com_7900_pos	(+)-ar-Turmerone	C15 H20 O	216.151	6.883	217.159	Full match	No results	No results	Lipids and lipid-like molecules	Prenol lipids	Sesquiterpenoids	Sesquiterpenoids	2.35298e+06	2.55557e+06	3.03354e+06	2.73246e+06	2.50469e+06	2.43671e+06	3.94003e+06	4.00369e+06	3.76713e+06	4.22155e+06	5.45521e+06	4.56816e+06	4.58684e+06	4.64318e+06	5.38253e+06	4.00544e+06	5.17604e+06	5.17613e+06	4.66097e+07	6.69827e+07	5.32926e+07	5.40793e+07	6.08417e+07	6.7504e+07	1.99428e+06	2.40201e+06	2.27483e+06	2.59481e+06	2.43611e+06	2.61598e+06	1.40118e+07	1.47262e+07	1.51924e+07	54.4
Com_7929_pos	CAR 20:3	C27 H48 N O4	449.35	7.101	450.357	No results	Invalid mass	No results	NA	NA	NA	NA	1.51526e+06	712375	818784	1.32037e+06	1.55329e+06	1.813e+06	2.33738e+06	1.59763e+06	3.13712e+06	3.36462e+06	2.95678e+06	3.95383e+06	9.38263e+06	4.84251e+06	8.31547e+06	1.48015e+07	1.21258e+07	4.49221e+06	972576	1.48103e+06	6.04015e+06	2.72156e+06	1.02344e+06	1.19492e+06	2.48668e+06	1.05169e+06	6.49937e+06	3.10981e+06	4.7972e+06	5.05405e+06	4.5808e+06	5.22861e+06	5.64144e+06		77
Com_7936_pos	4-Hydroxyisoleucine	C6 H13 N O3	147.09	7.274	295.188	No results	No results	Full match	Organic acids and derivatives	Carboxylic acids and derivatives	Amino acids, peptides, and analogues	Isoleucine and derivatives	5.23342e+07	5.11663e+07	3.57287e+07	3.18912e+07	5.73213e+06	3.28127e+07	2.65651e+07	1.93285e+07	2.65599e+07	2.68303e+07	2.76451e+07	1.81934e+07	1.97411e+07	1.43238e+07	2.3971e+07	1.91334e+07	2.51828e+07	1.32822e+07	1.41813e+07	2.32087e+07	3.60546e+07	2.5449e+07	2.09467e+07	6.16862e+06	2.86192e+07	4.09259e+07	3.43546e+07	4.64231e+07	4.25268e+07	7.88147e+07	3.36864e+07	2.10614e+07	2.35828e+07
Com_7960_pos	N-(4-butyl-2-methylphenyl)-N'-[4-(4-methylpiperazino)phenyl]urea	C23 H32 N4 O	380.253	7.072	381.261	Invalid mass	No results	No results	NA	NA	NA	NA	2.25493e+07	2.23355e+07	2.51131e+07	2.30703e+07	2.06897e+07	2.13555e+07	1.62715e+07	1.70592e+07	1.997e+07	2.22944e+07	2.16582e+07	2.25309e+07	2.38781e+07	2.63758e+07	2.52721e+07	1.97839e+07	2.96849e+07	2.28499e+07	2.23197e+07	2.02351e+07	3.15649e+07	2.63575e+07	2.46717e+07	2.61855e+07	1.40402e+07	2.16959e+07	2.16346e+07	1.90705e+07	2.31876e+07	3.29939e+07	2.55972e+07	2.48319e+07	2.75665e+07	42.8
Com_7976_pos	O-Arachidonoyl ethanolamine	C22 H37 N O2	347.28	8.032	348.287	Invalid mass	No results	No results	Lipids and lipid-like molecules	Fatty Acyls	Fatty acid esters	Fatty acid esters	4.28085e+07	2.23967e+07	2.05772e+07	3.53238e+07	3.87404e+07	3.77649e+07	8.24907e+06	8.68941e+06	9.79033e+06	8.82619e+06	9.59238e+06	7.88652e+06	1.36066e+07	1.49469e+07	1.33728e+07	1.66515e+07	8.53659e+06	9.45696e+06	5.40679e+06	5.69444e+06	6.86692e+06	7.2884e+06	6.68921e+06	4.89473e+06	3.44029e+07	1.67717e+07	2.79319e+07	2.07334e+07	2.36411e+07	1.26633e+07	1.73477e+07	1.91161e+07	1.9614e+07	64.4
Com_7999_pos	SM 8:1;2O/24:1	C37 H73 N2 O6 P	672.52	10.351	673.527	No results	Full match	No results	NA	NA	NA	NA	1.56414e+07	3.20275e+07	1.90067e+07	1.22715e+07	2.62803e+07	5.3091e+07	4.61509e+07	6.45792e+06	4.36794e+06	9.42842e+06	8.62188e+06	1.27317e+07	1.54981e+07	1.90713e+07	8.48836e+06	2.50988e+07	2.73507e+07	2.43785e+07	9.34687e+06	1.75949e+06	2.29944e+06	2.93693e+06	1.74545e+06	1.962e+06	2.49947e+06	5.98395e+07	1.24199e+07	7.05266e+07	1.8247e+07	4.28282e+07	1.63321e+07	2.83551e+07	2.00678e+07		77.3
Com_8021_pos	4-(cyclohexylmethyl)-6-(2-thienyl)-2,3-dihydropyridazin-3-one hydrate	C15 H18 N2 O S	296.1	2.749	297.108	Invalid mass	No results	No results	NA	NA	NA	NA	1.22736e+07	1.06843e+07	1.31653e+07	1.58044e+07	1.27709e+07	1.45065e+07	1.44958e+07	1.54708e+07	1.35155e+07	1.20642e+07	1.63829e+07	1.48371e+07	2.24668e+07	2.14001e+07	2.13442e+07	2.068e+07	2.0986e+07	2.25299e+07	3.58653e+07	3.83256e+07	3.05914e+07	3.65726e+07	3.8322e+07	1.67339e+07	1.52343e+07	1.62703e+07	1.4978e+07	1.30735e+07	1.55038e+07	1.28614e+07	2.05489e+07	2.17889e+07	1.93488e+07	51
Com_8051_pos	Myristic acid	C14 H28 O2	228.208	8.562	211.205	No results	No results	Full match	Lipids and lipid-like molecules	Fatty Acyls	Fatty acids and conjugates	Long-chain fatty acids	3.94572e+07	2.34942e+07	1.54981e+07	2.01639e+07	2.80389e+07	2.3485e+07	1.32606e+07	8.71426e+06	1.94851e+07	1.70728e+07	2.04922e+07	1.54029e+07	1.49029e+07	1.06531e+07	1.48775e+07	1.99463e+07	1.45646e+07	1.14613e+07	8.20435e+06	8.92507e+06	1.23547e+07	6.68108e+06	5.30051e+06	5.45859e+06	3.03034e+07	1.66928e+07	3.33364e+07	2.5117e+07	3.44517e+07	5.22025e+07	2.35166e+07	2.32645e+07	2.26959e+07
Com_8118_pos	Jervine	C27 H39 N O3	425.29	8.273	426.297	Invalid mass	No match	No results	Lipids and lipid-like molecules	Steroids and steroid derivatives	Steroidal alkaloids	Jerveratrum-type alkaloids	2.21253e+07	1.99458e+07	2.10827e+07	1.89907e+07	2.7327e+07	1.99674e+07	1.45987e+07	1.77372e+07	1.52409e+07	1.16774e+07	9.46192e+06	1.19756e+07	5.19144e+06	7.29015e+06	8.98146e+06	7.31568e+06	5.98901e+06	6.71276e+06	4.63344e+06	4.09785e+06	3.42602e+06	4.19338e+06	4.86991e+06	3.78684e+06	4.53679e+06	3.78861e+06	5.26696e+06	6.00019e+06	5.814e+06	4.384e+06	9.93535e+06	9.54137e+06	1.01369e+07	59.4	92.8
Com_8120_pos	SPB 17:1;2O	C17 H35 N O2	285.266	6.325	286.273	No results	Full match	No results	NA	NA	NA	NA	2.45624e+07	5.61128e+06	5.52437e+06	1.54661e+07	1.1527e+07	1.326e+07	6.52463e+06	6.54379e+06	3.97283e+06	1.8445e+06	7.28693e+06	6.30095e+06	7.34368e+06	5.96092e+06	9.16453e+06	5.14037e+06	8.33068e+06	5.42105e+06	1.67528e+06	2.7942e+06	2.97807e+06	1.81843e+06	2.43352e+06	1.41102e+06	1.33022e+07	4.68537e+06	1.9508e+07	1.71463e+06	1.98379e+07	1.55072e+07	7.94303e+06	8.86745e+06	1.25593e+07		50.1
Com_8144_pos	o-Veratraldehyde	C9 H10 O3	166.063	5.295	167.071	No results	No results	Full match	Benzenoids	Benzene and substituted derivatives	Methoxybenzenes	Dimethoxybenzenes	2.07867e+06	2.08585e+06	2.64373e+06	2.36504e+06	2.28067e+06	2.43081e+06	2.0775e+06	2.28758e+06	2.06769e+06	2.09692e+06	2.29737e+06	2.24834e+06	1.75517e+06	1.7889e+06	1.68303e+06	1.68753e+06	1.49187e+06	1.77503e+06	3.47241e+06	2.02386e+06	3.46878e+06	3.06432e+06	6.14296e+06	5.79496e+06	2.24215e+06	1.94109e+06	1.75976e+06	1.97475e+06	1.68051e+06	1.91812e+06	2.0606e+06	1.83672e+06	3.03684e+06
Com_8154_pos	Octopamine	C8 H11 N O2	153.079	0.592	154.086	No results	No results	Full match	NA	NA	NA	NA	3.27761e+07	3.52929e+07	4.79066e+07	4.81465e+07	4.3029e+07	4.47352e+07	4.23613e+07	4.30791e+07	4.32803e+07	4.05576e+07	4.57755e+07	4.44577e+07	4.49522e+07	4.58561e+07	3.94382e+07	3.4634e+07	4.03156e+07	4.12056e+07	4.82386e+07	4.89984e+07	4.44887e+07	5.12887e+07	5.78315e+07	5.06798e+07	3.74393e+07	4.3335e+07	4.28899e+07	4.63039e+07	4.01002e+07	3.95391e+07	3.36744e+07	3.08928e+07	3.25683e+07
Com_8170_pos	3-amino-4-(propylamino)cyclobut-3-ene-1,2-dione	C7 H10 N2 O2	154.074	3.626	155.081	Full match	No results	No results	NA	NA	NA	NA	6.37598e+07	1.02638e+08	6.65326e+07	9.98058e+07	8.58978e+07	8.43521e+07	7.68006e+07	8.17669e+07	9.18619e+07	8.78874e+07	9.3847e+07	9.60518e+07	8.9279e+07	9.68115e+07	9.797e+07	7.15637e+07	9.04047e+07	8.61806e+07	1.11081e+08	1.02826e+08	9.93232e+07	1.00022e+08	9.42901e+07	1.09515e+08	9.95094e+07	1.31273e+08	9.32922e+07	9.72781e+07	9.4513e+07	1.06785e+08	7.78883e+07	6.42201e+07	6.69012e+07	42.2
Com_8231_pos	6-Ketoprostaglandin F1α	C20 H34 O6	165.12	6.353	353.229	Invalid mass	No results	No results	Lipids and lipid-like molecules	Fatty Acyls	Eicosanoids	Prostaglandins and related compounds	4.54266e+07	4.66564e+07	5.41818e+07	4.96944e+07	3.90188e+07	4.31776e+07	4.13464e+07	3.84858e+07	3.87642e+07	4.11918e+07	4.56212e+07	3.56782e+07	3.41196e+07	3.54977e+07	3.31445e+07	2.45106e+07	2.69917e+07	3.96973e+07	3.84983e+07	8.72708e+06	3.97989e+07	3.34164e+07	4.29513e+07	3.79414e+07	3.23994e+07	4.65604e+07	3.38439e+07	3.97981e+07	3.94969e+07	3.53725e+07	6.29149e+07	8.1001e+07	8.0516e+07	44.7
Com_8322_pos	Dehydrocholic acid	C24 H34 O5	402.238	6.758	403.245	Invalid mass	No results	No results	Lipids and lipid-like molecules	Steroids and steroid derivatives	Bile acids, alcohols and derivatives	Bile acids, alcohols and derivatives	5.06923e+06	4.82333e+06	5.79905e+06	5.82374e+06	4.337e+06	4.94943e+06	4.86111e+06	4.77975e+06	4.10158e+06	4.97306e+06	5.24796e+06	4.30691e+06	3.25672e+06	3.7459e+06	3.378e+06	3.09193e+06	3.13358e+06	3.85591e+06	3.92124e+07	4.28892e+07	3.90462e+07	3.33102e+07	4.6304e+07	3.64482e+07	3.30033e+06	4.43119e+06	3.25498e+06	3.74085e+06	3.76286e+06	3.08868e+06	1.02079e+07	1.06779e+07	9.9834e+06	49.7
Com_8406_pos	5-Carboxymeloxicam	C14 H11 N3 O6 S2	381.007	2.268	382.014	Invalid mass	No results	No results	Organoheterocyclic compounds	Benzothiazines	Not available	Benzothiazines	1.75656e+07	1.64091e+07	2.10034e+07	1.55645e+07	1.58524e+07	1.49351e+07	1.35919e+07	1.18526e+07	1.37675e+07	1.05249e+07	1.18078e+07	7.29845e+06	8.22631e+06	9.62526e+06	5.32429e+06	8.97749e+06	5.70291e+06	1.08911e+07	1.26208e+07	8.91853e+06	1.00024e+07	1.7193e+07	1.57478e+07	1.36411e+07	2.49449e+07	3.18116e+07	1.59555e+07	2.36756e+07	1.32487e+07	1.00759e+07	1.08383e+07	1.06937e+07	1.29434e+07	42.6
Com_8417_pos	3-hydroxy-2-octylpentanedioic acid	C13 H24 O5	242.151	8.544	523.266	Invalid mass	No results	No results	NA	NA	NA	NA	4.67487e+07	3.25675e+07	2.26408e+07	3.88616e+07	3.96543e+07	4.45843e+07	1.52619e+07	8.88819e+06	1.66442e+07	1.15462e+07	1.68198e+07	1.18148e+07	1.43394e+07	1.50102e+07	2.31243e+07	2.62161e+07	1.36287e+07	1.92983e+07	6.15762e+06	7.5337e+06	6.24815e+06	5.34416e+06	8.46184e+06	5.58706e+06	3.45453e+07	1.14467e+07	2.76574e+07	2.64013e+07	2.57436e+07	2.98952e+07	1.93404e+07	1.84014e+07	1.80566e+07	43.1
Com_8432_pos	2-hydroxy-3,6-diphenylcyclohexyl acetate	C20 H22 O3	332.14	5.66	333.148	Invalid mass	No results	No results	NA	NA	NA	NA	8.86264e+06	9.03383e+06	9.7219e+06	1.21381e+07	7.55238e+06	6.32243e+06	8.7084e+06	5.79147e+06	4.33708e+06	9.2884e+06	9.11463e+06	4.20495e+06	9.65596e+06	5.23454e+06	3.23388e+06	5.716e+06	4.39603e+06	3.47373e+06	9.78223e+06	5.2971e+06	8.14244e+06	4.66903e+06	5.57581e+06	4.8071e+06	1.54341e+07	8.43792e+06	7.26877e+06	7.03841e+06	1.25239e+07	1.05561e+07	6.78383e+06	8.38362e+06	7.44141e+06	57.5
Com_8442_pos	N-Methyldioctylamine	C17 H37 N	255.292	6.898	256.3	Full match	No results	No results	NA	NA	NA	NA	1.397e+07	8.3581e+06	7.59155e+06	8.67513e+06	8.59863e+06	6.42586e+06	4.3263e+06	2.76851e+06	2.76624e+06	2.93569e+06	1.96621e+06	2.20422e+06	4.34496e+06	2.58266e+06	2.87731e+06	5.18426e+06	2.67439e+06	1.90672e+06	1.30268e+06	2.76313e+06	2.38608e+06	697929	781720	870043	9.48343e+06	5.76713e+06	5.71533e+06	4.11813e+06	6.08023e+06	4.78706e+06	5.18829e+06	4.61154e+06	4.9954e+06	48.7
Com_8483_pos	Lysopg 18:1	C24 H47 O9 P	510.296	7.333	511.303	No results	No results	Full match	Lipids and lipid-like molecules	Glycerophospholipids	Glycerophosphocholines	1-acyl-sn-glycero-3-phosphocholines	7.16091e+06	7.87092e+06	9.41662e+06	8.47014e+06	7.39317e+06	7.73223e+06	7.77472e+06	8.18651e+06	7.62872e+06	6.91846e+06	7.19151e+06	6.50782e+06	5.85953e+06	6.57676e+06	5.92988e+06	5.70876e+06	5.8126e+06	6.44042e+06	1.55433e+08	1.38298e+08	1.19462e+08	1.38261e+08	1.13373e+08	1.34997e+08	6.92123e+06	7.88655e+06	7.41312e+06	8.1917e+06	8.04349e+06	6.77444e+06	2.44457e+07	2.73415e+07	2.6086e+07
Com_8497_pos	Biocytin	C16 H28 N4 O4 S	350.2	2.987	373.189	Invalid mass	No results	No results	Organic acids and derivatives	Carboxylic acids and derivatives	Amino acids, peptides, and analogues	L-alpha-amino acids	3.46717e+07	1.65571e+07	5.58883e+07	2.44469e+07	2.52444e+07	2.73705e+07	5.20111e+07	4.32239e+07	1.67371e+07	6.25334e+06	6.1119e+06	6.10551e+06	8.06269e+06	1.92808e+07	5.49652e+06	8.02247e+06	5.60681e+06	1.21505e+07	6.1734e+06	9.16399e+06	5.36419e+06	1.09367e+07	2.35154e+07	1.97729e+07	5.63266e+06	9.85137e+06	4.76711e+06	5.36262e+06	5.00607e+06	5.50221e+06	1.17834e+07	1.11308e+07	1.26346e+07	45.5
Com_8535_pos	RMH	C17 H30 N8 O4 S	464.202	6.104	465.209	Invalid mass	No results	No results	NA	NA	NA	NA	2.28932e+06	2.10068e+06	2.40567e+06	2.35328e+06	2.42799e+06	1.99883e+06	3.46996e+06	3.0529e+06	2.23955e+06	120437	3.05556e+06	2.60598e+06	1.50966e+06	1.63797e+06	1.43578e+06	1.27496e+06	1.30871e+06	1.44195e+06	4.52471e+07	3.78122e+07	2.29267e+07	4.56874e+07	4.45172e+07	5.02407e+07	1.70041e+06	1.75627e+06	1.60996e+06	1.6374e+06	1.59559e+06	1.41687e+06	7.76174e+06	6.98287e+06	9.22527e+06	58.2
Com_8597_pos	TPH	C15 H23 N5 O5	375.146	5	376.154	Invalid mass	No results	No results	NA	NA	NA	NA	1.3918e+07	1.56528e+07	1.59276e+07	1.05492e+07	1.47738e+07	1.22069e+07	7.9049e+06	1.60973e+07	1.12207e+07	5.30369e+06	2.54749e+06	2.56766e+06	3.1859e+06	3.04983e+06	2.5723e+06	3.01052e+06	2.7195e+06	2.78655e+06	4.3833e+06	3.99797e+06	2.83895e+06	3.69553e+06	4.51924e+06	4.54165e+06	2.71087e+06	4.91727e+06	2.99275e+06	6.00182e+06	3.92119e+06	2.70017e+06	5.58639e+06	7.69356e+06	6.33713e+06	44.3
Com_8631_pos	Arachidonoyl ethanolamide phosphate	C22 H38 N O5 P	427.243	5.126	428.251	Invalid mass	No results	No results	Organic acids and derivatives	Organic phosphoric acids and derivatives	Phosphate esters	Phosphoethanolamines	1.25291e+07	1.53628e+07	1.13708e+07	7.4379e+06	1.54635e+07	1.06631e+07	2.91568e+06	1.63564e+07	2.35251e+07	1.129e+07	2.84562e+06	7.98679e+06	6.24873e+06	1.4164e+07	5.18318e+06	3.93975e+06	3.98157e+06	3.72312e+06	7.13298e+06	1.47879e+07	7.5742e+06	6.84163e+06	5.12181e+06	7.71595e+06	1.34274e+07	7.25858e+06	1.16071e+07	8.85049e+06	1.75206e+07	9.1368e+06	8.23946e+06	7.08994e+06	7.93506e+06	49.2
Com_8677_pos	DNK	C14 H25 N5 O7	375.18	5.076	376.187	Invalid mass	No results	No results	NA	NA	NA	NA	1.37556e+07	1.65068e+07	1.59427e+07	1.13428e+07	1.35825e+07	1.61477e+07	7.97238e+06	1.30026e+07	1.35219e+07	1.11379e+07	8.76816e+06	1.47935e+07	8.74043e+06	7.50268e+06	1.05278e+07	7.38559e+06	9.7782e+06	5.57988e+06	6.41812e+06	8.51323e+06	1.23575e+07	8.33001e+06	7.30977e+06	9.15995e+06	9.56183e+06	1.37678e+07	1.70297e+07	2.82316e+07	2.94645e+07	1.18398e+07	9.17346e+06	1.44888e+07	1.28206e+07	44.7
Com_8685_pos	5-[(10Z)-14-(3,5-dihydroxyphenyl)tetradec-10-en-1-yl]benzene-1,3-diol	C26 H36 O4	434.243	7.76	435.25	Invalid mass	No results	No results	NA	NA	NA	NA	734363	729336	908123	858213	806757	803308	752933	793770	783817	691254	703266	651760	5.52469e+06	5.62652e+06	1.16002e+07	1.54946e+07	8.29727e+06	8.19878e+06	1.27595e+06	1.13491e+06	1.11921e+06	1.14817e+06	1.28103e+06	1.19564e+06	754858	873979	806609	811297	793151	689073	2.77471e+06	2.27211e+06	2.78643e+06	75.6
Com_8740_pos	ELK	C17 H32 N4 O6	388.232	5.046	389.239	Full match	No results	No results	NA	NA	NA	NA	1.26414e+07	1.5755e+07	1.60439e+07	1.42908e+07	1.23193e+07	1.31636e+07	1.52951e+07	8.17851e+06	1.12094e+07	1.19914e+07	1.28999e+07	1.25666e+07	1.0254e+07	8.04887e+06	8.4638e+06	8.14148e+06	1.63274e+07	8.30019e+06	1.04135e+07	1.16029e+07	9.03119e+06	1.05743e+07	1.27599e+07	1.00645e+07	1.06639e+07	1.14122e+07	1.22133e+07	1.16675e+07	1.11936e+07	1.24946e+07	1.12171e+07	1.18572e+07	1.10237e+07	79.6
Com_8744_pos	4'-methyl Acetyl fentanyl-d5	C22 H23 [2]H5 N2 O	341.256	6.14	342.264	Invalid mass	Invalid mass	No results	NA	NA	NA	NA	2.71886e+06	2.51214e+06	3.88295e+06	2.92884e+06	4.29312e+06	3.14052e+06	5.1363e+06	5.37159e+06	4.46186e+06	4.3411e+06	4.13873e+06	5.49954e+06	1.3184e+07	7.89686e+06	8.7609e+06	9.57656e+06	1.37056e+07	5.47134e+06	2.22634e+06	1.88759e+06	2.47561e+06	2.50121e+06	2.02439e+06	2.24317e+06	2.00989e+06	3.14494e+06	3.02646e+06	3.77425e+06	3.87606e+06	2.75849e+06	5.01094e+06	4.82447e+06	4.34383e+06	40.8	89.4
Com_8771_pos	CAR 22:5	C29 H48 N O4	473.351	7.026	474.358	No results	Invalid mass	No results	NA	NA	NA	NA	536278	552145	682745	636536	1.41197e+06	962169	2.64964e+06	1.94451e+06	3.22673e+06	3.84541e+06	3.44205e+06	5.82967e+06	8.71131e+06	4.27312e+06	7.38891e+06	1.32523e+07	1.33989e+07	3.71954e+06	679260	650255	3.1816e+06	1.32149e+06	715547	728166	1.1939e+06	793504	6.80909e+06	3.72253e+06	5.33036e+06	6.45131e+06	4.05778e+06	4.99114e+06	4.2123e+06		65.1
Com_8773_pos	AL 8810	C24 H31 F O4	442.219	5.518	425.215	Invalid mass	No results	No results	Lipids and lipid-like molecules	Fatty Acyls	Fatty acids and conjugates	Long-chain fatty acids	2.85848e+06	2.4008e+06	2.18623e+06	2.0365e+06	1.72118e+06	1.80612e+06	1.9153e+06	1.99918e+06	1.79528e+06	1.98697e+06	2.16712e+06	1.79646e+06	2.34367e+06	2.44565e+06	2.08485e+06	2.23584e+06	2.2779e+06	2.68824e+06	1.2943e+08	3.75684e+07	3.62741e+07	2.37522e+07	3.85643e+07	3.2575e+07	2.28325e+06	3.18964e+06	1.88261e+06	3.97497e+06	2.24507e+06	1.7249e+06	6.7729e+06	5.25044e+06	6.80166e+06	61.4
Com_8830_pos	5-Hydroxymethyluracil	C5 H6 N2 O3	142.038	0.462	143.045	No results	No results	Full match	Organoheterocyclic compounds	Diazines	Pyrimidines and pyrimidine derivatives	Pyrimidones	6.52612e+06	1.04953e+08	6.18075e+07	6.55886e+07	5.70996e+07	5.17099e+07	4.46401e+07	4.93051e+07	5.75213e+07	4.19942e+07	4.08477e+07	3.86122e+07	3.58607e+07	4.78713e+07	4.08063e+07	3.34373e+07	4.19512e+07	4.57656e+07	5.22666e+07	4.32489e+07	4.08886e+07	4.7021e+07	5.26087e+07	5.0958e+07	3.89834e+07	4.49163e+07	4.24487e+07	4.4515e+07	4.06364e+07	3.20347e+07	5.47395e+06	7.62883e+06	8.27716e+06
Com_8844_pos	CAR 14:1	C21 H40 N O4	369.287	6.434	370.295	No results	Invalid mass	No results	NA	NA	NA	NA	1.0957e+07	8.76984e+06	9.35686e+06	8.13244e+06	1.49576e+07	8.28675e+06	9.73633e+06	1.01719e+07	1.16447e+07	1.13605e+07	7.02166e+06	1.51242e+07	2.6624e+07	1.04651e+07	2.32912e+07	2.22813e+07	3.30078e+07	9.20218e+06	4.01385e+06	2.53263e+06	7.9647e+06	6.49733e+06	2.24096e+06	2.83501e+06	6.2497e+06	5.56948e+06	9.32649e+06	1.02124e+07	1.08418e+07	1.26897e+07	1.14092e+07	1.07579e+07	1.12289e+07		87.5
Com_8856_pos	Dl-2-Amino-3-phosphonopropionic acid	C3 H8 N O5 P	169.014	2.511	170.021	No results	No results	Full match	NA	NA	NA	NA	1.52875e+07	1.80029e+07	1.8309e+07	1.67758e+07	1.43751e+07	1.66449e+07	2.62711e+07	2.87668e+07	9.03446e+06	3.28238e+07	2.76892e+07	3.25859e+07	3.00319e+07	3.30625e+07	2.7075e+07	2.37219e+07	3.36124e+07	2.67448e+07	2.42631e+07	2.63184e+07	2.82436e+07	2.94064e+07	2.51629e+07	2.64203e+07	1.8419e+07	2.29925e+07	2.31095e+07	2.54423e+07	2.49009e+07	1.9457e+07	2.61305e+07	2.3381e+07	2.97167e+07
Com_8857_pos	(2E,4E)-N-(2-methylpropyl)dodeca-2,4-dienamide	C16 H29 N O	251.225	8.16	252.232	Full match	No results	No results	NA	NA	NA	NA	3.7175e+07	1.90056e+07	1.73213e+07	1.91186e+07	3.05919e+07	2.20423e+07	8.14869e+06	8.55349e+06	1.00526e+07	7.33829e+06	9.70582e+06	8.48404e+06	1.02574e+07	8.98584e+06	1.49739e+07	2.2198e+07	1.24822e+07	1.01237e+07	7.12428e+06	5.87364e+06	6.06115e+06	5.90404e+06	6.92756e+06	5.38382e+06	1.71141e+07	6.71611e+06	1.72962e+07	9.3094e+06	1.48654e+07	2.13804e+07	1.61064e+07	1.51916e+07	1.56904e+07	63.6
Com_8888_pos	3-Hydroxyanthranilic acid	C7 H7 N O3	153.04	1.317	154.047	No results	Invalid mass	No results	Benzenoids	Benzene and substituted derivatives	Benzoic acids and derivatives	Hydroxybenzoic acid derivatives	1.0586e+07	1.01544e+07	1.26142e+07	1.97611e+07	1.94733e+07	1.01001e+07	2.10953e+07	1.89438e+07	2.27368e+07	2.25162e+07	2.13269e+07	1.28562e+07	1.32055e+07	1.65333e+07	1.08702e+07	1.09835e+07	2.08309e+07	2.62143e+07	1.76751e+07	1.28222e+07	1.38505e+07	2.47084e+07	3.28415e+07	1.30174e+07	2.62529e+07	1.69252e+07	2.61913e+07	2.40384e+07	1.35097e+07	1.25299e+07	9.98151e+06	1.21484e+07	1.37767e+07		60.3
Com_8979_pos	L-Arabinitol	C5 H12 O5	152.068	2.236	153.075	No results	No results	Full match	Organic oxygen compounds	Organooxygen compounds	Carbohydrates and carbohydrate conjugates	Sugar alcohols	6.55617e+06	6.34881e+06	8.56896e+06	2.98312e+06	3.65449e+06	5.26318e+06	1.021e+07	4.87449e+06	1.68629e+06	2.05882e+06	1.52403e+06	4.77392e+06	5.65851e+06	1.03849e+07	7.1423e+06	3.81158e+06	6.16669e+06	1.21665e+06	4.25979e+06	6.20184e+06	538505	1.77782e+06	4.851e+06	4.23813e+06	2.92378e+06	1.06127e+07	1.20208e+06	3.85676e+06	1.67479e+06	1.08002e+07	5.68717e+06	3.98065e+06	7.41759e+06
Com_8995_pos	1,7-bis(4-hydroxyphenyl)-5-methoxyheptan-3-one	C20 H24 O4	366.125	5.966	367.132	Invalid mass	No results	No results	NA	NA	NA	NA	8.54068e+06	7.13372e+06	9.73436e+06	1.52704e+07	9.69895e+06	1.07686e+07	9.82947e+06	9.31433e+06	1.00738e+07	1.51357e+07	1.31187e+07	1.30531e+07	1.5367e+07	1.12624e+07	1.49059e+07	1.60675e+07	1.5821e+07	1.64615e+07	1.67964e+07	1.63492e+07	5.80049e+06	1.59893e+07	1.24422e+07	1.33785e+07	1.07736e+07	8.98902e+06	7.95267e+06	7.78953e+06	9.43913e+06	8.6755e+06	1.34544e+07	1.94807e+07	1.63284e+07	51.9
Com_9004_pos	Ohmefentanyl	C23 H30 N2 O2	366.237	7.912	367.245	Invalid mass	No results	No results	Organoheterocyclic compounds	Piperidines	Fentanyls	Fentanyls	1.38723e+07	1.12822e+07	1.22065e+07	1.18764e+07	1.25087e+07	1.66816e+07	1.19945e+07	4.25593e+07	1.02963e+07	8.75154e+06	1.03581e+07	9.95483e+06	3.7858e+07	8.01644e+06	3.67149e+07	3.23567e+07	8.44994e+06	1.034e+07	9.84754e+07	8.79246e+07	8.99518e+07	1.95425e+07	1.00195e+08	6.61439e+07	1.15152e+07	9.77514e+06	1.76008e+07	1.47372e+07	1.22538e+07	2.03441e+07	1.08522e+07	1.20584e+07	1.12074e+07	51.8
Com_9020_pos	Maslinic acid	C30 H48 O4	494.337	8.567	495.344	Invalid mass	No results	No results	Lipids and lipid-like molecules	Prenol lipids	Triterpenoids	Triterpenoids	1.41297e+06	1.2346e+06	1.0361e+06	1.04841e+06	1.32142e+06	1.2173e+06	814745	814598	905371	740668	785418	730808	832098	836026	964285	1.09795e+06	883144	834089	2.55886e+07	2.4376e+07	2.72307e+07	2.3948e+07	2.59998e+07	1.65104e+07	1.16918e+06	802352	1.25405e+06	1.06242e+06	1.23956e+06	1.3835e+06	5.10226e+06	5.89271e+06	4.34851e+06	59.6
Com_9064_pos	ENK	C15 H27 N5 O7	389.195	5.21	407.229	Invalid mass	No results	No results	NA	NA	NA	NA	1.41579e+07	1.37542e+07	1.63737e+07	1.61331e+07	1.56495e+07	1.68613e+07	1.39452e+07	1.32224e+07	1.10286e+07	9.236e+06	6.79916e+06	6.78946e+06	8.25154e+06	9.46342e+06	7.67145e+06	6.1492e+06	9.7105e+06	6.93806e+06	8.63202e+06	7.69477e+06	4.7293e+06	8.11437e+06	1.08927e+07	5.90425e+06	6.92234e+06	6.28494e+06	7.65364e+06	8.24417e+06	1.0471e+07	5.0199e+06	1.29936e+07	1.12807e+07	8.64805e+06	41.4
Com_9091_pos	4-Aminobutyric acid	C4 H9 N O2	103.064	0.639	104.071	No results	No results	Full match	Organic acids and derivatives	Carboxylic acids and derivatives	Amino acids, peptides, and analogues	Gamma amino acids and derivatives	9.5848e+07	1.05479e+08	1.10881e+08	1.1008e+08	1.02461e+08	9.78995e+07	9.45139e+07	9.60526e+07	1.10386e+08	9.31287e+07	1.06467e+08	1.06216e+08	1.0268e+08	1.14874e+08	1.01059e+08	8.73417e+07	9.67586e+07	1.10205e+08	1.2781e+08	1.12301e+08	1.02727e+08	1.30525e+08	1.17605e+08	1.16546e+08	9.40493e+07	1.07461e+08	9.80635e+07	1.06236e+08	9.85416e+07	9.17542e+07	9.73528e+07	6.47891e+07	8.09535e+07
Com_9104_pos	CAR 17:0	C24 H48 N O4	413.35	7.25	414.357	No results	Invalid mass	No results	NA	NA	NA	NA	2.68766e+06	2.02564e+06	1.49655e+06	2.02172e+06	5.0482e+06	2.52545e+06	1.9999e+06	1.49718e+06	2.97095e+06	2.38507e+06	1.53992e+06	2.54499e+06	9.42474e+06	2.80172e+06	1.20858e+07	1.17129e+07	1.03381e+07	2.039e+06	850568	763499	6.60028e+06	2.31053e+06	870660	844643	5.12141e+06	1.93338e+06	6.40142e+06	4.06241e+06	5.83781e+06	5.55326e+06	5.21312e+06	5.50267e+06	5.34113e+06		79.4
Com_9106_pos	Leukotriene C4	C30 H47 N3 O9 S	625.303	6.108	626.311	No results	Full match	No results	Organic acids and derivatives	Carboxylic acids and derivatives	Amino acids, peptides, and analogues	Oligopeptides	5.14491e+06	5.23345e+06	5.76205e+06	5.90947e+06	5.3805e+06	5.17821e+06	4.31302e+06	4.64945e+06	4.13764e+06	3.63094e+06	3.35377e+06	3.35035e+06	3.94936e+06	3.98913e+06	3.59629e+06	3.63111e+06	2.96773e+06	3.20687e+06	3.83532e+07	4.56127e+07	3.56802e+07	3.16722e+07	2.97475e+07	3.58703e+07	4.08579e+06	3.89196e+06	3.56774e+06	3.62853e+06	4.19474e+06	3.44119e+06	6.71627e+06	4.764e+06	4.47638e+06		64.6
Com_9140_pos	Resiniferatoxin	C37 H40 O9	628.27	6.064	629.278	Invalid mass	No results	No results	Lipids and lipid-like molecules	Prenol lipids	Diterpenoids	Rhamnofolane and daphnane diterpenoids	1.94906e+06	2.17602e+06	2.45322e+06	2.44489e+06	2.17147e+06	2.03429e+06	1.8441e+06	2.04236e+06	1.81117e+06	1.58328e+06	1.38563e+06	1.40955e+07	1.47334e+06	1.75231e+06	1.24922e+06	1.15295e+06	1.24132e+06	1.40868e+06	2.22254e+06	1.97195e+06	2.88468e+06	1.99999e+06	2.08095e+06	2.15797e+06	1.28654e+06	1.70962e+06	1.39964e+06	1.59335e+06	1.50522e+06	1.26607e+06	1.81396e+06	1.75293e+06	1.90129e+06	42.2
Com_9189_pos	18-β-Glycyrrhetinic acid	C30 H46 O4	470.339	9.391	471.346	Full match	No results	No results	Lipids and lipid-like molecules	Prenol lipids	Triterpenoids	Triterpenoids	4.39734e+07	1.72145e+07	1.61338e+07	2.67106e+07	4.1084e+07	3.57265e+07	5.28861e+06	3.94397e+06	5.24584e+06	3.30264e+06	4.87224e+06	3.99015e+06	1.93067e+06	1.72673e+06	1.87815e+06	2.26643e+06	1.78502e+06	1.61577e+06	1.14911e+06	1.19881e+06	1.47602e+06	1.06647e+06	1.11581e+06	1.03397e+06	2.85061e+06	1.53305e+06	2.80323e+06	2.08894e+06	2.68055e+06	3.1292e+06	3.48995e+06	6.72926e+06	5.86889e+06	71
Com_9192_pos	12-Oxo phytodienoic acid	C18 H28 O3	292.203	6.682	293.211	Full match	No results	No results	Lipids and lipid-like molecules	Fatty Acyls	Eicosanoids	Prostaglandins and related compounds	1.23399e+07	1.20605e+07	1.36686e+07	1.24662e+07	1.20662e+07	8.14213e+06	1.09759e+07	1.0492e+07	9.38471e+06	1.03075e+07	1.32799e+07	1.13261e+07	9.80531e+06	1.14161e+07	9.00809e+06	7.63732e+06	9.40069e+06	1.14208e+07	5.96261e+07	2.3751e+07	3.27415e+07	6.30951e+07	2.13478e+07	2.19079e+07	1.30804e+07	1.50217e+07	1.40337e+07	1.13684e+07	1.36808e+07	1.45182e+07	1.81329e+07	2.20536e+07	2.11369e+07	58.9
Com_9214_pos	KMH	C17 H30 N6 O4 S	414.212	5.111	415.219	Invalid mass	No results	No results	NA	NA	NA	NA	9.57489e+06	1.44126e+07	1.21768e+07	1.07774e+07	1.59373e+07	9.18106e+06	8.79161e+06	1.16388e+07	1.12661e+07	1.21926e+07	8.50635e+06	1.50268e+07	8.10759e+06	5.30455e+06	1.10065e+07	6.72237e+06	9.00402e+06	4.99527e+06	7.00182e+06	6.74494e+06	9.6917e+06	7.76403e+06	4.21432e+06	7.44839e+06	8.28504e+06	1.01529e+07	1.04944e+07	1.37632e+07	1.44886e+07	1.12217e+07	1.00734e+07	1.08767e+07	1.06617e+07	50.7
Com_9247_pos	2-[6-(1H-benzo[d]imidazol-2-yl)-2-pyridyl]-1H-benzo[d]imidazole	C19 H13 N5	311.109	2.94	312.116	Invalid mass	No results	No results	NA	NA	NA	NA	3.3136e+07	3.08417e+07	2.8844e+07	2.63131e+07	2.91425e+07	3.07171e+07	2.76506e+07	2.51689e+07	2.72218e+07	2.94874e+07	3.70107e+07	3.0744e+07	2.50161e+07	3.00923e+07	2.1713e+07	2.51002e+07	2.55249e+07	3.10094e+07	2.51351e+07	3.13625e+07	3.2602e+07	3.41927e+07	3.14189e+07	3.07254e+07	2.61568e+07	4.14485e+07	3.01911e+07	3.32327e+07	3.29251e+07	3.21038e+07	2.97456e+07	2.87208e+07	3.20264e+07	67.5
Com_9395_pos	7-Hydroxy-3,4-dihydrocarbostyril	C9 H9 N O2	163.063	0.765	146.06	No results	No results	Full match	Organoheterocyclic compounds	Quinolines and derivatives	Quinolones and derivatives	Hydroquinolones	3.4656e+07	3.40971e+07	3.51461e+07	8.45395e+07	3.39483e+07	3.49997e+07	3.43837e+07	4.12405e+07	5.33898e+07	4.43568e+07	5.56971e+07	5.86146e+07	5.94158e+07	8.80695e+07	7.13939e+07	5.58503e+07	7.16527e+07	9.16179e+07	1.10368e+08	7.08541e+07	5.56385e+07	6.03737e+07	5.87738e+07	5.38698e+07	4.10947e+07	4.79535e+07	4.08903e+07	4.2594e+07	3.90405e+07	3.70899e+07	3.56932e+07	2.42356e+07	3.01577e+07
Com_9505_pos	Phe-Phe	C18 H20 N2 O3	312.148	5.44	313.155	No results	No results	Full match	Organic acids and derivatives	Carboxylic acids and derivatives	Amino acids, peptides, and analogues	Dipeptides	1.25636e+06	1.29905e+06	1.78129e+06	1.32588e+07	1.27731e+06	1.28211e+06	1.61711e+06	1.47386e+06	1.24425e+06	1.05593e+06	967611	934584	1.03418e+06	1.4237e+06	1.12579e+06	918172	1.09498e+06	1.29564e+06	1.46556e+06	1.58024e+06	1.5181e+06	1.32418e+06	3.38336e+06	2.17995e+06	1.18124e+06	1.89662e+06	1.55914e+06	1.91766e+06	6.60877e+06	1.25602e+06	1.41106e+06	1.25736e+06	1.21221e+06
Com_9607_pos	Diacetoxyscirpenol	C19 H26 O7	348.155	5.774	349.162	Invalid mass	No results	No results	Lipids and lipid-like molecules	Prenol lipids	Sesquiterpenoids	Trichothecenes	1.65883e+06	1.95886e+06	2.24408e+06	2.00985e+06	1.9172e+06	1.96422e+06	1.85682e+06	2.12622e+06	2.00106e+06	1.67189e+06	1.56457e+06	1.60805e+06	1.61269e+06	1.5867e+06	1.51161e+06	1.31143e+06	1.40234e+06	1.89344e+06	2.11158e+07	1.50453e+07	1.0827e+07	1.40528e+07	1.38745e+07	1.11786e+07	1.78866e+06	2.13318e+06	2.21426e+06	2.28163e+06	2.22873e+06	2.05045e+06	2.49364e+06	2.99764e+06	3.68775e+06	56.5
Com_9630_pos	Phenyl[(3S)-3-(5-propyl-1,3,4-oxadiazol-2-yl)-1-pyrrolidinyl]methanone	C16 H19 N3 O2	285.15	2.132	286.158	Invalid mass	No results	No results	Benzenoids	Benzene and substituted derivatives	Benzoic acids and derivatives	Benzamides	4.115e+07	4.53621e+07	6.99003e+07	5.89566e+07	4.09393e+07	4.58051e+07	3.38356e+07	4.70677e+07	3.45108e+07	2.041e+07	1.59651e+07	1.61898e+07	8.98448e+06	1.93466e+07	8.44353e+06	9.33725e+06	1.10511e+07	1.65675e+07	2.12613e+07	2.14385e+07	1.6697e+07	1.80359e+07	2.55686e+07	2.91344e+07	1.41053e+07	1.48779e+07	8.13196e+06	1.1386e+07	9.54025e+06	6.44022e+06	2.43442e+07	2.73479e+07	2.77353e+07	44.3
Com_9704_pos	5-Hydroxyindole	C8 H7 N O	133.053	5.514	134.06	No results	No results	Full match	Organoheterocyclic compounds	Indoles and derivatives	Hydroxyindoles	Hydroxyindoles	9.53846e+06	8.61842e+06	8.59751e+06	1.02369e+07	1.0295e+07	1.0701e+07	8.76039e+06	9.35485e+06	1.18092e+07	1.2015e+07	1.43297e+07	1.95863e+07	1.53141e+07	1.82809e+07	1.79304e+07	1.32607e+07	1.51476e+07	1.74552e+07	1.26325e+07	1.43459e+07	1.54827e+07	1.44193e+07	1.44683e+07	1.54119e+07	1.27511e+07	1.53727e+07	1.46866e+07	1.42083e+07	1.36326e+07	1.33974e+07	9.40977e+06	1.02605e+07	1.00622e+07
Com_9744_pos	2-Arachidonoyl glycerol	C23 H38 O4	378.274	7.89	379.281	Invalid mass	No results	No results	Lipids and lipid-like molecules	Endocannabinoids	Not available	Endocannabinoids	2.7832e+07	3.64572e+07	3.58696e+07	3.35313e+07	2.89601e+07	3.45739e+07	9.5495e+07	1.00363e+08	1.08557e+08	1.06899e+08	1.17162e+08	1.15241e+08	2.64706e+07	2.95683e+07	2.25894e+07	2.12749e+07	2.78426e+07	2.70396e+07	2.4285e+07	2.18504e+07	1.93044e+07	2.50118e+07	2.13547e+07	2.33989e+07	2.46972e+07	2.91702e+07	2.61714e+07	3.43699e+07	2.91797e+07	3.94558e+07	2.60681e+07	2.73513e+07	2.97614e+07	85.8
Com_9765_pos	FPH	C20 H25 N5 O4	381.187	5.633	382.195	Invalid mass	No results	No results	NA	NA	NA	NA	4.76574e+06	7.73084e+06	5.02109e+06	3.76508e+06	4.79991e+06	3.24152e+06	4.68038e+06	4.9975e+06	6.20041e+06	5.69156e+06	1.07362e+06	5.24483e+06	4.87711e+06	1.65818e+06	4.06943e+06	2.11618e+06	3.18112e+06	1.75526e+06	3.97915e+06	1.94116e+06	3.78195e+06	3.35693e+06	2.21676e+06	2.32556e+06	2.53599e+06	2.68232e+06	2.76311e+06	5.34438e+06	6.21438e+06	4.75278e+06	5.16373e+06	3.40507e+06	4.29814e+06	53.9
Com_9793_pos	2-(2-amino-3-methylbutanamido)-3-phenylpropanoic acid	C14 H20 N2 O3	132.074	5.314	265.155	Invalid mass	No results	No results	NA	NA	NA	NA	3.17163e+07	1.58507e+07	4.59977e+07	4.29476e+07	3.0469e+07	3.36126e+07	4.16837e+07	4.09947e+06	2.2927e+06	3.19373e+07	2.15708e+07	2.45233e+06	5.08127e+06	1.70673e+06	1.18301e+06	1.08302e+07	2.39827e+06	1.62275e+06	1.06771e+07	8.12133e+06	2.52284e+06	9.59204e+06	7.396e+06	3.20355e+06	2.58412e+07	2.27592e+07	1.93813e+07	1.3047e+07	5.53206e+07	1.8043e+07	1.18919e+07	1.20431e+07	1.15689e+07	72.7
Com_9798_pos	Aflatoxin M1	C17 H12 O7	350.042	1.145	351.05	Invalid mass	No results	No results	Phenylpropanoids and polyketides	Coumarins and derivatives	Furanocoumarins	Difurocoumarocyclopentenones	6.30911e+06	6.4636e+06	6.95347e+06	8.16655e+06	5.11934e+06	6.88024e+06	6.07599e+06	6.289e+06	6.06734e+06	6.13912e+06	5.67937e+06	5.9996e+06	4.86171e+06	5.95024e+06	4.1942e+06	3.85233e+06	4.91332e+06	4.38013e+06	6.59113e+06	6.04411e+06	5.94628e+06	5.53255e+06	5.71235e+06	5.98074e+06	4.1939e+06	4.93286e+06	4.50754e+06	5.2393e+06	4.99237e+06	6.15382e+06	6.10259e+06	5.0866e+06	5.49223e+06	44.8
Com_9875_pos	LPC O-17:1	C25 H52 N O6 P	493.353	10.094	494.36	No results	Full match	No results	NA	NA	NA	NA	3.42803e+07	1.76188e+07	1.00776e+07	1.09707e+07	3.24938e+07	2.57854e+07	7.11678e+06	6.11928e+06	1.21259e+07	6.36255e+06	7.19267e+06	7.70973e+06	5.82116e+06	5.10901e+06	8.73322e+06	1.72437e+07	7.86324e+06	5.94929e+06	1.19515e+06	1.1404e+06	1.309e+06	1.09931e+06	1.09981e+06	1.15742e+06	7.94273e+06	1.27034e+06	8.83975e+06	4.98823e+06	7.53441e+06	9.88242e+06	7.45825e+06	8.33929e+06	8.00988e+06		93.2
Com_9982_pos	2-Thio-acetyl MAGE	C21 H42 O3 S	396.266	8.143	397.273	Invalid mass	No results	No results	Organic acids and derivatives	Thiocarboxylic acids and derivatives	Thioesters	Thioesters	1.6799e+06	2.0123e+06	1.99661e+06	1.84561e+06	1.82266e+06	1.94214e+06	1.73508e+06	1.63976e+06	1.73912e+06	1.48768e+06	1.57327e+06	1.62217e+06	1.47634e+07	3.44277e+07	1.37593e+07	3.79357e+07	1.85528e+07	3.3823e+07	6.17507e+06	5.92441e+06	5.48548e+06	5.99138e+06	6.03333e+06	5.32244e+06	2.08424e+06	2.16186e+06	1.85122e+06	1.79524e+06	1.92268e+06	1.69574e+06	6.51097e+06	6.62464e+06	6.99135e+06	53.7
Com_10044_pos	SPK	C14 H26 N4 O5	330.19	4.772	331.197	Full match	No results	No results	NA	NA	NA	NA	9.87121e+06	2.16598e+06	3.87581e+06	3.63519e+06	4.74097e+06	4.21107e+06	8.36105e+06	1.84873e+06	1.58619e+06	2.03538e+06	2.30285e+06	2.55421e+06	3.46227e+06	1.16514e+06	1.02169e+06	1.81966e+06	3.14061e+06	1.87243e+06	1.67165e+06	4.99568e+06	2.0092e+06	3.34673e+06	7.1863e+06	1.039e+06	1.39368e+06	2.41296e+06	4.08555e+06	3.34751e+06	5.43705e+06	2.98489e+06	2.12032e+06	3.17123e+06	2.915e+06	45.7
Com_10065_pos	Nervonic ceramide	C42 H81 N O3	1339.19	4.946	670.604	Invalid mass	No results	No results	Lipids and lipid-like molecules	Sphingolipids	Ceramides	Ceramides	1.26941e+06	2.33047e+06	1.33914e+06	1.41396e+06	1.36664e+06	1.41422e+06	1.57009e+06	2.36928e+06	1.98953e+06	1.01874e+07	6.93318e+06	9.07666e+06	5.46865e+06	1.43752e+06	1.3593e+07	4.80618e+06	1.26063e+07	1.32185e+06	1.30236e+06	1.2056e+06	2.99648e+06	1.39185e+06	1.1833e+06	1.19372e+06	1.01578e+06	1.5876e+06	3.36569e+06	3.12531e+06	1.18001e+06	4.80588e+06	3.24675e+06	4.62943e+06	3.10431e+06	40.4
Com_10089_pos	Salicylic acid	C7 H6 O3	138.029	1.303	139.036	Invalid mass	No results	No results	Benzenoids	Benzene and substituted derivatives	Benzoic acids and derivatives	Salicylic acids	5.03988e+06	6.93367e+06	7.12563e+06	8.16293e+06	7.45181e+06	8.33879e+06	1.0869e+07	1.02217e+07	9.64866e+06	8.42544e+06	9.41988e+06	9.62661e+06	2.13739e+07	3.71061e+07	1.84571e+07	1.7821e+07	1.99081e+07	2.30586e+07	1.44922e+07	2.92909e+07	2.42068e+07	2.57313e+07	1.553e+07	2.86882e+07	1.19803e+07	1.31759e+07	1.16872e+07	1.33579e+07	1.09353e+07	9.29483e+06	1.49136e+07	1.06622e+07	1.23136e+07	54.8
Com_10113_pos	Nor-9-carboxy-δ9-THC	C21 H28 O4	344.196	6.947	345.204	Invalid mass	No results	No results	Organoheterocyclic compounds	Benzopyrans	1-benzopyrans	2,2-dimethyl-1-benzopyrans	1.96074e+07	2.08754e+07	1.1263e+07	1.26045e+07	2.09564e+07	2.13505e+07	6.51248e+07	7.47731e+07	6.31776e+07	6.60946e+07	7.55618e+07	6.59679e+07	2.18092e+07	2.50622e+07	1.30066e+07	2.61393e+06	2.30327e+07	1.64102e+07	7.05037e+07	8.42115e+07	6.4636e+07	1.05895e+08	1.20071e+08	1.18748e+08	1.53184e+07	1.77043e+07	1.49989e+07	1.58841e+07	1.55734e+07	7.87294e+06	3.9389e+07	3.65929e+07	3.91652e+07	61.3
Com_10154_pos	CAR 20:2	C27 H50 N O4	451.366	7.36	452.373	No results	Invalid mass	No results	NA	NA	NA	NA	2.46408e+06	898614	1.0443e+06	2.483e+06	2.12192e+06	3.28952e+06	1.63653e+06	1.2533e+06	2.03275e+06	2.24308e+06	3.54803e+06	2.90402e+06	1.19572e+07	6.23618e+06	1.00566e+07	1.63005e+07	1.10131e+07	6.72499e+06	1.13356e+06	1.03755e+06	2.85647e+06	1.46301e+06	975194	1.10206e+06	9.69916e+06	3.47899e+06	1.29405e+07	6.71362e+06	9.4636e+06	6.1947e+06	5.65609e+06	6.09567e+06	5.59033e+06		86.4
Com_10415_pos	LPC 20:3-SN1	C28 H52 N O7 P	545.348	9.173	546.355	No results	Full match	No results	NA	NA	NA	NA	2.28533e+07	1.8147e+07	1.07033e+07	1.34767e+07	2.58755e+07	1.87513e+07	3.55624e+06	2.75721e+06	4.39167e+06	2.8108e+06	2.77784e+06	3.72236e+06	1.2813e+07	6.46013e+06	1.59664e+07	1.77257e+07	9.7557e+06	1.22308e+07	2.54024e+06	1.72616e+06	1.40269e+06	1.38432e+06	2.76146e+06	1.54075e+06	2.46368e+07	3.83759e+06	1.41314e+07	6.64782e+06	8.17147e+06	9.59927e+06	6.26858e+06	6.07993e+06	5.00442e+06		62.1
Com_10446_pos	CAR 20:5	C27 H44 N O4	445.318	6.702	446.326	No results	Invalid mass	No results	NA	NA	NA	NA	2.3662e+06	863608	1.03436e+06	943877	2.12185e+06	1.23001e+06	2.10324e+06	1.68521e+06	4.16182e+06	4.0928e+06	2.54848e+06	5.43319e+06	6.52207e+06	3.55647e+06	8.85265e+06	8.76668e+06	8.21163e+06	2.72823e+06	980776	858263	4.07803e+06	1.85743e+06	929805	951291	1.16165e+06	864894	4.41007e+06	3.64443e+06	4.56267e+06	6.85038e+06	3.68976e+06	2.91853e+06	3.38853e+06		57.2
Com_10485_pos	LPC 19:1-SN1	C27 H54 N O7 P	535.363	10.311	536.371	No results	Full match	No results	NA	NA	NA	NA	2.2534e+07	1.52184e+07	1.07492e+07	1.20034e+07	2.91017e+07	2.53825e+07	9.20315e+06	5.0502e+06	1.03585e+07	7.97507e+06	7.85264e+06	9.00481e+06	8.24188e+06	6.21441e+06	1.26684e+07	1.69064e+07	7.65129e+06	7.65388e+06	901130	1.29346e+06	1.03161e+06	744621	996008	1.02191e+06	9.16177e+06	3.27191e+06	9.19317e+06	6.84303e+06	7.20047e+06	7.03214e+06	9.07193e+06	1.13762e+07	8.69506e+06		81.6
Com_10566_pos	Epitestosterone	C19 H28 O2	288.209	7.596	289.216	Full match	No results	Full match	Lipids and lipid-like molecules	Steroids and steroid derivatives	Androstane steroids	Androgens and derivatives	9.85198e+06	8.07973e+06	8.89757e+06	9.65942e+06	9.23045e+06	5.39122e+06	1.03971e+07	1.06764e+07	8.2642e+06	7.76559e+06	8.51363e+06	8.50029e+06	1.24915e+07	1.00302e+07	9.73477e+06	1.06935e+07	9.68324e+06	8.86462e+06	7.81932e+07	5.38094e+07	5.44521e+07	4.31344e+07	5.78317e+07	5.77804e+07	8.61778e+06	1.10277e+07	9.20336e+06	7.02237e+06	7.99385e+06	1.10765e+07	2.36692e+07	2.44704e+07	2.78086e+07	74.6
Com_10569_pos	2,3-di(acetyloxy)-3-cyano-1-[1,2-di(acetyloxy)ethyl]propyl acetate	C16 H21 N O10	183.09	2.379	405.143	Invalid mass	No results	No match	NA	NA	NA	NA	1.31448e+07	1.38299e+07	1.32721e+07	1.81934e+07	1.39238e+07	1.43501e+07	1.68846e+07	1.56656e+07	1.52821e+07	2.4363e+07	2.05962e+07	2.56871e+07	1.80479e+07	1.77386e+07	1.99278e+07	1.6661e+07	1.90679e+07	1.89868e+07	1.58578e+07	1.72016e+07	1.44232e+07	1.34341e+07	1.29806e+07	1.3635e+07	2.2228e+07	2.07345e+07	2.06417e+07	2.04303e+07	1.88323e+07	2.54588e+07	1.98091e+07	1.75476e+07	1.55481e+07	50.2
Com_10581_pos	D-glutamine	C5 H10 N2 O3	146.069	5.686	147.076	No results	No results	Full match	Organic acids and derivatives	Carboxylic acids and derivatives	Amino acids, peptides, and analogues	D-alpha-amino acids	4.98413e+08	4.79811e+08	4.89389e+08	4.15294e+08	2.92676e+08	3.04832e+08	3.63337e+08	3.78406e+08	3.24164e+08	3.22282e+08	3.34714e+08	3.26302e+08	2.39246e+08	2.51328e+08	2.20981e+08	2.28673e+08	2.56767e+08	2.59467e+08	2.0875e+08	1.9248e+08	1.80238e+08	2.22065e+08	1.82706e+08	1.89208e+08	2.44582e+08	3.08657e+08	2.51404e+08	3.18354e+08	2.57373e+08	2.64944e+08	5.90418e+08	3.36823e+08	4.63223e+08
Com_10594_pos	EPK	C16 H28 N4 O6	372.2	4.193	373.208	Full match	No results	No results	NA	NA	NA	NA	4.57718e+07	5.32389e+07	5.96955e+07	5.37218e+07	5.18539e+07	4.76493e+07	6.67146e+07	6.96689e+07	5.30216e+07	5.26071e+07	6.41203e+07	5.64887e+07	4.46596e+07	5.38215e+07	4.45597e+07	4.4249e+07	4.61428e+07	5.64804e+07	6.61845e+07	6.16813e+07	6.61039e+07	7.6368e+07	6.71651e+07	7.20141e+07	5.48789e+07	6.34564e+07	6.01387e+07	6.59345e+07	6.14919e+07	3.96907e+07	5.50796e+07	5.81929e+07	4.94435e+07	60.1
Com_10595_pos	Docosahexaenoyl Ethanolamide	C24 H37 N O2	371.279	8.358	372.287	Invalid mass	No results	No results	Organic nitrogen compounds	Organonitrogen compounds	Amines	N-acylethanolamines	3.74359e+07	1.87212e+07	2.0632e+07	2.51146e+07	3.78838e+07	2.95558e+07	4.48758e+06	4.92136e+06	9.11734e+06	6.23142e+06	6.93094e+06	4.88385e+06	8.0198e+06	7.38769e+06	1.10695e+07	1.42779e+07	6.47819e+06	7.01553e+06	2.95634e+06	2.32743e+06	5.82172e+06	2.8646e+06	3.10411e+06	2.83568e+06	1.33904e+07	3.47037e+06	7.46958e+06	4.31679e+06	5.75395e+06	8.67619e+06	1.13715e+07	1.16924e+07	1.26776e+07	65.6
Com_10758_pos	2-(2-acetyl-3,5-dihydroxyphenyl)acetic acid	C10 H10 O5	232.034	5.592	233.041	Invalid mass	No results	No results	NA	NA	NA	NA	1.0136e+07	8.84405e+06	2.43223e+06	1.68698e+06	5.33526e+06	1.53206e+06	6.2582e+06	3.22914e+06	5.52223e+06	1.13536e+07	1.55911e+06	6.72799e+06	3.46197e+06	1.37898e+06	2.45816e+06	1.15576e+06	1.25476e+06	1.45465e+06	1.63756e+06	1.54468e+06	1.38219e+06	1.52509e+06	1.4552e+06	1.74291e+06	1.2284e+06	1.62245e+06	1.49688e+06	1.63969e+06	1.66734e+06	2.06616e+06	2.86793e+06	2.37639e+06	2.24762e+06	42.2
Com_10760_pos	AKB48 N-(4-fluorobenzyl) analog	C25 H26 F N3 O	403.206	2.839	426.194	Full match	No results	No results	Organoheterocyclic compounds	Benzopyrazoles	Indazoles	Indazole-3-carboxamides	1.16291e+07	2.01044e+07	4.30585e+07	3.31714e+07	1.04171e+07	1.61785e+07	9.75019e+06	2.77466e+07	1.76699e+07	1.06899e+07	3.75897e+06	3.77284e+06	3.71243e+06	4.07571e+06	3.57698e+06	3.27114e+06	3.62222e+06	3.85542e+06	5.56834e+06	3.58726e+06	4.52508e+06	3.80043e+06	3.56131e+06	4.17545e+06	3.08139e+06	3.50926e+06	3.07876e+06	4.71949e+06	3.93908e+06	3.07563e+06	7.84639e+06	7.2103e+06	7.22397e+06	42.1
Com_10886_pos	Nicotinamide mononucleotide	C11 H15 N2 O8 P	334.056	1.429	335.063	No results	Full match	Full match	Nucleosides, nucleotides, and analogues	Pyridine nucleotides	Nicotinamide nucleotides	Nicotinamide nucleotides	5.14843e+06	8.18726e+06	6.3811e+06	5.31416e+06	7.45188e+06	4.9473e+06	7.76513e+06	4.92342e+06	9.00829e+06	3.01639e+06	8.15905e+06	2.51659e+06	2.94985e+06	4.38151e+06	2.23158e+06	3.73138e+06	1.79021e+06	1.78108e+06	3.5002e+06	6.00369e+06	2.81573e+06	3.79711e+06	3.73119e+06	4.39796e+06	4.14128e+06	4.51148e+06	3.40648e+06	4.66175e+06	3.02635e+06	3.2932e+06	3.67863e+06	4.3748e+06	2.21778e+06		54.4
Com_10953_pos	LPC O-17:0	C25 H54 N O6 P	495.369	10.931	496.376	No results	Full match	No results	NA	NA	NA	NA	2.57055e+07	1.25819e+07	7.27214e+06	1.39188e+07	3.53021e+07	2.03314e+07	5.56562e+06	4.3385e+06	1.23894e+07	7.37744e+06	1.01015e+07	7.54443e+06	4.48183e+06	2.13739e+06	6.54305e+06	1.06175e+07	4.05574e+06	3.44821e+06	1.65066e+06	2.18511e+06	3.68782e+06	1.3649e+06	1.25543e+06	1.93133e+06	9.25162e+06	1.58809e+06	7.22256e+06	2.74532e+06	4.53557e+06	5.72598e+06	6.92055e+06	9.47947e+06	6.50772e+06		89.8
Com_11090_pos	Androsterone	C19 H30 O2	290.224	7.939	291.231	Full match	No results	Full match	Lipids and lipid-like molecules	Steroids and steroid derivatives	Androstane steroids	Androgens and derivatives	1.34468e+07	1.16717e+07	1.1064e+07	1.04532e+07	1.29819e+07	6.05271e+06	7.62277e+06	1.01694e+07	8.30499e+06	4.32826e+06	7.89876e+06	6.22056e+06	1.21492e+07	8.2594e+06	9.2431e+06	1.08603e+07	9.81276e+06	8.23798e+06	4.38344e+07	3.46595e+07	3.92233e+07	3.9812e+07	4.5657e+07	3.76631e+07	1.28933e+07	1.26096e+07	1.19351e+07	9.98528e+06	1.06264e+07	1.42633e+07	2.08229e+07	1.75391e+07	1.77301e+07	62.1
Com_11145_pos	3-[5-(benzylthio)-4-methyl-4H-1,2,4-triazol-3-yl]-5-oct-1-ynylpyridine	C23 H26 N4 S	390.182	6.992	391.19	Invalid mass	No results	No results	NA	NA	NA	NA	744392	829166	969258	936510	831378	862174	825548	856737	853136	896905	738647	362114	649127	807387	630983	604004	632772	925977	1.67689e+07	1.81417e+07	1.60551e+07	1.93534e+07	1.74792e+07	1.34622e+07	6.17963e+06	4.41408e+06	5.03889e+06	2.48258e+06	2.30008e+06	2.67123e+06	5.64882e+06	5.16044e+06	7.12032e+06	45
Com_11170_pos	PC O-33:3	C41 H78 N O7 P	727.551	11.026	728.557	No results	Full match	No results	NA	NA	NA	NA	2.11256e+07	1.80057e+07	1.91855e+07	3.15921e+07	1.15283e+07	2.02221e+07	1.83025e+07	3.62007e+07	4.20843e+07	8.45664e+06	9.93229e+06	2.16225e+07	1.08091e+07	2.25326e+07	2.41808e+07	1.23556e+07	1.60434e+07	2.14013e+07	4.04513e+07	2.37704e+07	1.6446e+07	2.2289e+06	9.21089e+06	1.44877e+07	4.01754e+06	3.77751e+06	1.00031e+07	4.15833e+07	8.31097e+06	5.88429e+07	5.05309e+06	8.58914e+06	8.27615e+06		71
Com_11192_pos	5-(hydroxymethyl)-4-methoxy-2,5-dihydrofuran-2-one	C6 H8 O4	126.029	2.633	127.037	Invalid mass	No results	No results	NA	NA	NA	NA	1.89448e+07	2.04953e+07	2.19805e+07	2.01571e+07	1.81624e+07	1.98123e+07	1.53791e+07	1.71866e+07	1.60901e+07	1.69576e+07	1.42622e+07	1.37492e+07	7.7811e+06	9.27999e+06	7.17688e+06	7.86567e+06	7.88091e+06	8.3473e+06	2.51972e+07	2.48074e+07	2.39365e+07	2.73293e+07	2.68877e+07	2.72165e+07	1.23713e+07	1.46468e+07	1.10127e+07	1.2253e+07	1.2142e+07	8.96734e+06	1.43686e+07	1.56568e+07	1.72154e+07	67.5
Com_11230_pos	Oxohongdenafil	C25 H32 N6 O4	480.255	5.463	481.262	Invalid mass	No results	No results	Organic oxygen compounds	Organooxygen compounds	Carbonyl compounds	Alkyl-phenylketones	1.04729e+07	1.23257e+07	2.3496e+07	1.67103e+07	1.66653e+07	9.37223e+06	7.80099e+06	6.13242e+06	4.86555e+06	8.51259e+06	1.30842e+07	7.3503e+06	9.73835e+06	9.71233e+06	7.5015e+06	6.70751e+06	7.39683e+06	7.8967e+06	1.24705e+07	1.07235e+07	2.22183e+07	1.35968e+07	1.33218e+07	1.10168e+07	9.84903e+06	1.52954e+07	8.28644e+06	1.05519e+07	8.48963e+06	8.42523e+06	1.30272e+07	1.47547e+07	1.50936e+07	48.7
Com_11272_pos	Obacunone	C26 H30 O7	454.202	9.901	455.21	Invalid mass	No results	No results	Lipids and lipid-like molecules	Prenol lipids	Triterpenoids	Limonoids	591240	478838	443248	463727	548865	555954	381272	357396	420129	372278	406427	361276	4.27967e+06	4.25049e+06	7.83354e+06	1.29555e+07	9.25339e+06	6.11175e+06	365215	381000	370729	320231	335929	322395	496906	375412	477032	426019	491736	475374	1.3959e+06	1.06773e+06	1.00869e+06	58.1
Com_11397_pos	APK	C14 H26 N4 O4	314.194	2.04	315.202	Full match	No results	No results	NA	NA	NA	NA	4.20113e+06	4.25753e+06	5.57818e+06	4.34193e+06	2.83214e+06	3.10141e+06	3.58278e+06	9.00653e+06	2.76888e+06	1.94562e+06	1.67877e+06	1.73678e+06	1.46099e+06	1.4385e+06	1.50376e+06	1.41713e+06	1.4556e+06	1.38405e+06	3.62266e+06	1.57532e+06	1.69277e+06	1.5436e+06	2.37983e+06	2.11555e+06	1.32217e+06	1.89123e+06	1.61347e+06	1.74741e+06	1.74935e+06	1.6003e+06	1.6531e+06	1.70561e+06	1.89724e+06	62.9
Com_11400_pos	PC O-34:1	C42 H84 N O7 P	745.596	8.765	746.603	No results	Full match	No results	NA	NA	NA	NA	1.74706e+07	2.50768e+07	2.65586e+07	1.58536e+07	2.0651e+07	4.31371e+07	2.58853e+07	1.2711e+07	4.41248e+07	7.1492e+07	5.39378e+07	1.71901e+07	1.6953e+07	3.1847e+07	1.63527e+07	3.62517e+07	2.48599e+07	1.30084e+07	3.85721e+07	2.95484e+07	2.66714e+07	3.17644e+07	1.77882e+07	3.88213e+06	1.45344e+07	1.88094e+07	1.51398e+07	1.38982e+07	1.46362e+07	4.02125e+07	1.83333e+07	1.14895e+07	1.08351e+07		81
Com_11489_pos	6-Acetylmorphine	C19 H21 N O4	327.143	2.227	328.15	Invalid mass	No results	No results	Alkaloids and derivatives	Morphinans	Not available	Morphinans	8.54695e+06	1.0268e+07	8.14352e+06	8.09395e+06	8.02289e+06	7.85489e+06	5.70762e+06	8.05636e+06	8.85348e+06	1.06901e+07	1.01854e+07	1.21155e+07	5.77826e+06	3.64811e+06	6.57161e+06	4.86914e+06	7.27234e+06	2.80399e+06	5.59412e+06	6.5167e+06	7.76611e+06	7.32431e+06	4.25178e+06	5.66519e+06	7.62032e+06	1.11252e+07	9.73562e+06	9.77211e+06	1.15005e+07	1.50278e+07	9.33507e+06	8.84139e+06	8.19018e+06	52.7
Com_11518_pos	L-Argininosuccinate	C10 H18 N4 O6	290.122	1.344	291.129	No results	No results	Full match	Organic acids and derivatives	Carboxylic acids and derivatives	Amino acids, peptides, and analogues	Aspartic acid and derivatives	8.09675e+06	1.02529e+07	1.00151e+07	1.19889e+07	1.05512e+07	9.86621e+06	1.05715e+07	1.25516e+07	1.39642e+07	1.49361e+07	1.45033e+07	1.87307e+07	8.13109e+06	3.29161e+06	8.50908e+06	5.71242e+06	1.21868e+07	2.48246e+06	4.38349e+06	4.48519e+06	8.8025e+06	6.63929e+06	3.24328e+06	3.30953e+06	4.57661e+06	8.18108e+06	1.2646e+07	1.00373e+07	1.33661e+07	1.80511e+07	9.15473e+06	8.33286e+06	9.67724e+06
Com_11533_pos	Prostaglandin K2	C20 H30 O5	332.196	6.841	333.203	Invalid mass	No results	No results	Lipids and lipid-like molecules	Fatty Acyls	Eicosanoids	Prostaglandins and related compounds	2.25718e+07	2.62337e+07	2.63801e+07	2.5835e+07	2.01543e+07	2.27493e+07	2.87104e+07	1.62872e+07	1.97035e+07	2.27736e+07	2.19334e+07	2.75133e+07	1.35672e+07	2.37012e+07	2.31431e+07	2.06453e+07	1.78058e+07	2.00657e+07	5.1722e+07	4.87708e+07	2.87033e+07	3.00285e+06	4.50679e+07	1.02561e+08	1.38581e+07	1.88928e+07	1.65786e+07	1.80055e+07	2.04663e+07	1.80939e+07	4.644e+07	6.61889e+07	6.85531e+07	69.4
Com_11541_pos	1,2-dihydroxyheptadec-16-yn-4-yl acetate	C19 H34 O4	348.228	7.139	349.235	Invalid mass	No results	No results	NA	NA	NA	NA	6.22414e+06	6.38676e+06	7.16819e+06	6.86108e+06	6.48739e+06	8.17022e+06	1.95533e+07	2.11677e+07	2.01906e+07	2.00615e+07	1.79962e+07	1.99258e+07	4.98527e+06	5.31979e+06	4.82409e+06	3.78021e+06	4.5855e+06	4.88356e+06	1.61235e+07	1.58653e+07	1.93292e+07	1.33317e+07	1.53899e+07	1.64993e+07	4.26326e+06	7.24285e+06	4.86376e+06	9.28746e+06	1.82464e+07	5.8009e+06	1.1098e+07	1.10039e+07	1.12766e+07	77.7
Com_11583_pos	3-Hydroxy-3-methylbutanoic acid	C5 H10 O3	118.066	2.434	119.073	Invalid mass	No results	No results	Lipids and lipid-like molecules	Fatty Acyls	Fatty acids and conjugates	Hydroxy fatty acids	5.93258e+06	7.21565e+06	4.55608e+06	3.98065e+06	3.99669e+06	3.68452e+06	6.92073e+06	5.97763e+06	5.85506e+06	6.6957e+06	7.47611e+06	6.07459e+06	7.48625e+06	5.62934e+06	3.3421e+06	3.82846e+06	6.57107e+06	5.88607e+06	5.76778e+06	3.24075e+06	5.89972e+06	5.1918e+06	2.702e+06	4.66542e+06	1.35575e+06	5.77846e+06	1.11438e+07	4.39357e+06	3.76775e+06	3.62798e+06	7.66459e+06	5.98647e+06	4.50796e+06	84.9
Com_11585_pos	3-Acetyl-11-keto-β-boswellic acid	C32 H48 O5	512.347	7.408	513.354	Invalid mass	No results	No results	Lipids and lipid-like molecules	Prenol lipids	Triterpenoids	Triterpenoids	1.55516e+06	1.6274e+06	2.041e+06	1.9432e+06	1.60572e+06	1.75158e+06	1.66815e+06	1.74488e+06	1.60325e+06	1.53701e+06	1.4179e+06	1.34691e+06	1.27914e+06	1.46411e+06	1.34053e+06	1.30969e+06	1.2266e+06	1.38973e+06	2.94811e+07	2.36892e+07	1.97779e+07	2.41511e+07	2.87055e+07	2.17754e+07	1.58785e+06	1.74687e+06	1.64948e+06	1.87932e+06	1.84532e+06	1.44034e+06	3.21966e+06	2.83875e+06	3.45632e+06	84.8
Com_11638_pos	LPC 14:1-SN1	C22 H44 N O7 P	443.303	7.936	466.292	No results	Invalid mass	No results	NA	NA	NA	NA	2.35402e+07	1.81382e+07	2.45998e+07	2.34611e+07	2.13093e+07	2.69297e+07	1.35444e+07	1.18717e+07	9.91402e+06	9.41754e+06	1.48188e+07	9.78838e+06	1.21363e+07	2.34592e+07	1.39604e+07	1.47359e+07	1.14064e+07	2.32405e+07	1.34776e+07	1.074e+07	4.21295e+06	9.08812e+06	1.25994e+07	7.26988e+06	1.81639e+07	1.47184e+07	1.65365e+07	1.55944e+07	1.78875e+07	1.22042e+07	1.60821e+07	1.54756e+07	1.51875e+07		85.3
Com_11642_pos	Oxymatrine	C15 H24 N2 O2	264.181	5.978	265.188	Invalid mass	No results	No results	Alkaloids and derivatives	Lupin alkaloids	Matrine alkaloids	Matrine alkaloids	8.89916e+06	9.31967e+06	1.73342e+07	9.97056e+06	7.47157e+06	1.02111e+07	5.51958e+06	5.40378e+06	5.73004e+06	6.7486e+06	6.72156e+06	4.97132e+06	8.73137e+06	9.85819e+06	4.87336e+06	4.60248e+06	3.83507e+06	5.63807e+06	4.39767e+06	3.21381e+06	8.15886e+06	4.32589e+06	4.21486e+06	5.45738e+06	5.9991e+06	6.34987e+06	4.45804e+06	4.5644e+06	4.81e+06	5.00748e+06	6.89567e+06	7.41909e+06	7.89515e+06	53.7
Com_11672_pos	Taurodeoxycholic Acid (sodium salt)	C26 H45 N O6 S	998.577	7.808	500.296	Invalid mass	No results	No results	NA	NA	NA	NA	580104	557660	642858	633120	590437	614220	537165	548286	559151	458432	480867	460801	454608	501810	473286	448820	465951	491229	910702	793030	735187	820414	871068	862520	558417	1.33491e+07	541123	604055	573640	538022	640676	618677	650107	50.1
Com_11690_pos	QLK	C17 H33 N5 O5	387.248	3.576	388.255	Full match	No results	No results	NA	NA	NA	NA	1.72798e+07	1.33317e+07	2.36967e+07	8.11159e+06	1.18218e+07	6.65366e+06	2.77225e+07	2.41507e+07	2.09759e+07	5.87349e+06	1.43486e+06	1.71389e+06	1.59721e+06	1.43006e+06	1.36232e+06	1.81488e+06	1.3862e+06	1.26112e+06	1.3192e+06	1.59339e+06	1.42133e+06	5.3531e+06	4.11108e+06	1.8018e+06	1.24168e+06	1.36827e+06	1.15228e+06	1.28087e+06	1.24157e+06	1.1706e+06	6.23076e+06	7.54315e+06	7.57287e+06	65.6
Com_11739_pos	Soyasaponin I	C48 H78 O18	1929.01	5.944	965.51	Invalid mass	No results	No results	Lipids and lipid-like molecules	Prenol lipids	Terpene glycosides	Triterpene saponins	5.9147e+06	1.62763e+06	9.46954e+06	7.82079e+06	4.42341e+06	2.27345e+06	1.83466e+07	6.16511e+06	3.47289e+06	576151	602914	579368	1.06468e+06	3.19143e+06	553360	1.0616e+06	554308	3.1099e+06	5.43263e+06	4.12819e+06	810123	1.49469e+06	5.02658e+06	4.18951e+06	694939	1.28003e+06	606017	716684	706072	560809	5.44536e+06	3.59494e+06	4.85483e+06	51.7
Com_11765_pos	SM 8:1;2O/28:6	C41 H71 N2 O6 P	718.515	11.185	719.523	No results	Invalid mass	No results	NA	NA	NA	NA	6.0793e+06	6.02394e+06	5.44329e+06	7.22944e+06	9.59165e+06	8.25387e+06	3.68961e+06	2.97979e+06	5.91949e+06	5.11287e+06	5.4815e+06	4.56542e+06	4.88924e+06	2.6863e+06	1.27934e+07	3.48961e+07	7.17492e+06	3.08689e+07	3.01007e+07	2.56105e+07	4.09192e+06	2.80208e+06	3.04223e+06	2.90917e+06	8.66825e+06	4.47462e+06	6.876e+06	4.99468e+06	6.24071e+06	6.79378e+06	6.14726e+06	5.90177e+06	6.47674e+06		73.8
Com_11834_pos	4-Hydroxyquinoline	C9 H7 N O	145.056	5.299	146.064	No results	Invalid mass	No results	Organoheterocyclic compounds	Quinolines and derivatives	Quinolones and derivatives	Hydroquinolones	6.3757e+06	6.289e+06	6.91409e+06	7.38444e+06	4.76532e+06	6.30216e+06	5.04866e+06	6.17402e+06	5.26228e+06	6.54869e+06	8.63973e+06	6.81386e+06	4.8193e+06	4.30757e+06	5.2004e+06	4.29194e+06	5.05918e+06	3.44157e+06	4.16814e+06	3.99659e+06	3.85589e+06	2.71663e+06	3.50961e+06	3.04833e+06	4.90972e+06	4.82812e+06	6.18278e+06	4.70498e+06	5.16044e+06	5.87078e+06	5.24384e+06	5.95667e+06	5.24557e+06		53.7
Com_11918_pos	LPC 20:5-SN1	C28 H48 N O7 P	541.316	8.514	542.323	No results	Full match	No results	NA	NA	NA	NA	1.11827e+07	3.33276e+07	6.65731e+06	7.52056e+06	9.7868e+06	1.2274e+07	4.0763e+06	7.06804e+06	6.64455e+06	6.85821e+06	7.45734e+06	7.57999e+06	8.24653e+06	9.48094e+06	1.34315e+07	1.57491e+07	7.92546e+06	1.24728e+07	4.32515e+06	4.05254e+06	3.18664e+06	3.18155e+06	4.14854e+06	3.20777e+06	1.01452e+07	2.92354e+06	7.46008e+06	8.09043e+06	6.8017e+06	8.50807e+06	7.25807e+06	8.46574e+06	7.84145e+06		80.9
Com_11970_pos	HNH	C16 H22 N8 O5	406.175	7.332	407.182	Invalid mass	No results	No results	NA	NA	NA	NA	1.22348e+07	1.15033e+07	1.23053e+07	1.34266e+07	1.31603e+07	1.20504e+07	9.62181e+06	9.49892e+06	7.63749e+06	6.65495e+06	5.10684e+06	7.88336e+06	6.35965e+06	6.45521e+06	5.90522e+06	7.5245e+06	4.21778e+06	4.93414e+06	7.08556e+06	5.97593e+06	4.62374e+06	1.02451e+07	8.8897e+06	3.10534e+06	9.36635e+06	7.13764e+06	7.97146e+06	7.8832e+06	9.34406e+06	5.56043e+06	7.89788e+06	7.09166e+06	8.53619e+06	57.7
Com_12157_pos	QKK	C17 H34 N6 O5	402.259	1.038	202.137	Full match	No results	No results	NA	NA	NA	NA	8.9337e+06	1.11597e+07	1.31699e+07	7.95965e+06	9.19228e+06	7.73543e+06	9.8858e+06	1.08825e+07	8.92643e+06	5.31018e+06	1.42257e+06	2.71215e+06	4.34658e+06	3.34925e+06	3.24885e+06	3.65344e+06	2.84353e+06	1.99089e+06	3.66566e+06	4.11877e+06	5.18552e+06	6.66236e+06	4.95177e+06	3.1228e+06	2.08094e+06	2.86065e+06	2.06511e+06	2.94684e+06	2.33451e+06	4.40961e+06	6.9994e+06	7.42863e+06	6.56075e+06	51.9
Com_12187_pos	(1E,4E)-1,5-bis(4-methoxyphenyl)penta-1,4-dien-3-one	C19 H18 O3	316.108	2.793	317.115	Invalid mass	No results	No results	NA	NA	NA	NA	7.98758e+06	1.05109e+07	1.09525e+07	1.04902e+07	1.29776e+07	9.41513e+06	1.00326e+07	1.09908e+07	1.04517e+07	9.648e+06	1.08209e+07	1.2495e+07	1.34866e+07	1.2376e+07	1.19056e+07	1.10598e+07	1.0845e+07	1.09282e+07	1.00913e+07	1.1551e+07	1.00995e+07	9.23856e+06	1.36904e+07	1.07566e+07	7.09443e+06	7.43292e+06	7.84916e+06	5.50026e+06	8.47043e+06	1.01461e+07	1.29905e+07	1.78671e+07	1.35731e+07	45.8
Com_12210_pos	6-methyl-4-(morpholinomethyl)-2H-chromen-2-one	C15 H17 N O3	259.124	5.527	260.132	Invalid mass	No results	No results	NA	NA	NA	NA	1.36624e+06	1.56229e+06	1.84226e+06	1.71609e+06	1.43598e+06	1.50528e+06	1.61396e+06	1.68464e+06	1.51282e+06	1.45646e+06	1.22861e+06	1.36836e+06	1.35939e+06	1.58208e+06	1.49549e+06	1.17131e+06	1.29348e+06	1.55766e+06	1.30581e+07	5.24195e+06	3.83954e+06	6.1064e+06	1.10212e+07	8.53377e+06	1.40927e+06	1.80176e+06	1.5541e+06	1.68311e+06	1.89184e+06	1.45352e+06	2.3823e+06	2.68449e+06	2.66355e+06	46.4
Com_12364_pos	PC O-28:1	C36 H72 N O7 P	661.504	11.506	662.511	No results	Full match	No results	NA	NA	NA	NA	1.49528e+07	2.64868e+07	1.39888e+07	1.21032e+07	2.35079e+07	3.59097e+07	3.10165e+07	8.45824e+06	6.08259e+06	1.36873e+07	1.17424e+07	1.71977e+07	1.6696e+07	1.77885e+07	9.51255e+06	1.32509e+07	2.16709e+07	2.18733e+07	1.20809e+07	3.19147e+06	7.21809e+06	8.5424e+06	2.84257e+06	2.71378e+06	3.62994e+06	2.73602e+07	7.40128e+06	2.96184e+07	6.88664e+06	1.82496e+07	1.48444e+07	2.45778e+07	1.66737e+07		67.2
Com_12376_pos	Heroin-d3	C21 H20 [2]H3 N O5	372.176	5.51	373.184	Full match	No results	No results	NA	NA	NA	NA	1.1909e+06	1.36179e+06	1.60582e+06	1.34741e+06	1.25169e+06	1.23e+06	1.36958e+06	1.37906e+06	1.17982e+06	1.27323e+06	1.0406e+06	1.19275e+06	1.02619e+06	1.37904e+06	1.30356e+06	999215	1.94295e+06	1.29324e+06	1.43463e+06	1.36428e+06	1.27624e+06	1.23638e+06	9.50013e+06	1.69124e+06	1.2284e+06	1.0835e+07	1.35355e+06	1.46609e+06	1.64904e+06	1.26697e+06	1.31215e+06	1.23624e+06	1.28921e+06	53.9
Com_12451_pos	Prostaglandin E2-1-glyceryl ester	C23 H38 O7	448.243	6.405	449.25	Invalid mass	No results	No results	Lipids and lipid-like molecules	Fatty Acyls	Eicosanoids	Prostaglandins and related compounds	1.20862e+07	1.19175e+07	1.40843e+07	1.44852e+07	1.24539e+07	1.29324e+07	1.212e+07	1.15937e+07	1.11376e+07	9.29683e+06	9.16757e+06	8.35052e+06	9.61165e+06	9.97959e+06	9.65445e+06	9.97752e+06	8.33959e+06	8.16392e+06	7.91369e+07	5.23915e+07	3.58536e+07	4.77611e+07	7.13417e+07	5.75884e+07	1.05447e+07	1.04954e+07	9.26097e+06	1.06887e+07	1.03323e+07	8.9745e+06	1.65924e+07	1.4736e+07	1.68367e+07	85.4
Com_12600_pos	N-Acetyl-DL-alanine	C5 H9 N O3	131.065	3.56	132.073	No results	Invalid mass	No results	Organic acids and derivatives	Carboxylic acids and derivatives	Amino acids, peptides, and analogues	N-acyl-alpha amino acids	2.37349e+06	4.32665e+06	2.02043e+06	4.08465e+06	5.99213e+06	1.08472e+06	2.29576e+06	4.14805e+06	3.22189e+06	3.703e+06	1.73682e+06	2.45566e+06	1.19241e+06	3.54102e+06	2.08997e+06	1.35414e+06	3.75706e+06	1.57038e+06	1.93953e+06	2.56092e+06	3.43954e+06	2.40757e+06	3.15458e+06	2.968e+06	1.28257e+06	3.63993e+06	2.60769e+06	2.18138e+06	1.95133e+06	1.78894e+06	1.90733e+06	1.41119e+06	1.41873e+06		71.7
Com_12651_pos	Milbemycin A4 oxime	C32 H45 N O7	577.297	4.992	289.656	Invalid mass	No results	No results	Phenylpropanoids and polyketides	Macrolides and analogues	Milbemycins	Milbemycins	5.73137e+06	5.47718e+06	7.89915e+06	5.87549e+06	3.69017e+06	6.15645e+06	5.15857e+06	6.06941e+06	6.61709e+06	7.91974e+06	4.5282e+06	8.83199e+06	4.11168e+06	1.91601e+06	4.6654e+06	2.90855e+06	4.1148e+06	2.01947e+06	2.04459e+06	1.89929e+06	6.34306e+06	3.24367e+06	1.66534e+06	2.3977e+06	2.4858e+06	4.35819e+06	5.52466e+06	7.59759e+06	7.64797e+06	8.46736e+06	5.43396e+06	5.04629e+06	4.89522e+06	73.1
Com_12704_pos	HLK	C18 H32 N6 O4	396.249	4.671	397.256	Full match	No results	No results	NA	NA	NA	NA	1.39757e+07	9.45478e+06	1.35787e+07	1.21969e+07	7.10246e+06	1.2158e+07	1.03687e+07	9.07638e+06	8.82076e+06	1.27907e+07	2.31416e+07	1.41009e+07	6.67345e+06	6.01698e+06	5.9828e+06	6.0342e+06	6.35175e+06	4.31654e+06	9.11544e+06	9.39289e+06	9.30963e+06	9.65001e+06	8.13478e+06	7.9606e+06	1.23339e+07	2.23661e+07	1.66329e+07	2.07029e+07	3.18395e+07	7.99345e+06	1.08027e+07	1.15433e+07	1.09109e+07	58.2
Com_12781_pos	2-(3,4-dihydroxyphenyl)acetamide	C8 H9 N O3	189.043	5.446	190.05	Invalid mass	No results	No match	NA	NA	NA	NA	1.58382e+06	1.66698e+06	2.21854e+06	1.68752e+06	1.69239e+06	1.61827e+06	1.95322e+06	1.7802e+06	1.52266e+06	2.34989e+06	2.96277e+06	2.86608e+06	8.85654e+06	9.67012e+06	1.05139e+07	8.74576e+06	1.15047e+07	1.22911e+07	3.06063e+06	2.9038e+06	2.66835e+06	2.50348e+06	5.7876e+06	2.63305e+06	1.54071e+06	2.29083e+06	1.8832e+06	2.31624e+06	2.53173e+06	1.51708e+06	3.04623e+06	4.54433e+06	3.59151e+06	51.6
Com_12819_pos	VPH	C16 H25 N5 O4	702.381	5.143	352.198	Invalid mass	No results	No results	NA	NA	NA	NA	2.34102e+06	2.79332e+06	2.65862e+06	3.45513e+06	2.36567e+06	2.34563e+06	4.39711e+06	3.23417e+06	2.77152e+06	3.01366e+06	2.53282e+06	2.58767e+06	1.90792e+06	2.26222e+06	1.9093e+06	1.56248e+06	1.65766e+06	2.00957e+06	2.44081e+06	2.14535e+06	2.55563e+06	2.18328e+06	8.82772e+06	2.70569e+06	2.99126e+06	3.63916e+06	3.21908e+06	3.43376e+06	2.78548e+06	2.05229e+06	2.62132e+06	2.80594e+06	2.32108e+06	41.4
Com_12881_pos	Valproic acid	C8 H16 O2	144.115	5.17	145.123	No results	No results	Full match	Lipids and lipid-like molecules	Fatty Acyls	Fatty acids and conjugates	Methyl-branched fatty acids	3.49954e+06	6.5483e+06	1.48999e+07	2.26187e+07	1.89911e+07	1.66821e+07	4.47847e+06	2.08959e+07	8.23225e+06	4.07406e+06	1.20362e+07	6.24442e+06	8.97633e+06	1.60892e+07	5.34731e+06	6.01256e+06	7.04582e+06	6.85998e+06	2.02082e+07	4.29008e+06	4.78778e+06	1.76382e+07	1.73753e+07	1.94736e+07	1.55245e+07	1.22213e+07	1.72499e+07	1.17728e+07	5.51188e+06	5.63086e+06	1.20943e+07	1.2061e+07	1.26987e+07
Com_12889_pos	Taurine	C2 H7 N O3 S	125.015	1.588	126.022	No results	No results	Full match	Organic acids and derivatives	Organic sulfonic acids and derivatives	Organosulfonic acids and derivatives	Organosulfonic acids	4.07002e+06	3.98313e+06	4.40664e+06	4.3941e+06	4.18266e+06	4.2187e+06	1.18698e+07	6.88877e+06	7.31393e+06	7.54846e+06	7.92948e+06	9.17481e+06	1.46468e+07	1.50269e+07	1.42023e+07	1.3856e+07	1.56079e+07	1.46493e+07	1.66037e+07	1.67779e+07	1.72747e+07	1.95038e+07	1.56998e+07	1.86074e+07	5.4621e+06	7.29753e+06	6.83312e+06	8.06362e+06	6.32283e+06	7.48207e+06	9.95111e+06	9.06787e+06	9.0858e+06
Com_12902_pos	Methanandamide	C23 H39 N O2	361.295	9.879	362.303	Invalid mass	No results	No results	Lipids and lipid-like molecules	Fatty Acyls	Fatty amides	N-acyl amines	5.85956e+06	3.16089e+06	3.02105e+06	3.2183e+06	1.42943e+07	4.8521e+06	466081	704794	1.28338e+06	813151	1.24475e+06	1.3316e+06	932541	3.69434e+06	1.50951e+06	1.69223e+06	1.34349e+06	1.05415e+06	535916	839740	1.94939e+06	677828	452103	797298	1.28591e+06	1.09054e+06	2.11725e+06	958991	1.51355e+06	2.62054e+06	2.38122e+06	2.56455e+06	2.62247e+06	47.7
Com_12987_pos	DMK	C15 H28 N4 O6 S	196.085	5.014	393.177	Invalid mass	No results	No results	NA	NA	NA	NA	1.39341e+07	1.85872e+07	1.55151e+07	1.33695e+07	1.3952e+07	1.04711e+07	1.04196e+07	1.18142e+07	1.21238e+07	1.45457e+07	8.08145e+06	1.05582e+07	7.48937e+06	5.43989e+06	7.72086e+06	5.68181e+06	6.19425e+06	2.47946e+06	7.18454e+06	5.24646e+06	8.86184e+06	8.46311e+06	5.81879e+06	6.89823e+06	6.91945e+06	1.02763e+07	8.60668e+06	1.29934e+07	1.43863e+07	9.25721e+06	1.07128e+07	9.30008e+06	9.71952e+06	47.9
Com_13010_pos	L-Asparagine	C4 H8 N2 O3	132.054	4.985	115.05	No results	No results	Full match	Organic acids and derivatives	Carboxylic acids and derivatives	Amino acids, peptides, and analogues	Asparagine and derivatives	2.71703e+07	2.46785e+07	1.66015e+07	3.78254e+07	3.16454e+07	3.56492e+07	2.9721e+07	2.7942e+07	3.38875e+07	3.72773e+07	4.01778e+07	3.96064e+07	2.7559e+07	4.19893e+07	3.56435e+07	3.13411e+07	3.54334e+07	4.15772e+07	3.90545e+07	4.1403e+07	3.41587e+07	3.45588e+07	3.11486e+07	3.23701e+07	2.82333e+07	2.23282e+07	3.38236e+07	3.19043e+07	1.87132e+07	2.9887e+07	2.64139e+07	1.89964e+07	2.18964e+07
Com_13131_pos	CAR 17:1	C24 H46 N O4	411.335	6.987	412.342	No results	Invalid mass	No results	NA	NA	NA	NA	1.40037e+06	594189	700628	802215	2.24632e+06	1.40369e+06	1.59294e+06	1.12705e+06	1.639e+06	1.61824e+06	1.06615e+06	2.49473e+06	5.11468e+06	1.49286e+06	5.2609e+06	7.20776e+06	7.86551e+06	1.07582e+06	823885	763903	2.60844e+06	777554	876711	838128	1.36754e+06	585988	3.65373e+06	2.43233e+06	2.58349e+06	2.96007e+06	2.47588e+06	3.30285e+06	2.19348e+06		89.7
Com_13237_pos	Tetrahydrocortisone	C21 H32 O5	364.225	6.088	365.232	Full match	No results	Full match	Lipids and lipid-like molecules	Steroids and steroid derivatives	Hydroxysteroids	21-hydroxysteroids	1.04136e+07	1.05928e+07	1.23725e+07	1.19611e+07	1.08904e+07	1.0481e+07	9.0519e+06	1.00726e+07	9.89091e+06	7.81135e+06	7.40753e+06	7.11824e+06	8.33232e+06	8.2344e+06	7.2791e+06	7.34957e+06	7.24546e+06	9.00879e+06	7.81497e+07	7.14148e+07	5.77067e+07	6.31026e+07	7.00856e+07	7.18014e+07	8.53656e+06	9.67497e+06	8.00207e+06	8.80534e+06	8.86909e+06	6.96517e+06	1.39055e+07	1.27928e+07	1.08784e+07	53.7
Com_13256_pos	Methylbenzethonium chloride	C28 H43 N O2	426.332	10.197	427.339	Invalid mass	No results	No results	NA	NA	NA	NA	1.28614e+06	1.03224e+06	976999	1.01347e+06	1.25998e+06	1.20165e+06	847218	759013	949040	836282	859655	808616	2.85975e+06	2.27081e+06	3.99756e+06	4.55075e+06	3.2168e+06	2.43617e+06	733261	636670	728362	626072	627470	660337	1.12296e+07	2.7443e+06	1.10938e+07	794760	7.47226e+06	8.35753e+06	1.8391e+06	2.1039e+06	1.91595e+06	43.2
Com_13285_pos	HQH	C17 H24 N8 O5	420.182	6.956	421.189	Invalid mass	No results	No results	NA	NA	NA	NA	1.90257e+06	2.12214e+06	2.39432e+06	2.25711e+06	2.05492e+06	1.96649e+06	1.91682e+06	2.10287e+06	2.06305e+06	1.80146e+06	1.70405e+06	1.61929e+06	1.67027e+06	1.82422e+06	1.59394e+06	1.39865e+06	1.4659e+06	1.61763e+06	9.18946e+06	1.16393e+07	7.61949e+06	1.6933e+07	1.2901e+07	1.11422e+07	1.84094e+06	2.21732e+06	1.93369e+06	2.3283e+06	2.11215e+06	1.71398e+06	2.27761e+06	2.3005e+06	2.26029e+06	46.9
Com_13292_pos	Kanamycin	C18 H36 N4 O11	484.243	7.112	485.25	Invalid mass	No results	No results	Organic oxygen compounds	Organooxygen compounds	Carbohydrates and carbohydrate conjugates	4,6-disubstituted 2-deoxystreptamines	1.16929e+06	1.35265e+06	1.55469e+06	1.43601e+06	1.27054e+06	1.32881e+06	1.33611e+06	1.40688e+06	1.31102e+06	1.13104e+06	1.09292e+06	1.11839e+06	7.24447e+06	1.25466e+07	1.32762e+07	1.04057e+07	9.12547e+06	1.38393e+07	1.54318e+06	1.49261e+06	1.28437e+06	1.51841e+06	1.49109e+06	1.56508e+06	1.14036e+06	1.35533e+06	1.27397e+06	1.39545e+06	1.34691e+06	1.16421e+06	3.2238e+06	2.66968e+06	2.90791e+06	63.9
Com_13316_pos	PC O-38:6	C46 H82 N O7 P	791.58	11.018	792.587	No results	Full match	No results	NA	NA	NA	NA	1.6603e+07	1.35452e+07	1.2843e+07	2.04493e+07	1.69135e+07	7.07412e+06	1.75172e+07	4.18521e+07	3.4583e+07	1.27644e+07	1.19594e+07	1.08863e+07	1.02524e+07	1.76214e+07	2.97668e+07	9.62102e+06	1.35732e+07	1.59927e+07	2.62204e+07	3.00311e+07	1.2392e+07	5.65142e+06	5.7032e+06	7.25246e+06	1.52852e+07	7.89033e+06	1.38355e+07	1.57621e+07	1.10046e+07	3.97462e+07	1.6721e+07	1.18798e+07	1.14469e+07		80.5
Com_13422_pos	5-ethoxy-2-[(2,3,4,5,6-pentafluorobenzyl)thio]-1H-benzo[d]imidazole	C16 H11 F5 N2 O S	396.035	1.131	397.042	Invalid mass	No results	No results	NA	NA	NA	NA	3.53865e+06	4.05391e+06	3.30286e+06	4.4178e+06	3.21563e+06	4.14755e+06	3.62713e+06	4.72002e+06	3.37358e+06	3.40251e+06	3.97379e+06	3.91647e+06	3.16406e+06	2.97752e+06	2.50159e+06	2.38762e+06	2.94451e+06	3.02912e+06	3.75561e+06	4.48119e+06	4.08412e+06	3.33086e+06	3.74252e+06	3.6276e+06	2.94437e+06	3.14075e+06	2.5852e+06	3.76471e+06	3.32989e+06	3.09904e+06	3.00045e+06	2.48682e+06	3.03656e+06	41.2
Com_13447_pos	N-benzyl-N-isopropyl-N'-(4-isopropylphenyl)thiourea	C20 H26 N2 S	304.204	7.746	327.193	Invalid mass	No results	No match	NA	NA	NA	NA	2.18107e+06	2.34709e+06	2.61066e+06	2.46718e+06	2.31925e+06	2.40114e+06	2.3021e+06	2.50851e+06	3.84679e+06	5.03998e+06	2.66446e+06	3.90502e+06	1.84771e+06	2.0726e+06	3.29328e+06	1.83271e+06	1.78755e+06	2.08946e+06	4.21357e+07	4.46858e+07	2.99644e+07	3.01807e+07	3.53013e+07	3.51622e+07	2.19952e+06	2.80402e+06	2.31883e+06	2.43354e+06	2.28014e+06	2.02285e+06	1.12188e+07	1.56465e+07	1.86127e+07	49
Com_13476_pos	IMK	C17 H34 N4 O4 S	372.22	4.993	373.227	Invalid mass	No results	No results	NA	NA	NA	NA	1.04128e+07	1.10812e+07	2.34541e+06	8.67499e+06	1.03379e+07	8.29346e+06	1.69828e+07	1.45447e+07	1.02624e+07	1.03045e+07	1.05819e+07	1.02701e+07	1.14403e+07	8.31622e+06	9.67799e+06	9.66918e+06	1.08175e+07	1.04297e+07	1.14658e+07	1.17981e+07	1.08965e+07	1.28071e+07	1.10348e+07	9.0115e+06	9.32069e+06	1.1589e+07	1.02503e+07	9.59279e+06	1.1056e+07	9.3287e+06	1.03625e+07	1.18809e+07	1.08155e+07	51.2
Com_13494_pos	Boldione	C19 H24 O2	284.177	6.355	285.184	No results	No results	Full match	Lipids and lipid-like molecules	Steroids and steroid derivatives	Androstane steroids	Androgens and derivatives	1.45879e+07	1.4839e+07	1.63378e+07	1.67558e+07	1.5256e+07	1.46824e+07	1.22292e+07	1.2457e+07	1.17319e+07	1.02952e+07	9.50933e+06	9.49964e+06	1.11981e+07	1.00695e+07	1.0197e+07	1.02957e+07	8.41476e+06	9.04866e+06	5.86634e+07	5.7161e+07	4.76983e+07	5.31049e+07	5.61297e+07	5.76746e+07	1.15849e+07	1.059e+07	1.0116e+07	1.07851e+07	1.18938e+07	9.7572e+06	1.39878e+07	1.72324e+07	1.66185e+07
Com_13506_pos	PC 14:0_14:1	C36 H70 N O8 P	675.483	10.437	676.49	No results	Full match	No results	NA	NA	NA	NA	8.86749e+06	2.32219e+07	1.08653e+07	7.33602e+06	1.46876e+07	3.05064e+07	3.73597e+07	8.42985e+06	3.93279e+06	1.22769e+07	1.23659e+07	1.821e+07	1.53265e+07	2.02477e+07	1.13688e+07	1.4291e+07	2.62234e+07	2.413e+07	1.36662e+07	1.33981e+06	3.4233e+06	2.98266e+06	1.11086e+06	2.35886e+06	2.05001e+06	3.0224e+07	6.93825e+06	2.93786e+07	7.37064e+06	2.13869e+07	1.10194e+07	1.5603e+07	1.51284e+07		68.5
Com_13556_pos	methyl 4-methyl-2-oxo-2H-pyran-6-carboxylate	C8 H8 O4	168.042	0.759	169.05	Full match	No results	Full match	NA	NA	NA	NA	3.65865e+07	4.16712e+07	4.29537e+07	4.4961e+07	4.34407e+07	4.97949e+07	4.60805e+07	4.69111e+07	5.47619e+07	4.67638e+07	4.98931e+07	4.75125e+07	4.94563e+07	5.66492e+07	5.42085e+07	4.43476e+07	4.53191e+07	5.05021e+07	6.48819e+07	5.53484e+07	5.32078e+07	5.79425e+07	5.70158e+07	5.91301e+07	4.63796e+07	4.81964e+07	4.14215e+07	4.35209e+07	3.96501e+07	3.5735e+07	4.00276e+07	4.55393e+07	4.19161e+07	52.8
Com_13623_pos	CAR 7:0	C14 H28 N O4	273.194	5.558	274.201	No results	Invalid mass	No results	NA	NA	NA	NA	1.59271e+06	1.13495e+06	1.34885e+06	1.25457e+06	1.37874e+06	1.19085e+06	2.9662e+06	1.85642e+06	2.674e+06	2.4353e+06	2.80594e+06	2.83299e+06	7.70828e+06	4.10921e+06	4.06443e+06	4.81144e+06	6.06776e+06	4.09734e+06	5.77516e+06	3.37769e+06	8.88116e+06	6.13446e+06	4.00433e+06	4.35025e+06	2.74967e+06	3.93488e+06	4.37296e+06	4.1714e+06	4.42238e+06	2.90726e+06	3.26356e+06	4.19672e+06	4.03147e+06		72.1
Com_13659_pos	Testosterone undecanoate	C30 H48 O3	456.36	7.566	479.349	Full match	No results	No results	Lipids and lipid-like molecules	Steroids and steroid derivatives	Steroid esters	Steroid esters	9.15806e+06	8.22058e+06	1.01775e+07	1.03155e+07	9.35043e+06	9.897e+06	7.6688e+06	7.52312e+06	6.52094e+06	6.14311e+06	5.93372e+06	6.01124e+06	3.85699e+06	3.98751e+06	4.0565e+06	4.40569e+06	3.10396e+06	4.01669e+06	3.483e+06	2.83301e+06	2.4076e+06	2.82142e+06	3.16858e+06	2.94096e+06	7.89232e+06	7.05539e+06	5.96566e+06	6.73443e+06	5.36349e+06	4.35657e+06	5.14755e+06	4.61762e+06	5.43158e+06	74.4
Com_13778_pos	Tiglic acid	C5 H8 O2	100.053	0.46	101.06	No results	No results	Full match	Lipids and lipid-like molecules	Fatty Acyls	Fatty acids and conjugates	Methyl-branched fatty acids	5.0795e+06	1.65354e+07	1.69007e+07	1.83553e+07	1.97381e+07	1.93831e+07	2.0462e+07	1.81233e+07	2.13505e+07	1.58943e+07	1.53973e+07	1.28524e+07	1.80795e+07	2.19315e+07	1.82143e+07	1.36671e+07	1.89766e+07	2.09854e+07	2.02747e+07	1.63935e+07	1.48727e+07	1.83418e+07	2.48577e+07	2.63204e+07	1.52993e+07	2.09528e+07	2.14967e+07	2.37451e+07	1.70987e+07	1.25987e+07	736436	1.29215e+06	1.5066e+06
Com_13793_pos	1-(3-ethyl-2,4-dihydroxy-6-methoxyphenyl)butan-1-one	C13 H18 O4	220.11	6.6	221.117	Invalid mass	No results	No results	NA	NA	NA	NA	2.73357e+06	2.51672e+06	4.65643e+06	9.41256e+06	2.78557e+06	3.92743e+06	3.77885e+06	2.09087e+06	1.74125e+06	2.84915e+06	2.20026e+06	1.40688e+06	862199	2.30248e+06	2.20146e+06	2.07311e+06	1.68032e+06	2.1299e+06	1.06976e+06	1.02887e+06	975758	1.02552e+06	1.03817e+06	1.22662e+06	1.78111e+06	1.55373e+06	2.67341e+06	2.94396e+06	7.69274e+06	3.13266e+06	2.00859e+06	1.09958e+06	1.17582e+06	69.4
Com_13835_pos	PPK	C16 H28 N4 O4	305.167	4.789	306.175	Invalid mass	No results	No results	NA	NA	NA	NA	3.90365e+06	901613	4.66021e+06	2.95638e+06	2.16354e+06	2.89907e+06	6.78092e+06	3.23353e+06	1.10097e+06	1.33582e+06	798729	1.37587e+06	1.06561e+06	1.51943e+06	677317	614255	1.13748e+06	1.35922e+06	720400	1.20913e+06	635202	1.04923e+06	2.09509e+06	928263	563530	1.67268e+06	890261	873225	1.10869e+06	1.10651e+06	1.68177e+06	1.61279e+06	2.62108e+06	45.8
Com_13873_pos	Chlortetracycline	C22 H23 Cl N2 O8	460.097	6.159	461.105	Invalid mass	No results	No results	Phenylpropanoids and polyketides	Tetracyclines	Not available	Tetracyclines	4.83357e+06	5.438e+06	5.70103e+06	6.34325e+06	5.58053e+06	6.54968e+06	2.22986e+06	2.56303e+06	1.9038e+06	1.9764e+06	2.60693e+06	2.6239e+06	2.36033e+06	2.27794e+06	1.83494e+06	1.6339e+06	2.06409e+06	2.98372e+06	3.10737e+06	2.10517e+06	2.1829e+06	2.23714e+06	2.09818e+06	2.32493e+06	8.25485e+06	8.14403e+06	7.40583e+06	7.5028e+06	7.53215e+06	5.26917e+06	3.51774e+06	3.68076e+06	3.68719e+06	50.7
Com_13927_pos	gamma-Nonanolactone	C9 H16 O2	156.115	1.425	157.122	No results	No results	Full match	Organoheterocyclic compounds	Lactones	Gamma butyrolactones	Gamma butyrolactones	8.4015e+06	6.06227e+06	9.78694e+06	1.10627e+07	6.89296e+06	8.66304e+06	6.72161e+06	6.46135e+06	4.89484e+06	5.28959e+06	9.06122e+06	6.23194e+06	2.78521e+06	3.9724e+06	1.73135e+06	3.16278e+06	3.3886e+06	3.75179e+06	4.62235e+06	7.09408e+06	3.36146e+06	5.44776e+06	4.7842e+06	5.77479e+06	7.31228e+06	7.65485e+06	6.42711e+06	6.28643e+06	6.47033e+06	4.48316e+06	5.64988e+06	5.10431e+06	6.11612e+06
Com_13938_pos	3,4-Dihydroxymandelic acid	C8 H8 O5	184.037	0.666	185.045	No results	Full match	Full match	Benzenoids	Phenols	Benzenediols	Catechols	8.20767e+07	8.71798e+07	8.87875e+07	8.70764e+07	6.99105e+07	7.21915e+07	6.67435e+07	5.97068e+07	6.61185e+07	4.84181e+07	6.10954e+07	4.53717e+07	5.29466e+07	4.18791e+07	3.4219e+07	3.00071e+07	4.11144e+07	3.38887e+07	4.38381e+07	3.3897e+07	3.18984e+07	3.37867e+07	3.06186e+07	3.22054e+07	2.45083e+07	2.65928e+07	2.27815e+07	2.49616e+07	2.15594e+07	1.86275e+07	8.73307e+07	1.00111e+08	1.01876e+08		64.5
Com_13986_pos	2-Methylpentanedioic acid	C6 H10 O4	146.058	4.83	147.065	No results	No results	Full match	Lipids and lipid-like molecules	Fatty Acyls	Fatty acids and conjugates	Hydroxy fatty acids	9.34923e+06	9.23881e+06	9.22056e+06	1.03685e+07	9.34497e+06	1.22225e+07	1.01785e+07	8.7857e+06	8.10402e+06	8.19744e+06	8.94931e+06	8.42388e+06	4.7501e+06	7.17066e+06	3.59768e+06	3.8414e+06	4.35313e+06	7.60857e+06	6.16732e+06	7.19206e+06	4.55423e+06	5.74964e+06	6.76495e+06	5.74438e+06	3.25232e+06	3.28904e+06	2.27958e+06	1.8162e+06	1.81876e+06	1.75967e+06	7.55349e+06	5.59761e+06	6.35006e+06
Com_14044_pos	2-hydroxy-6-[(8Z,11Z)-pentadeca-8,11,14-trien-1-yl]benzoic acid	C22 H30 O3	324.206	7.241	325.214	Invalid mass	No results	No results	NA	NA	NA	NA	1.62341e+06	1.7207e+06	2.13479e+06	1.90524e+06	1.59367e+06	3.98666e+06	1.68569e+06	1.65356e+06	1.69309e+06	3.89491e+06	1.63035e+06	1.762e+06	1.31326e+06	1.79124e+06	3.91498e+06	1.22222e+06	1.47214e+06	1.37238e+06	2.10242e+07	2.05596e+07	1.56819e+07	2.35845e+07	2.35776e+07	3.79327e+07	1.33421e+06	1.73219e+06	1.49883e+06	1.7879e+06	1.65964e+06	1.51741e+06	7.58552e+06	7.84697e+06	8.88232e+06	73.7
Com_14057_pos	Heptadecanoic Acid	C17 H34 O2	292.24	7.999	293.247	Invalid mass	No match	No results	Lipids and lipid-like molecules	Fatty Acyls	Fatty acids and conjugates	Long-chain fatty acids	2.26476e+07	2.62349e+07	2.4507e+07	2.27521e+07	2.15008e+07	2.24944e+07	1.58769e+07	1.54272e+07	1.44687e+07	1.63374e+07	1.96979e+07	1.53096e+07	2.02711e+07	1.67908e+07	1.64405e+07	1.57602e+07	1.81708e+07	1.68594e+07	1.81168e+07	1.80074e+07	1.40234e+07	2.08161e+07	1.6899e+07	1.54265e+07	2.32396e+07	2.18269e+07	2.13812e+07	2.17305e+07	2.02815e+07	1.9819e+07	2.55251e+07	2.36748e+07	2.72337e+07	79.1	63.5
Com_14120_pos	GPK	C13 H24 N4 O4	300.18	4.818	301.187	Full match	No results	No results	NA	NA	NA	NA	8.06199e+06	6.50045e+06	9.52123e+06	8.96542e+06	6.50334e+06	7.36547e+06	6.15872e+06	5.45734e+06	3.92013e+06	4.60065e+06	3.69185e+06	5.12473e+06	3.87664e+06	5.37659e+06	4.69319e+06	4.0219e+06	3.57264e+06	4.21883e+06	4.04692e+06	3.24802e+06	3.77184e+06	3.51373e+06	6.19481e+06	4.63728e+06	3.69434e+06	4.29977e+06	4.07223e+06	2.84547e+06	3.66113e+06	1.69111e+06	4.00509e+06	2.94293e+06	4.00044e+06	62.5
Com_14315_pos	N-Oleoyl dopamine	C26 H43 N O3	417.321	9.948	418.329	Invalid mass	No results	No results	Benzenoids	Phenols	Benzenediols	N-acyldopamines	1.25924e+07	6.07854e+06	6.10136e+06	9.15916e+06	1.34006e+07	1.51616e+07	5.08494e+06	4.14174e+06	7.20571e+06	4.96094e+06	8.0809e+06	5.52502e+06	2.78758e+06	1.77954e+06	2.68977e+06	3.09306e+06	2.13728e+06	1.66649e+06	939476	1.04214e+06	1.74914e+06	955511	1.09495e+06	970406	1.44723e+07	3.44092e+06	1.42921e+07	6.37007e+06	6.75353e+06	1.15945e+07	5.06816e+06	4.05052e+06	3.62463e+06	63.8
Com_14329_pos	SM 8:1;2O/34:8	C47 H79 N2 O6 P	798.575	11.662	799.582	No results	Invalid mass	No results	NA	NA	NA	NA	545131	576222	616073	617916	548778	567271	572347	595705	439738	452377	516629	402540	476366	1.21495e+06	8.3766e+06	5.2615e+06	7.6448e+06	1.24485e+07	1.19536e+07	2.89098e+06	521083	520764	629702	624518	487801	576196	503941	543139	522743	476763	565828	519871	563121		56.4
Com_14442_pos	Delta-Tridecalactone	C13 H24 O2	212.177	9.632	195.174	No results	No results	Full match	Organoheterocyclic compounds	Lactones	Delta valerolactones	Delta valerolactones	2.19069e+07	1.33061e+07	1.09439e+07	1.57238e+07	7.23047e+06	7.41626e+06	1.25773e+07	1.12066e+07	1.28588e+07	1.42735e+07	1.34842e+07	1.31793e+07	1.2065e+07	1.28968e+07	1.70438e+07	1.70539e+07	1.55512e+07	1.38668e+07	6.76403e+06	1.7128e+07	1.22817e+07	1.77611e+07	7.44343e+06	1.18464e+07	2.70713e+07	1.36673e+07	2.4379e+07	1.98632e+07	2.19641e+07	3.28119e+07	1.48399e+07	1.66534e+07	1.84366e+07
Com_14471_pos	EKK	C17 H33 N5 O6	403.242	2.234	404.249	Full match	No results	No results	NA	NA	NA	NA	9.72163e+06	1.30398e+07	1.33787e+07	6.60866e+06	1.15629e+07	6.39128e+06	8.99453e+06	1.12252e+07	9.54282e+06	5.07619e+06	2.0191e+06	2.48424e+06	1.98166e+06	1.83334e+06	1.64342e+06	1.47912e+06	2.08433e+06	2.06913e+06	1.57884e+06	1.96969e+06	2.22359e+06	1.7633e+06	1.60095e+06	1.91611e+06	1.63465e+06	2.16164e+06	2.01292e+06	1.93884e+06	2.18894e+06	1.66097e+06	3.21475e+06	3.76277e+06	4.07034e+06	64
Com_14560_pos	SM 14:3;2O/9:0	C28 H53 N2 O6 P	544.362	8.774	545.369	No results	Full match	No results	NA	NA	NA	NA	4.1988e+06	3.24256e+06	2.46599e+06	2.68823e+06	3.4919e+06	3.4614e+06	9.10223e+06	5.91185e+06	1.03961e+07	8.53413e+06	1.17171e+07	1.18441e+07	1.85454e+06	1.59509e+06	2.06999e+06	2.34772e+06	1.69686e+06	1.51755e+06	984592	1.08305e+06	1.68377e+06	1.0239e+06	1.01645e+06	928967	3.49311e+06	2.28502e+06	3.63862e+06	3.34021e+06	3.51759e+06	4.29102e+06	2.58554e+06	2.76134e+06	2.60405e+06		53.8
Com_14605_pos	PC 34:2	C42 H80 N O8 P	779.543	11.831	780.55	No results	Invalid mass	No results	Lipids and lipid-like molecules	Glycerophospholipids	Glycerophosphocholines	Phosphocholines	1.55718e+06	3.12558e+06	1.003e+07	4.41814e+06	1.66544e+06	1.28533e+07	2.08653e+07	2.54653e+07	3.05054e+06	1.54514e+06	2.25517e+06	5.45568e+06	1.06881e+07	1.77386e+06	1.95804e+06	1.19967e+07	2.24555e+06	3.52812e+06	1.18326e+06	1.78797e+06	1.51676e+06	1.66149e+06	1.85543e+06	1.91145e+06	1.50125e+06	1.63528e+06	2.14745e+07	1.69045e+06	1.20127e+07	2.16041e+06	1.81019e+06	1.94722e+06	1.96172e+06		82.8
Com_14651_pos	ethyl 2-{[3-cyano-4-(2-furyl)-6-(2-thienyl)-2-pyridinyl]oxy}acetate	C18 H14 N2 O4 S	742.197	2.604	372.106	Invalid mass	No results	No results	NA	NA	NA	NA	827751	900369	921111	1.08688e+06	871622	2.10423e+06	2.54765e+06	950991	869261	1.32313e+06	2.02086e+06	3.77228e+06	3.71978e+06	4.10568e+06	3.38412e+06	1.52038e+06	3.76309e+06	5.47736e+06	5.08385e+06	6.04414e+06	830865	1.61691e+06	5.15292e+06	5.32869e+06	1.09306e+06	4.02333e+06	4.2896e+06	1.18792e+06	4.94811e+06	752046	3.97306e+06	4.05308e+06	3.98392e+06	43.7
Com_14668_pos	Homo-Gamma-Linolenic Acid (C20:3)	C20 H34 O2	306.255	9.366	307.262	No results	No results	Full match	Lipids and lipid-like molecules	Fatty Acyls	Fatty acids and conjugates	Long-chain fatty acids	1.93352e+06	641274	649508	1.32848e+06	1.14028e+06	1.72846e+06	756959	617013	500046	484862	941477	542569	754425	629877	959346	1.23216e+06	878538	809397	590201	752411	761952	281015	554324	467641	1.449e+06	727340	1.28172e+06	759959	1.04663e+06	852115	935236	534342	1.01816e+06
Com_14719_pos	GNK	C12 H23 N5 O5	317.169	4.801	318.176	Full match	No results	No results	NA	NA	NA	NA	9.23353e+06	1.24839e+07	1.28238e+07	1.29869e+07	7.01989e+06	8.69616e+06	6.53466e+06	7.89188e+06	5.80068e+06	6.26522e+06	1.04674e+07	7.71577e+06	2.99062e+06	2.84555e+06	4.28678e+06	2.34863e+06	4.42336e+06	3.48962e+06	7.65592e+06	5.8233e+06	8.00907e+06	4.8881e+06	5.5874e+06	4.95164e+06	7.10717e+06	1.00001e+07	1.14512e+07	1.391e+07	1.2982e+07	7.55514e+06	7.50354e+06	8.53983e+06	8.19264e+06	53.7
Com_14816_pos	PE 18:0_20:5	C43 H76 N O8 P	765.53	10.123	766.537	No results	Full match	No results	NA	NA	NA	NA	3.55161e+06	6.45383e+06	4.83333e+06	7.74262e+06	8.09592e+06	6.96613e+06	7.20114e+06	2.29886e+07	9.31767e+06	2.49922e+06	3.80264e+06	5.12123e+06	8.08748e+06	7.09807e+06	1.18997e+07	1.30267e+07	1.09246e+07	8.2655e+06	5.25602e+06	3.79497e+06	2.25595e+06	1.5273e+06	1.528e+06	1.60803e+06	2.41497e+06	1.96572e+06	2.08125e+07	9.03083e+06	6.78014e+06	1.73335e+07	5.3847e+06	5.36202e+06	5.31118e+06		67.3
Com_14882_pos	3-(2-Naphthyl)-D-Alanine	C13 H13 N O2	215.095	5.85	216.102	No results	No results	Full match	NA	NA	NA	NA	1.60974e+06	1.93759e+06	2.57826e+06	2.35392e+06	2.45904e+06	2.26997e+06	2.81934e+06	3.28967e+06	3.13927e+06	4.17223e+06	2.32946e+06	8.42479e+06	5.33417e+06	2.43846e+06	9.32925e+06	3.97071e+06	1.02868e+07	4.64034e+06	959355	3.11609e+06	1.52005e+07	3.04933e+06	1.50646e+06	2.69831e+06	1.73552e+06	6.05066e+06	5.06152e+06	7.70171e+06	1.11591e+07	5.31573e+06	2.89595e+06	4.20693e+06	3.19325e+06
Com_14892_pos	PMK	C16 H30 N4 O4 S	187.099	2.94	188.107	Invalid mass	No results	No results	NA	NA	NA	NA	1.30819e+07	1.05465e+07	1.36545e+07	4.24859e+06	1.23603e+07	7.1724e+06	1.24125e+07	1.254e+07	1.26101e+07	1.96456e+06	2.03236e+06	1.76338e+06	2.59592e+06	2.85847e+06	1.52605e+06	1.95396e+06	1.70208e+06	1.9377e+06	1.72855e+06	1.99602e+06	1.60889e+06	2.32116e+06	1.86102e+06	3.76345e+06	1.27008e+06	2.51095e+06	1.29451e+06	2.04131e+06	1.45834e+06	1.65261e+06	4.7339e+06	4.33491e+06	4.864e+06	41.3
Com_14900_pos	PC O-35:1	C43 H86 N O7 P	759.612	10.147	760.62	No results	Full match	No results	NA	NA	NA	NA	1.13639e+06	912056	863245	934755	1.11328e+06	1.07222e+06	780100	670639	849712	747466	856176	714468	6.24532e+06	5.29816e+06	4.1686e+06	4.69633e+06	3.5968e+06	5.65457e+06	647886	574872	659862	554160	554412	583452	876237	640374	967866	811545	947624	1.04965e+06	1.08076e+07	9.27992e+06	7.84318e+06		80.7
Com_15042_pos	Benzoylecgonine	C16 H19 N O4	289.134	5.797	290.142	Invalid mass	No results	No results	Benzenoids	Benzene and substituted derivatives	Benzoic acids and derivatives	Benzoic acid esters	7.42026e+06	9.03955e+06	6.21896e+06	5.88941e+06	6.56878e+06	6.02556e+07	5.96385e+06	3.82804e+06	4.43884e+06	7.23776e+06	6.89659e+06	5.27047e+06	6.19176e+06	3.89202e+06	2.69869e+06	2.49196e+06	3.12323e+06	2.47023e+06	4.0038e+06	2.26181e+06	6.59186e+06	1.63446e+06	2.66382e+06	2.37628e+06	3.71178e+06	4.94957e+06	2.65382e+06	3.3876e+06	3.95099e+06	4.52124e+06	4.68959e+06	7.70411e+06	5.19259e+06	40.9
Com_15077_pos	Prolylglycine	C7 H12 N2 O3	172.085	5.11	173.092	Full match	No results	Full match	Organic acids and derivatives	Carboxylic acids and derivatives	Amino acids, peptides, and analogues	Dipeptides	5.07963e+06	5.52982e+06	6.87602e+06	5.34043e+06	5.1157e+06	5.18727e+06	5.32434e+06	4.86098e+06	4.99954e+06	5.66953e+06	5.78223e+06	5.64174e+06	5.56368e+06	6.0653e+06	4.93237e+06	4.8817e+06	5.06359e+06	4.65217e+06	4.31353e+06	5.30945e+06	4.57605e+06	4.98702e+06	4.12996e+06	4.31967e+06	4.11682e+06	4.99075e+06	4.80758e+06	6.22172e+06	8.99491e+06	5.4079e+06	6.61894e+06	3.82972e+06	4.00382e+06	49.8
Com_15114_pos	1-(4-Methoxyphenyl)-2-propanone	C10 H12 O2	164.084	6.207	165.091	No results	No results	Full match	NA	NA	NA	NA	7.67033e+06	8.22833e+06	1.04474e+07	1.02986e+07	1.02722e+07	7.53887e+06	8.96482e+06	8.61228e+06	9.6747e+06	9.0753e+06	1.14409e+07	1.0087e+07	1.05302e+07	1.14656e+07	1.01626e+07	9.50141e+06	6.69239e+06	1.09837e+07	3.72893e+07	1.17255e+08	3.1163e+07	3.33667e+07	3.57696e+07	3.86075e+07	1.09115e+07	1.33588e+07	1.0356e+07	1.25478e+07	9.2267e+06	9.51135e+06	1.52191e+07	1.60644e+07	1.32837e+07
Com_15255_pos	N,N-Diethylethanolamine	C6 H15 N O	117.116	2.368	118.123	Full match	No results	No results	Organic nitrogen compounds	Organonitrogen compounds	Amines	1,2-aminoalcohols	1.50149e+07	1.97942e+07	9.66923e+06	1.57346e+07	1.67121e+07	1.521e+07	1.27661e+07	1.96043e+07	1.48015e+07	1.79166e+07	1.30327e+07	1.02264e+07	1.27958e+07	1.192e+07	1.32737e+07	1.59145e+07	1.5053e+07	1.67131e+07	1.3061e+07	1.50625e+07	1.53168e+07	1.58055e+07	1.77509e+07	1.654e+07	1.33296e+07	1.7273e+07	1.24673e+07	1.38736e+07	1.30128e+07	1.20029e+07	1.67037e+07	1.76915e+07	1.79875e+07	56.6
Com_15275_pos	SNH	C13 H20 N6 O6	318.186	9.059	319.194	Invalid mass	No results	No results	NA	NA	NA	NA	8.77038e+06	6.46841e+06	4.66164e+06	6.50159e+06	7.5786e+06	7.65767e+06	4.46132e+06	3.84697e+06	5.26383e+06	4.64043e+06	7.32491e+06	5.45124e+06	5.44544e+06	5.54394e+06	7.37545e+06	6.24937e+06	6.32306e+06	5.4002e+06	840306	1.52452e+06	2.37075e+06	901674	1.37006e+06	995598	9.3607e+06	4.35476e+06	1.22522e+07	7.12718e+06	1.10195e+07	1.42142e+07	7.5603e+06	4.87947e+06	4.86299e+06	49.1
Com_15289_pos	Genistein 4'-O-glucuronide	C21 H18 O11	446.082	6.114	447.089	Invalid mass	No results	No results	Phenylpropanoids and polyketides	Isoflavonoids	Isoflavonoid O-glycosides	Isoflavonoid O-glycosides	5.66369e+06	4.10203e+06	6.17863e+06	6.25491e+06	4.9302e+06	5.87264e+06	2.65725e+06	3.46555e+06	2.46528e+06	2.50572e+06	3.38013e+06	2.71697e+06	3.28725e+06	3.43241e+06	3.20173e+06	2.88123e+06	2.67387e+06	3.50081e+06	3.87725e+06	3.12204e+06	2.36375e+06	4.15367e+06	3.52332e+06	3.89558e+06	8.44737e+06	7.48867e+06	8.0698e+06	7.48041e+06	7.68171e+06	5.97696e+06	4.00747e+06	3.63262e+06	3.37943e+06	58.3
Com_15301_pos	5-Aminosalicylic Acid	C7 H7 N O3	153.043	1.985	154.05	No results	No results	Full match	Benzenoids	Benzene and substituted derivatives	Benzoic acids and derivatives	Aminobenzoic acids	6.58253e+06	6.48184e+06	6.59074e+06	6.7655e+06	6.06038e+06	6.53616e+06	7.27251e+06	8.4449e+06	8.95555e+06	1.03358e+07	1.16749e+07	9.17562e+06	6.70039e+06	1.02186e+07	6.43123e+06	9.18244e+06	7.20207e+06	7.47286e+06	6.84428e+06	1.07661e+07	1.20022e+07	1.28506e+07	1.08065e+07	8.44479e+06	5.44879e+06	8.8282e+06	8.41911e+06	8.18469e+06	8.04328e+06	6.53481e+06	7.65183e+06	7.07545e+06	6.86185e+06
Com_15449_pos	4-Guanidinobutanoic acid	C5 H11 N3 O2	145.085	5.227	146.093	No results	No results	Full match	Organic acids and derivatives	Carboxylic acids and derivatives	Amino acids, peptides, and analogues	Gamma amino acids and derivatives	4.82472e+06	3.10836e+06	3.65904e+06	3.49653e+06	3.4861e+06	3.44239e+06	5.95052e+06	3.21742e+06	4.05661e+06	3.29802e+06	4.64216e+06	3.59022e+06	3.03031e+06	3.006e+06	3.44906e+06	2.23091e+06	2.17755e+06	2.68959e+06	4.18963e+06	3.16907e+06	3.4911e+06	3.75408e+06	3.10062e+06	5.26945e+06	3.52238e+06	6.31939e+06	3.82304e+06	4.64356e+06	4.58461e+06	5.11217e+06	3.28098e+06	4.67345e+06	3.28571e+06
Com_15453_pos	LPC 22:4-SN1	C30 H54 N O7 P	571.363	9.799	572.371	No results	Full match	No results	NA	NA	NA	NA	8.89928e+06	5.22358e+06	3.96909e+06	6.9447e+06	7.73414e+06	9.45456e+06	4.24656e+06	2.96622e+06	4.70905e+06	3.52706e+06	5.69495e+06	3.85734e+06	5.2926e+06	5.78814e+06	9.07259e+06	1.22805e+07	4.2199e+06	8.13461e+06	1.09515e+06	1.82126e+06	1.70307e+06	975609	1.34433e+06	1.12587e+06	6.17267e+06	1.33797e+06	5.13053e+06	3.44184e+06	4.78843e+06	4.51883e+06	4.8923e+06	3.99097e+06	4.66e+06		80.3
Com_15493_pos	α-Ergocryptine	C32 H41 N5 O5	557.308	5.408	558.315	Invalid mass	No results	No results	Alkaloids and derivatives	Ergoline and derivatives	Lysergic acids and derivatives	Lysergamides	1.17891e+07	7.14282e+06	1.53458e+07	1.1418e+07	7.67385e+06	1.12497e+07	9.25213e+06	9.31063e+06	5.49052e+06	3.73306e+06	2.09665e+06	2.02579e+06	3.13961e+06	2.88344e+06	1.84561e+06	3.78916e+06	2.22765e+06	3.03792e+06	7.70821e+06	6.02841e+06	2.83641e+06	4.81202e+06	3.19236e+06	6.08215e+06	2.771e+06	2.70297e+06	2.54401e+06	3.129e+06	4.01298e+06	2.39003e+06	5.68645e+06	6.66119e+06	4.49451e+06	48.7
Com_15692_pos	3-Nitrotyrosine	C9 H10 N2 O5	226.059	5.004	227.067	No results	Full match	Full match	Organic acids and derivatives	Carboxylic acids and derivatives	Amino acids, peptides, and analogues	Tyrosine and derivatives	279697	2.21121e+06	841699	1.90919e+06	2.57125e+06	2.72507e+06	4.03398e+06	3.95116e+06	3.84385e+06	4.57176e+06	5.02669e+06	4.92164e+06	6.03886e+06	6.28934e+06	5.17555e+06	6.56312e+06	6.00596e+06	6.86088e+06	5.48198e+06	6.09377e+06	5.86682e+06	6.27088e+06	5.56407e+06	6.60245e+06	3.15896e+06	3.6379e+06	2.59288e+06	3.04929e+06	3.14859e+06	3.20874e+06	4.31897e+06	4.01097e+06	3.62014e+06		58.7
Com_15729_pos	SM 8:1;2O/22:0	C35 H71 N2 O6 P	646.504	9.892	647.511	No results	Full match	No results	NA	NA	NA	NA	7.39582e+06	1.36276e+07	7.09091e+06	4.98355e+06	1.29277e+07	2.22858e+07	1.55047e+07	2.86737e+06	1.51932e+06	4.08608e+06	4.38209e+06	4.22209e+06	6.36298e+06	1.07584e+07	7.36862e+06	1.42962e+06	1.53678e+07	1.43777e+07	4.73125e+06	1.03821e+06	1.3106e+06	1.29593e+06	947709	945295	1.37832e+06	1.72756e+07	5.35417e+06	1.7268e+07	9.4474e+06	1.19117e+07	1.04091e+07	1.12265e+07	7.9402e+06		67.2
Com_15844_pos	6,6-dimethyl-4-piperidino-5,6-dihydro-2H-thiine-2-thione	C12 H19 N S2	219.111	5.498	220.118	Invalid mass	No results	No match	NA	NA	NA	NA	1.41919e+07	1.25602e+07	1.5056e+07	1.46066e+07	1.30386e+07	1.28851e+07	1.7303e+07	1.63614e+07	1.39978e+07	1.78434e+07	1.94679e+07	1.77741e+07	1.25822e+07	1.73517e+07	1.39719e+07	1.4992e+07	1.52794e+07	1.65261e+07	2.63549e+07	3.11923e+07	2.85944e+07	2.99821e+07	2.99783e+07	3.28454e+07	1.43786e+07	2.46861e+07	1.95244e+07	2.00594e+07	1.72341e+07	1.89471e+07	2.09134e+07	2.90536e+07	2.28174e+07	48.7
Com_15854_pos	(6E)-7-(2H-1,3-benzodioxol-5-yl)-1-(piperidin-1-yl)hept-6-en-1-one	C19 H25 N O3	337.161	5.579	338.169	Invalid mass	No results	No results	NA	NA	NA	NA	4.39195e+06	5.49531e+06	2.94597e+06	1.97471e+06	3.79436e+06	2.51771e+06	4.68456e+06	3.49165e+06	5.54883e+06	4.81487e+06	3.61246e+06	3.59809e+06	5.9752e+06	3.19583e+06	4.23476e+06	3.65147e+06	4.71228e+06	3.11127e+06	5.4292e+06	3.01617e+06	6.41434e+06	4.41169e+06	4.49595e+06	5.2136e+06	4.34162e+06	5.63202e+06	4.1652e+06	6.70455e+06	6.75515e+06	6.68176e+06	4.50713e+06	4.80685e+06	5.71444e+06	63.7
Com_15896_pos	Isoproterenol	C11 H17 N O3	211.121	5.449	212.128	No results	No results	Full match	Benzenoids	Phenols	Benzenediols	Catechols	993411	1.03088e+06	1.39152e+06	1.05845e+06	1.06151e+06	1.01502e+06	1.22511e+06	1.11659e+06	955051	799966	642178	815239	856473	1.07858e+06	1.02035e+06	695600	688332	985553	1.83075e+06	1.55285e+06	1.36501e+06	1.71077e+06	2.11855e+06	1.65151e+06	1.59632e+06	1.75092e+06	1.47249e+06	1.4528e+06	1.44904e+06	1.54291e+06	1.06901e+06	1.31128e+06	986310
Com_15923_pos	(2E)-6-hydroxy-2-methyl-6-(4-methylphenyl)hept-2-enoic acid	C15 H20 O3	270.123	6.571	271.13	Invalid mass	No results	No results	NA	NA	NA	NA	954049	1.62907e+06	1.27969e+06	1.86148e+06	965486	1.13547e+06	1.38184e+06	1.14667e+06	1.30591e+06	1.46392e+06	2.14179e+06	416487	2.63977e+06	2.16742e+06	1.92158e+06	1.60859e+06	2.6073e+06	2.26126e+06	9.52767e+06	1.01066e+07	9.60848e+06	8.86933e+06	1.19268e+07	9.90832e+06	682166	1.1932e+06	1.77491e+06	1.97996e+06	1.513e+06	1.8411e+06	3.22264e+06	2.05988e+06	3.69399e+06	45.5
Com_15934_pos	Vitamin U	C6 H14 Cl N O2 S	199.044	1.102	200.052	No results	No results	Full match	Organic acids and derivatives	Carboxylic acids and derivatives	Amino acids, peptides, and analogues	Methionine and derivatives	2.09041e+06	1.80039e+06	1.71186e+06	2.1744e+06	1.60444e+06	1.98509e+06	2.84538e+06	2.79016e+06	2.9163e+06	2.2604e+06	2.72853e+06	2.99967e+06	3.01433e+06	4.09694e+06	3.44215e+06	3.15433e+06	3.40229e+06	4.45167e+06	5.99549e+06	4.5135e+06	3.71518e+06	4.06278e+06	4.84076e+06	4.85678e+06	3.65539e+06	3.40197e+06	3.67906e+06	3.86734e+06	3.23415e+06	2.88367e+06	2.00321e+06	937012	1.69548e+06
Com_15991_pos	VMK	C16 H32 N4 O4 S	716.416	4.693	359.215	Invalid mass	No results	No results	NA	NA	NA	NA	6.15562e+06	6.38588e+06	1.23602e+07	7.25627e+06	4.26144e+06	6.67704e+06	7.1952e+06	1.11821e+07	5.85809e+06	2.10042e+06	915458	868567	1.06526e+06	987037	1.14845e+06	953129	1.23533e+06	1.14441e+06	2.46554e+06	1.9963e+06	1.19854e+06	1.2873e+06	2.97666e+06	2.52836e+06	817722	1.19441e+06	552205	669789	584032	530866	2.34372e+06	2.8077e+06	3.03453e+06	55
Com_16120_pos	(2R)-2-[(2R,5S)-5-[(2S)-2-hydroxybutyl]oxolan-2-yl]propanoic acid	C11 H20 O4	198.125	6.569	199.133	Invalid mass	No results	No results	NA	NA	NA	NA	1.11689e+06	1.37388e+06	1.44209e+06	1.31926e+06	1.20218e+06	1.48143e+06	672321	664301	1.3005e+06	1.23626e+06	1.11658e+06	1.07455e+06	1.16858e+06	1.37137e+06	1.28133e+06	817562	1.31528e+06	1.12206e+06	5.0741e+06	9.34904e+06	4.10579e+06	3.49242e+06	4.97243e+06	5.05834e+06	1.0392e+06	1.27422e+06	1.02646e+06	1.25674e+06	630286	954494	1.31568e+06	1.29704e+06	1.25465e+06	60.5
Com_16205_pos	4'-Methoxyflavone	C16 H12 O3	115.048	2.571	253.085	Invalid mass	No results	No results	Phenylpropanoids and polyketides	Flavonoids	O-methylated flavonoids	4'-O-methylated flavonoids	8.76585e+06	1.53442e+07	1.21849e+07	6.73915e+06	1.11599e+07	6.78522e+06	1.50401e+07	1.50572e+07	9.19503e+06	7.64214e+06	3.07557e+06	4.7189e+06	6.99426e+06	6.45278e+06	3.52853e+06	5.32785e+06	3.02614e+06	2.07577e+06	6.3818e+06	5.56492e+06	5.42905e+06	5.35489e+06	8.00305e+06	8.67952e+06	6.30773e+06	1.03141e+07	1.24136e+07	2.19888e+07	1.30847e+07	1.07505e+07	1.11809e+07	9.42472e+06	1.08583e+07	44.5
Com_16230_pos	4-morpholinobenzoic acid	C11 H13 N O3	207.09	5.29	208.097	Full match	No results	Full match	NA	NA	NA	NA	2.97712e+06	2.87051e+06	3.54221e+06	3.1965e+06	3.08088e+06	3.28962e+06	3.48997e+06	2.8244e+06	3.01398e+06	3.19846e+06	6.03438e+06	4.41671e+06	5.69971e+06	6.48265e+06	6.00057e+06	4.82624e+06	7.09136e+06	7.12579e+06	9.18561e+06	1.11351e+07	6.66254e+06	8.74998e+06	8.07963e+06	8.66005e+06	4.61358e+06	4.85344e+06	4.92104e+06	3.77214e+06	1.21793e+07	3.8804e+06	4.24786e+06	4.64524e+06	4.0663e+06	58.3
Com_16281_pos	N-(4-chlorobenzyl)-N'-(4-heptylphenyl)-N-(3-pyridinylmethyl)urea	C27 H32 Cl N3 O	449.223	7.172	450.23	Full match	No results	No results	NA	NA	NA	NA	618203	694756	738400	758540	645580	665230	8.21334e+06	9.56729e+06	6.66558e+06	6.63607e+06	8.68066e+06	7.97809e+06	547555	586933	545381	479440	547928	566566	894342	821561	758864	834740	872912	938044	531120	647283	610731	669717	640463	589754	762042	1.0577e+06	967324	59.5
Com_16323_pos	PC O-17:1	C25 H50 N O7 P	507.333	9.028	508.34	No results	Full match	No results	NA	NA	NA	NA	9.42944e+06	6.00514e+06	4.42128e+06	5.85249e+06	9.34463e+06	9.22675e+06	3.10609e+06	3.9444e+06	3.4505e+06	1.65646e+06	3.69118e+06	3.17243e+06	5.46549e+06	5.13839e+06	7.154e+06	7.49142e+06	3.85761e+06	6.48606e+06	3.42987e+06	1.74559e+06	1.5464e+06	2.05293e+06	3.20686e+06	3.57819e+06	4.2617e+06	1.52882e+06	6.19586e+06	2.89845e+06	5.33988e+06	4.89696e+06	2.51132e+06	5.10928e+06	4.51345e+06		80.2
Com_16387_pos	SM 8:1;2O/26:1	C39 H77 N2 O6 P	700.551	11.84	701.558	No results	Full match	No results	NA	NA	NA	NA	1.84737e+06	6.80182e+06	1.95935e+06	2.38337e+06	4.99189e+06	1.39813e+07	1.86984e+06	1.9817e+06	2.27923e+06	1.61179e+06	1.76918e+06	6.23913e+06	1.525e+06	1.85038e+06	1.44416e+06	2.52542e+06	1.46505e+06	1.6496e+06	1.88809e+06	1.89529e+06	1.7063e+06	1.84545e+06	1.94941e+06	2.19008e+06	1.56601e+06	4.97192e+06	1.71973e+06	1.15875e+07	1.62893e+06	1.39236e+06	1.99102e+06	2.22451e+06	2.04633e+06		76.2
Com_16456_pos	Orotic Acid	C5 H4 N2 O4	156.017	1.538	157.024	No results	No results	Full match	Organoheterocyclic compounds	Diazines	Pyrimidines and pyrimidine derivatives	Pyrimidinecarboxylic acids	830123	938869	1.0233e+06	1.35162e+06	876575	1.19564e+06	1.09963e+06	1.06117e+06	955214	878898	1.14387e+06	930421	930264	1.29239e+06	839761	889868	967620	1.43795e+06	1.43322e+06	1.57315e+06	8.65828e+06	7.96876e+06	1.49488e+06	2.97508e+06	1.47635e+06	1.28922e+06	1.11911e+06	1.02275e+06	1.00561e+06	774449	1.03688e+06	1.12936e+06	1.0483e+06
Com_16465_pos	Alanyltyrosine	C12 H16 N2 O4	252.111	4.152	253.118	Full match	No results	No results	Organic acids and derivatives	Carboxylic acids and derivatives	Amino acids, peptides, and analogues	Peptides	1.69318e+07	2.35009e+07	2.04359e+07	1.17917e+07	2.29914e+07	1.24499e+07	2.89181e+07	1.56561e+07	1.11303e+07	1.8187e+07	9.81436e+06	7.43425e+06	1.00947e+07	6.27204e+06	3.07549e+06	1.02443e+07	4.95022e+06	3.81334e+06	8.02334e+06	7.17505e+06	7.23681e+06	1.45456e+07	9.27175e+06	1.13791e+07	1.04648e+07	1.66264e+07	1.62179e+07	2.78987e+07	2.91616e+07	3.39664e+07	1.06955e+07	9.42956e+06	9.07751e+06	73.7
Com_16492_pos	2-[(3S)-1-(4-Chlorobenzyl)-3-pyrrolidinyl]-1-methyl-1H-benzimidazole	C19 H20 Cl N3	325.134	5.76	326.142	Full match	No results	No results	Organoheterocyclic compounds	Benzimidazoles	Not available	Benzimidazoles	1.44873e+06	1.76447e+06	1.90896e+06	1.68128e+06	1.62825e+06	1.76779e+06	2.22927e+06	1.74443e+06	1.6146e+06	2.67511e+06	2.05631e+06	1.68742e+06	1.4564e+06	1.55633e+06	1.30194e+06	1.12949e+06	1.31789e+06	1.64264e+06	9.16384e+06	4.15832e+06	3.80905e+06	4.5757e+06	3.58239e+06	9.81795e+06	1.44594e+06	1.92376e+06	1.8727e+06	2.03577e+06	1.81695e+06	1.39705e+06	1.82687e+06	1.98607e+06	1.68871e+06	48.9
Com_16531_pos	AKB48 N-(5-Fluoropentyl) analog	C23 H30 F N3 O	383.234	7.802	384.241	Invalid mass	No results	No results	Organoheterocyclic compounds	Benzopyrazoles	Indazoles	Indazole-3-carboxamides	1.38369e+07	4.66443e+06	4.94753e+06	5.76403e+06	7.84786e+06	6.35225e+06	2.67961e+06	3.1522e+06	3.36867e+06	2.18016e+06	3.10733e+06	2.79308e+06	4.56028e+06	3.96445e+06	5.70068e+06	3.24274e+06	4.48903e+06	4.322e+06	1.90915e+06	1.84947e+06	2.24206e+06	2.21732e+06	1.76639e+06	1.6111e+06	1.60594e+07	7.73744e+06	1.34317e+07	5.41032e+06	1.05275e+07	1.18156e+07	4.29002e+06	4.52431e+06	4.36042e+06	51
Com_16595_pos	3-phenyl-5-[3-(trifluoromethyl)-1H-pyrazol-1-yl]-1,2,4-thiadiazole	C12 H7 F3 N4 S	296.039	0.532	297.046	Invalid mass	No results	No results	NA	NA	NA	NA	5.44815e+06	3.12303e+06	7.47073e+06	7.32604e+06	8.89298e+06	2.96265e+06	4.82767e+06	5.12973e+06	2.89983e+06	8.37704e+06	3.95867e+06	3.69296e+06	5.2303e+06	7.83087e+06	7.78735e+06	1.38494e+07	6.41009e+06	2.00663e+07	1.17467e+07	7.10908e+06	6.00736e+06	4.72098e+06	9.25832e+06	4.4375e+06	3.41624e+06	7.08694e+06	8.64491e+06	1.80266e+07	1.00172e+07	5.17024e+06	2.22492e+06	3.31172e+06	4.6288e+06	42.6
Com_16607_pos	SM 8:0;2O/13:0	C26 H55 N2 O6 P	522.374	9.394	523.381	No results	Invalid mass	No results	NA	NA	NA	NA	3.35072e+06	1.29106e+06	965810	1.10388e+06	2.52364e+06	1.32932e+06	831939	754999	969690	1.01696e+06	2.90783e+06	851344	841634	752680	862833	1.04418e+06	847861	744174	557940	573794	722882	481066	558761	507215	2.50055e+06	753491	2.0082e+06	966374	1.61375e+06	5.05813e+06	1.10634e+06	1.56859e+06	1.14488e+06		67.1
Com_16617_pos	Decanoylcarnitine	C17 H33 N O4	315.241	6.01	316.248	Full match	Invalid mass	No results	Lipids and lipid-like molecules	Fatty Acyls	Fatty acid esters	Acyl carnitines	1.41145e+06	1.57581e+06	1.62239e+06	1.5649e+06	1.72346e+06	1.39444e+06	2.43813e+06	2.1419e+06	1.64577e+06	2.02285e+06	2.23311e+06	2.86111e+06	5.7693e+06	3.44852e+06	4.80374e+06	4.68045e+06	4.97767e+06	2.89003e+06	1.5924e+06	1.42803e+06	1.52005e+06	1.4368e+06	1.67812e+06	1.73732e+06	993599	1.28163e+06	1.00278e+06	1.15386e+06	1.3002e+06	894238	2.63553e+06	3.8555e+06	2.73188e+06	85.6	86.4
Com_16691_pos	Estriol	C18 H24 O3	288.172	7.471	289.18	Full match	No results	Full match	Lipids and lipid-like molecules	Steroids and steroid derivatives	Estrane steroids	Estrogens and derivatives	1.21282e+06	1.34004e+06	1.48943e+06	1.47782e+06	1.25485e+06	1.33385e+06	1.27644e+06	1.30104e+06	1.31514e+06	1.09976e+06	1.17021e+06	1.01163e+06	1.0231e+06	1.19528e+06	953802	983449	967287	1.04375e+06	1.53619e+07	2.01693e+07	1.52247e+07	1.71454e+07	1.96412e+07	1.48618e+07	1.18441e+06	1.41304e+06	1.37417e+06	1.39318e+06	1.32782e+06	1.16092e+06	1.9268e+06	1.4287e+06	1.4394e+06	69.6
Com_16698_pos	4-Amino-5-imidazolecarboxamide	C4 H6 N4 O	126.054	2.571	127.061	No results	No results	Full match	Organoheterocyclic compounds	Azoles	Imidazoles	Aminoimidazoles	491995	535158	612407	608916	518071	536609	586504	647023	1.67405e+06	691461	613088	773617	1.25995e+06	1.74379e+06	1.85475e+06	1.08438e+06	1.29414e+06	1.85336e+06	1.20618e+06	1.94134e+06	1.69871e+06	1.78357e+06	616750	1.64159e+06	824063	1.41367e+06	1.44943e+06	999676	1.48404e+06	798268	560179	524366	515931
Com_17092_pos	2-{[2-oxo-2-(3-pyridylamino)ethyl]thio}acetic acid	C9 H10 N2 O3 S	226.041	2.532	227.048	Full match	No results	No results	NA	NA	NA	NA	3.14737e+06	3.96051e+06	5.04523e+06	3.28607e+06	2.3082e+06	2.3156e+06	3.05177e+06	2.92699e+06	2.60695e+06	1.60961e+06	1.9213e+06	1.5356e+06	1.40263e+06	2.62156e+06	799102	1.56742e+06	1.03119e+06	2.18826e+06	1.37302e+06	1.58922e+06	1.48165e+06	1.75864e+06	2.55968e+06	2.42231e+07	2.29447e+06	2.82683e+06	1.42455e+06	2.63395e+06	1.35905e+06	1.00032e+06	1.22465e+06	1.73086e+06	2.52347e+06	40.1
Com_17095_pos	Fumonisin B2	C34 H59 N O14	705.401	6.953	706.409	Invalid mass	No results	No results	Organic acids and derivatives	Carboxylic acids and derivatives	Fumonisins	Fumonisins	2.56629e+06	1.76232e+06	2.96341e+06	3.72588e+06	3.04269e+06	3.72944e+06	2.70912e+06	2.90966e+06	2.98115e+06	3.87479e+06	5.25385e+06	3.50657e+06	1.77954e+06	1.10099e+06	1.71949e+06	1.23863e+06	1.31122e+06	1.33597e+06	929378	849507	746902	860077	990926	945736	6.03732e+06	6.14681e+06	5.42003e+06	5.06156e+06	4.17703e+06	5.1829e+06	2.74275e+06	2.51211e+06	2.36252e+06	53.6
Com_17096_pos	SPB 22:1;2O	C22 H45 N O2	355.345	7.266	356.352	No results	Full match	No results	NA	NA	NA	NA	9.64367e+06	5.61961e+06	6.43803e+06	6.45169e+06	8.11728e+06	5.7984e+06	3.61862e+06	3.13446e+06	2.3066e+06	2.95863e+06	2.03822e+06	1.46267e+06	4.04543e+06	3.25796e+06	3.70503e+06	4.00943e+06	2.26243e+06	1.62419e+06	927183	2.44519e+06	1.81928e+06	1.17748e+06	1.26954e+06	1.0974e+06	8.2819e+06	4.80697e+06	5.51742e+06	4.2114e+06	6.07619e+06	4.99419e+06	5.08699e+06	4.18491e+06	4.38962e+06		53.8
Com_17136_pos	2-(2-hydroxy-3-methylbutanamido)-4-methylpentanoic acid	C11 H21 N O4	253.129	5.548	254.137	Invalid mass	No results	No results	NA	NA	NA	NA	3.70458e+06	3.32294e+06	4.15776e+06	3.21174e+06	2.75582e+06	3.12837e+06	1.89277e+06	1.97566e+06	2.59352e+06	2.3111e+06	2.70047e+06	1.82953e+06	4.67691e+06	3.05709e+06	2.60423e+06	3.21319e+06	3.17925e+06	3.89695e+06	7.10706e+06	4.06315e+06	6.18343e+06	5.34377e+06	4.51698e+06	3.95145e+06	9.87317e+06	8.56808e+06	6.80884e+06	9.14528e+06	8.33736e+06	5.33494e+06	4.39619e+06	3.83756e+06	5.7594e+06	63.8
Com_17261_pos	PC 15:0_15:1	C38 H74 N O8 P	703.515	11.847	704.522	No results	Full match	No results	NA	NA	NA	NA	1.90947e+06	7.54595e+06	2.12334e+06	2.46349e+06	5.24595e+06	1.40418e+07	2.01409e+06	2.26897e+06	2.88597e+06	1.6849e+06	2.03889e+06	8.49494e+06	1.59893e+06	1.98694e+06	1.57364e+06	2.72325e+06	1.65324e+06	1.88536e+06	3.16126e+06	1.96814e+06	1.76366e+06	2.13418e+06	2.09932e+06	2.5187e+06	1.71629e+06	2.31897e+06	1.77754e+06	1.03308e+07	1.71818e+06	1.92068e+06	2.05795e+06	2.4267e+06	2.3199e+06		69.2
Com_17284_pos	YLK	C21 H34 N4 O5	400.269	5.587	401.276	Invalid mass	No results	No results	NA	NA	NA	NA	6.05694e+06	2.32579e+06	432520	3.3513e+06	4.64002e+06	2.51263e+06	6.0187e+06	3.11383e+06	1.83167e+06	1.6977e+06	1.51392e+06	1.49892e+06	1.68912e+06	1.84591e+06	1.62203e+06	1.48782e+06	1.61527e+06	1.88596e+06	2.87918e+06	3.1431e+06	1.7793e+06	1.96327e+06	3.43506e+06	2.24367e+06	1.67099e+06	2.26085e+06	2.06862e+06	2.11079e+06	4.12381e+06	1.72376e+06	2.10248e+06	2.19006e+06	2.65126e+06	55.3
Com_17370_pos	(±)8-HEPE	C20 H30 O3	300.208	9.584	301.215	Invalid mass	No match	No match	NA	NA	NA	NA	2.68693e+06	2.22539e+06	1.61064e+06	1.91543e+06	2.52151e+06	2.52837e+06	1.47192e+06	1.17557e+06	1.77003e+06	1.52709e+06	1.85805e+06	1.62221e+06	1.98564e+06	1.47756e+06	2.94758e+06	4.08447e+06	2.27018e+06	1.44637e+06	7.50648e+06	7.07315e+06	8.43826e+06	7.29039e+06	8.03753e+06	6.71744e+06	2.4026e+06	1.45562e+06	2.44612e+06	1.99727e+06	2.1906e+06	2.70133e+06	3.67011e+06	2.86703e+06	2.54813e+06	77.2	58.3
Com_17442_pos	1,4-dihydroxy-1,4-dimethyl-7-(propan-2-ylidene)-decahydroazulen-6-one	C15 H24 O3	234.16	6.379	235.168	Invalid mass	No results	No results	NA	NA	NA	NA	8.06303e+06	6.3601e+06	7.16232e+06	8.99046e+06	7.08199e+06	4.7262e+06	5.90083e+06	6.49686e+06	3.00372e+07	5.51535e+06	7.56537e+06	7.3402e+06	7.56809e+06	7.66381e+06	5.77997e+06	6.81256e+06	5.25266e+06	5.88225e+06	9.03702e+06	8.93434e+06	7.85191e+06	1.01301e+07	9.01499e+06	1.15898e+07	7.89324e+06	9.54617e+06	8.42068e+06	5.32048e+06	8.32043e+06	7.96004e+06	1.03374e+07	1.00808e+07	8.00913e+06	84.9
Com_17472_pos	Artesunate	C19 H28 O8	384.176	6.051	385.183	Invalid mass	No results	No results	NA	NA	NA	NA	2.5141e+06	2.80685e+06	3.16442e+06	3.15367e+06	2.80098e+06	2.62404e+06	2.57398e+06	2.63445e+06	2.33624e+06	2.53542e+06	3.30838e+06	3.78414e+06	4.12062e+06	4.62336e+06	3.21112e+06	2.4234e+06	3.39992e+06	3.63723e+06	1.195e+06	2.4261e+07	1.61561e+07	2.4134e+07	2.6318e+07	2.5399e+07	1.70399e+06	2.21237e+06	1.8054e+06	2.05527e+06	1.94159e+06	1.63311e+06	7.02668e+06	6.7149e+06	7.10711e+06	53.6
Com_17488_pos	GRH	C14 H24 N8 O4	368.196	6.806	369.203	Invalid mass	No results	No results	NA	NA	NA	NA	5.93932e+06	6.77374e+06	7.10371e+06	7.0719e+06	5.75002e+06	6.08983e+06	1.18419e+08	1.799e+08	1.62695e+08	2.1314e+07	2.56492e+08	1.79817e+08	4.57364e+06	4.90142e+06	4.74397e+06	3.86529e+06	4.83772e+06	4.50019e+06	3.59649e+07	4.10014e+07	1.30581e+07	2.86224e+07	1.80321e+07	4.13327e+07	4.63489e+06	6.22304e+06	4.57119e+06	5.25355e+06	5.28445e+06	4.33764e+06	3.90849e+07	3.62117e+07	4.20255e+07	53.7
Com_17533_pos	1,3,5-Trimethylpyrazole	C6 H10 N2	110.084	1.451	243.157	No results	No results	Full match	Organoheterocyclic compounds	Azoles	Pyrazoles	Pyrazole-4-carboxamides	7.31865e+06	8.13804e+06	1.02524e+07	6.84998e+06	8.42982e+06	1.41938e+06	6.32526e+06	8.26082e+06	6.47058e+06	1.42613e+06	4.39e+06	4.8659e+06	3.62522e+06	1.61918e+06	1.77608e+06	3.14377e+06	3.38105e+06	2.75065e+06	7.92928e+06	3.94334e+06	1.22985e+07	1.05846e+07	6.5154e+06	4.91418e+06	3.47737e+06	3.31856e+06	2.64589e+06	3.07157e+06	3.05056e+06	2.90547e+06	2.793e+06	4.90442e+06	3.35361e+06
Com_17597_pos	methyl 3,4,5-trihydroxycyclohex-1-ene-1-carboxylate	C8 H12 O5	170.058	0.641	171.065	Invalid mass	No results	No match	NA	NA	NA	NA	6.02994e+07	6.86178e+07	7.15315e+07	6.96253e+07	5.88062e+07	6.1884e+07	6.05162e+07	5.32839e+07	5.31323e+07	4.72518e+07	4.90851e+07	4.44742e+07	4.73932e+07	4.89152e+07	4.30538e+07	3.66603e+07	3.94038e+07	4.30883e+07	4.85742e+07	4.58079e+07	4.22334e+07	4.91648e+07	4.74091e+07	4.48124e+07	3.52052e+07	3.82982e+07	3.61448e+07	3.67859e+07	3.46782e+07	3.04022e+07	6.08602e+07	6.58412e+07	6.79863e+07	56.1
Com_17605_pos	N-(1-methyl-3-phenyl-1H-pyrazol-5-yl)-N'-(2-thienyl)urea	C15 H14 N4 O S	336.045	5.87	337.053	Invalid mass	No results	No results	NA	NA	NA	NA	9.05941e+06	7.41436e+06	8.91665e+06	9.3316e+06	8.1775e+06	9.41433e+06	6.74664e+06	6.46813e+06	5.60714e+06	5.96033e+06	7.51193e+06	6.38475e+06	7.77534e+06	7.53016e+06	6.10144e+06	6.19538e+06	6.58868e+06	6.67317e+06	6.14091e+06	5.24709e+06	4.11989e+06	5.43848e+06	5.9114e+06	5.92927e+06	9.6631e+06	9.67698e+06	9.49482e+06	7.62519e+06	8.03893e+06	8.10727e+06	6.46968e+06	7.26008e+06	5.55416e+06	41.7
Com_17658_pos	SM 15:3;2O/18:4	C38 H65 N2 O6 P	676.464	9.073	677.471	No results	Invalid mass	No results	NA	NA	NA	NA	6.19516e+06	1.55791e+06	520315	574832	1.96206e+06	1.11548e+06	858708	427688	1.36499e+06	1.45623e+06	1.07213e+06	964602	3.22469e+06	879448	1.76255e+06	2.20713e+06	1.50224e+06	662445	428035	456403	1.52762e+06	401470	545954	383086	1.45465e+06	511581	1.41051e+06	1.31417e+06	2.20055e+06	3.36878e+06	1.81458e+06	2.02936e+06	1.61943e+06		63.9
Com_17665_pos	3-Methyladipic acid	C7 H12 O4	160.073	1.631	161.081	No results	No results	Full match	Lipids and lipid-like molecules	Fatty Acyls	Fatty acids and conjugates	Medium-chain fatty acids	1.38625e+07	1.74473e+07	1.8349e+07	2.22721e+07	1.50298e+07	1.8674e+07	1.59983e+07	2.02492e+07	1.6632e+07	1.70243e+07	1.62707e+07	1.88122e+07	8.94377e+06	1.19642e+07	9.74653e+06	8.27472e+06	1.25097e+07	1.0087e+07	6.56969e+06	9.02545e+06	1.03812e+07	9.36311e+06	1.04428e+07	1.38304e+07	3.49709e+07	3.34846e+07	4.22557e+07	4.61227e+07	4.1557e+07	3.83924e+07	1.80759e+07	1.81579e+07	1.85089e+07
Com_17716_pos	TKK	C16 H33 N5 O5	357.232	4.816	358.24	Invalid mass	No results	No results	NA	NA	NA	NA	8.64444e+06	1.07281e+07	1.1773e+07	2.38735e+06	6.72185e+06	2.93785e+06	1.1048e+07	3.74905e+06	5.2811e+06	4.9962e+06	3.7218e+06	3.57226e+06	1.47543e+06	1.77444e+06	2.92835e+06	3.08909e+06	1.40561e+06	2.19117e+06	1.52277e+06	2.76293e+06	4.74679e+06	6.49009e+06	4.45411e+06	2.74488e+06	3.55105e+06	2.85939e+06	2.86102e+06	2.14355e+06	3.26096e+06	3.61285e+06	4.41343e+06	4.93419e+06	4.49718e+06	52.5
Com_17767_pos	SLK	C15 H30 N4 O5	346.223	6.03	347.23	Full match	No results	No results	NA	NA	NA	NA	4.81533e+06	4.06248e+06	4.68853e+06	2.11553e+06	3.28225e+06	2.0451e+06	1.71016e+06	2.6464e+06	2.29777e+06	1.57516e+06	2.11617e+06	2.01253e+06	2.68068e+06	2.75811e+06	2.87493e+06	2.93481e+06	2.40622e+06	4.22295e+06	1.83116e+06	1.63021e+06	1.88129e+06	1.64022e+06	1.9157e+06	1.98328e+06	1.11524e+07	3.92749e+06	4.1936e+06	3.97701e+06	7.2373e+06	4.28969e+06	4.33434e+06	7.95378e+06	6.88405e+06	51.6
Com_17846_pos	PC O-20:0	C28 H58 N O7 P	551.395	10.407	552.402	No results	Full match	Full match	NA	NA	NA	NA	7.8871e+06	7.00009e+06	3.84833e+06	5.52214e+06	1.13194e+07	1.09324e+07	3.32467e+06	1.91526e+06	3.8483e+06	3.28938e+06	2.52197e+06	3.12471e+06	2.06485e+06	1.00111e+06	3.77451e+06	2.71268e+06	1.44812e+06	1.99475e+06	566145	525007	545968	510931	487925	552009	1.9691e+06	809225	2.57751e+06	2.46899e+06	2.57302e+06	3.70823e+06	2.83589e+06	3.26349e+06	3.22117e+06		79.8
Com_17874_pos	WNH	C21 H25 N7 O5	455.2	4.71	456.207	Invalid mass	No results	No results	NA	NA	NA	NA	7.00717e+06	5.49432e+06	7.53052e+06	8.04065e+06	6.57273e+06	9.58407e+06	1.06375e+07	9.07927e+06	7.31643e+06	7.42491e+06	1.2223e+07	9.16329e+06	8.31184e+06	9.21944e+06	7.56367e+06	7.07835e+06	5.68008e+06	9.24973e+06	1.25832e+07	1.50271e+07	1.24424e+07	1.39544e+07	1.31624e+07	1.32724e+07	9.06572e+06	1.08032e+07	8.66914e+06	1.10482e+07	8.15715e+06	3.20375e+06	9.73562e+06	1.0678e+07	1.12895e+07	50.7
Com_17877_pos	LNK	C16 H31 N5 O5	373.233	4.762	374.24	Full match	No results	No results	NA	NA	NA	NA	4.07401e+06	1.45563e+06	1.63231e+06	3.00229e+06	1.11774e+06	1.70841e+06	1.43868e+06	1.69364e+06	1.50708e+06	1.0717e+06	4.55053e+06	995437	1.10757e+06	7.86012e+06	1.2385e+06	1.04248e+06	1.3024e+06	9.57374e+06	5.05331e+06	6.20452e+06	3.17312e+06	1.73596e+06	3.27749e+06	3.84939e+06	2.62821e+06	4.5105e+06	2.938e+06	929213	3.72285e+06	777570	2.28946e+06	2.74041e+06	1.24979e+06	60.8
Com_17899_pos	β-Cortolone	C21 H34 O5	348.229	7.491	349.237	Invalid mass	No results	No results	Lipids and lipid-like molecules	Steroids and steroid derivatives	Hydroxysteroids	21-hydroxysteroids	3.46507e+06	3.66588e+06	4.54758e+06	4.32967e+06	3.57774e+06	3.90271e+06	1.37516e+07	1.58335e+07	1.09253e+07	1.20425e+07	1.56864e+07	1.53444e+07	3.04165e+06	3.2622e+06	2.98686e+06	2.91814e+06	2.82768e+06	3.09647e+06	3.32253e+07	3.40295e+07	2.85615e+07	3.55737e+07	3.83395e+07	3.25124e+07	3.53792e+06	3.89223e+06	3.67522e+06	4.18734e+06	4.11158e+06	3.20925e+06	3.93329e+06	3.97307e+06	4.24484e+06	58.8
Com_17997_pos	SMK	C14 H28 N4 O5 S	346.174	5.05	347.181	Invalid mass	No results	No results	NA	NA	NA	NA	3.3061e+06	1.292e+06	3.84831e+06	3.77643e+06	3.25298e+06	3.55421e+06	3.41916e+06	3.90563e+06	3.6623e+06	3.18037e+06	3.72368e+06	3.45147e+06	2.93731e+06	3.14883e+06	3.03445e+06	2.52929e+06	3.16864e+06	3.24863e+06	3.48801e+06	3.24496e+06	3.25584e+06	3.5261e+06	3.47025e+06	3.28716e+06	3.16583e+06	4.19061e+06	4.1836e+06	1.00453e+07	1.00936e+07	2.90792e+06	3.43844e+06	1.69636e+06	3.55321e+06	50.8
Com_18006_pos	Tomatidine	C27 H45 N O2	199.158	10.607	200.164	Invalid mass	No results	No results	Lipids and lipid-like molecules	Steroids and steroid derivatives	Steroidal alkaloids	Spirosolanes and derivatives	544527	344330	812503	583098	574230	529221	456058	431229	702859	388376	1.06663e+06	836364	1.08993e+06	790843	2.09556e+06	2.4192e+06	2.10088e+06	1.86238e+06	1.8442e+06	1.70262e+06	1.77922e+06	1.84789e+06	1.55536e+06	1.7745e+06	435098	405173	376300	402832	451695	450431	1.47292e+06	2.72642e+06	1.62507e+06	67.3
Com_18102_pos	QMK	C16 H31 N5 O5 S	810.416	4.648	406.215	Invalid mass	No results	No results	NA	NA	NA	NA	3.13227e+06	4.28838e+06	6.74835e+06	9.05707e+06	2.18309e+06	3.99866e+06	3.00347e+06	5.0203e+06	3.07333e+06	2.04746e+06	866476	1.30708e+06	542031	991409	637355	499247	630562	1.49836e+06	2.76096e+06	1.73199e+06	632386	1.073e+06	2.33491e+06	1.60096e+06	1.42644e+06	561812	460366	562773	449670	454941	2.00169e+06	2.96821e+06	1.45878e+06	46.1
Com_18200_pos	2,4-dihydroxyheptadec-16-en-1-yl acetate	C19 H36 O4	350.243	7.327	351.25	Invalid mass	No results	No results	NA	NA	NA	NA	2.26119e+07	2.36092e+07	2.9716e+07	2.98698e+07	2.77353e+07	2.89368e+07	2.43638e+07	2.2744e+07	2.20178e+07	2.43783e+07	2.34552e+07	2.34483e+07	1.96239e+07	2.11179e+07	2.1675e+07	1.72795e+07	2.08981e+07	1.96428e+07	1.89336e+07	1.64562e+07	1.49218e+07	1.22736e+07	1.7262e+07	2.39227e+07	1.89292e+07	2.6461e+07	1.94935e+07	3.41873e+07	2.84225e+07	2.62931e+07	2.9023e+07	2.86586e+07	2.97684e+07	74.1
Com_18207_pos	Glutathione (oxidized)	C20 H32 N6 O12 S2	306.074	4.852	613.153	No results	Invalid mass	No results	Organic acids and derivatives	Carboxylic acids and derivatives	Amino acids, peptides, and analogues	Peptides	2.17388e+06	2.95805e+06	2.34316e+06	2.61283e+06	2.62326e+06	2.26845e+06	3.03016e+06	4.27361e+06	2.2856e+06	3.88694e+06	2.93748e+06	5.63316e+06	2.01259e+06	2.52999e+06	1.31391e+07	2.119e+06	1.95026e+06	1.4889e+07	2.06457e+06	1.52443e+06	3.04671e+06	1.88891e+06	3.19727e+06	1.80424e+06	2.01671e+06	3.10625e+06	4.97756e+06	4.07099e+06	4.1545e+06	6.70606e+06	2.67179e+06	2.43214e+06	2.84523e+06		53.1
Com_18213_pos	MLK	C17 H34 N4 O4 S	372.222	5.191	373.229	Invalid mass	No results	No results	NA	NA	NA	NA	9.66286e+06	5.88761e+06	7.88964e+06	6.70275e+06	6.30041e+06	6.2214e+06	6.09034e+06	5.86598e+06	5.7581e+06	5.96048e+06	6.52279e+06	6.48857e+06	4.79534e+06	5.43272e+06	4.32961e+06	4.04794e+06	3.93547e+06	5.12862e+06	6.1377e+06	5.87564e+06	6.30943e+06	6.78471e+06	6.08283e+06	6.1088e+06	6.46436e+06	7.19497e+06	6.3947e+06	6.31334e+06	6.54205e+06	6.0992e+06	5.92969e+06	6.05505e+06	5.93823e+06	57.3
Com_18452_pos	Lysops 22:5	C28 H46 N O9 P	571.294	5.011	572.301	No results	No results	Full match	Lipids and lipid-like molecules	Glycerophospholipids	Glycerophosphoethanolamines	2-acyl-sn-glycero-3-phosphoethanolamines	4.09578e+06	4.95483e+06	6.29632e+06	4.64838e+06	4.07076e+06	5.00848e+06	3.34274e+06	4.0232e+06	5.30919e+06	3.36142e+06	1.54129e+06	2.53433e+06	1.67964e+06	2.3689e+06	2.97145e+06	2.23387e+06	1.94947e+06	1.47985e+06	3.6211e+06	2.28241e+06	2.17039e+06	2.44903e+06	2.46765e+06	3.89788e+06	1.70162e+06	1.44935e+06	1.46637e+06	3.64064e+06	2.59839e+06	1.17077e+06	3.76627e+06	3.08209e+06	2.67356e+06
Com_18685_pos	N-(2,5-diethoxy-4-morpholinophenyl)thiophene-2-carboxamide	C19 H24 N2 O4 S	376.15	5.931	377.157	Invalid mass	No results	No results	NA	NA	NA	NA	5.12268e+06	5.49629e+06	7.04407e+06	6.43114e+06	6.71835e+06	6.40742e+06	5.18141e+06	5.72469e+06	5.52601e+06	4.27619e+06	4.22429e+06	4.69987e+06	4.44257e+06	4.77491e+06	1.36502e+06	3.80679e+06	3.98674e+06	5.00393e+06	2.67968e+07	1.84084e+07	1.12608e+07	2.99649e+07	2.16796e+07	2.41613e+07	4.56307e+06	5.67951e+06	5.17043e+06	5.83059e+06	5.89896e+06	4.41269e+06	3.61099e+06	4.76989e+06	5.16634e+06	56.5
Com_18939_pos	mesaconic acid	C5 H6 O4	130.027	5.22	131.034	No results	No results	Full match	Lipids and lipid-like molecules	Fatty Acyls	Fatty acids and conjugates	Methyl-branched fatty acids	3.52805e+06	3.68632e+06	4.14047e+06	4.19669e+06	3.94478e+06	3.89531e+06	3.81325e+06	3.67278e+06	3.60524e+06	3.73195e+06	4.08401e+06	4.06259e+06	4.84131e+06	3.40151e+06	2.71083e+06	3.16807e+06	2.55282e+06	1.31244e+06	3.74464e+06	3.67883e+06	3.95043e+06	4.24801e+06	3.80855e+06	3.82481e+06	4.04743e+06	4.46135e+06	3.98894e+06	3.95288e+06	4.09608e+06	3.8188e+06	3.71267e+06	3.79116e+06	3.71802e+06
Com_19003_pos	Angiotensin IV	C40 H54 N8 O8	774.392	5.652	775.399	Invalid mass	No results	No results	Organic acids and derivatives	Carboxylic acids and derivatives	Amino acids, peptides, and analogues	Oligopeptides	3.02079e+06	4.08464e+06	7.26136e+06	3.45452e+06	2.84607e+06	2.96718e+06	1.93121e+06	4.3247e+06	3.40775e+06	1.22724e+06	911657	1.01408e+06	937930	1.12952e+06	1.00686e+06	846063	973340	1.06581e+06	1.93884e+06	1.19912e+06	1.1131e+06	1.1061e+06	1.26786e+06	1.68381e+06	993872	1.37717e+06	1.10163e+06	1.30056e+06	1.44469e+06	1.1323e+06	1.51563e+06	1.80568e+06	1.80388e+06	48.1
Com_19215_pos	SM 8:0;2O/24:0	C37 H77 N2 O6 P	676.551	10.126	677.558	No results	Full match	No results	NA	NA	NA	NA	8.60931e+06	5.65916e+06	3.97005e+06	3.33449e+06	3.92876e+06	5.93347e+06	6.9544e+06	8.13216e+06	1.78104e+06	1.56673e+06	2.67173e+06	1.49756e+06	6.15071e+06	5.39824e+06	1.12212e+07	9.90709e+06	8.3084e+06	7.55221e+06	6.47503e+06	1.20496e+06	1.3831e+06	1.16155e+06	1.16208e+06	1.22295e+06	1.83664e+06	1.34226e+06	1.66281e+07	5.69115e+06	1.31067e+07	1.04876e+07	4.14872e+06	4.07794e+06	6.76203e+06		74.5
Com_19282_pos	MGDG O-10:0_18:1	C37 H70 O9	680.489	10.196	681.496	No results	Invalid mass	No results	NA	NA	NA	NA	1.13451e+06	612086	514324	579961	737896	708777	438097	444591	562750	420539	479648	472417	1.30569e+06	1.02993e+06	1.8779e+06	2.33967e+06	1.68739e+06	1.25747e+06	434800	374124	431895	371240	369281	385790	4.77123e+06	532900	5.14836e+06	1.42084e+06	4.26359e+06	4.63909e+06	1.00165e+06	975939	932989		76.4
Com_19293_pos	Pregnenolone	C21 H32 O2	316.24	7.45	317.247	No results	No results	Full match	Lipids and lipid-like molecules	Steroids and steroid derivatives	Pregnane steroids	Gluco/mineralocorticoids, progestogins and derivatives	3.66572e+06	3.82098e+06	4.82043e+06	4.33592e+06	3.59857e+06	3.90835e+06	3.80635e+06	3.8934e+06	3.82307e+06	3.54161e+06	3.68138e+06	3.15709e+06	2.9654e+06	3.33977e+06	2.99117e+06	2.92235e+06	2.97551e+06	3.10095e+06	3.08467e+07	3.39167e+07	2.53933e+07	2.96615e+07	2.21873e+07	2.76084e+07	3.54302e+06	3.91136e+06	3.68053e+06	4.19339e+06	4.11752e+06	3.42638e+06	5.39583e+06	6.28052e+06	5.80557e+06
Com_19370_pos	Lysopa 16:0	C19 H39 O7 P	410.243	4.73	411.25	No results	No results	Full match	Lipids and lipid-like molecules	Glycerophospholipids	Glycerophosphates	1-acylglycerol-3-phosphates	366033	1.08032e+06	871577	1.64115e+06	481324	310436	406180	1.91409e+06	712108	359847	323975	449914	332633	341157	371954	348110	436059	412962	520352	238237	498891	331218	264792	277990	393083	562904	207017	239981	259567	212156	329063	371270	375344
Com_19402_pos	(4-benzoylpiperidino)[4-(tert-butyl)phenyl]methanone	C23 H27 N O2	371.188	6.431	372.195	Invalid mass	No results	No results	NA	NA	NA	NA	4.26377e+06	4.0124e+06	4.23709e+06	5.36718e+06	4.12356e+06	4.39414e+06	3.27608e+07	3.94472e+06	1.43514e+07	5.58175e+06	1.61954e+07	1.32977e+07	2.68079e+07	1.21538e+07	1.25191e+07	8.94269e+06	1.54577e+07	1.54529e+07	7.12923e+06	5.79423e+06	6.01478e+06	6.47057e+06	5.97824e+06	7.21631e+06	1.32432e+07	1.16065e+07	8.94904e+06	6.59896e+06	1.54093e+07	7.38886e+06	5.4898e+06	5.65741e+06	5.79055e+06	70
Com_19458_pos	3'-Hydroxystanozolol	C21 H32 N2 O2	344.247	5.326	345.254	Full match	No results	No results	Lipids and lipid-like molecules	Steroids and steroid derivatives	Estrane steroids	Estrane steroids	521328	1.36609e+06	1.68638e+06	1.39476e+06	1.36544e+06	1.37036e+06	1.36889e+06	1.29557e+06	1.40399e+06	1.13331e+06	1.35502e+06	1.16561e+06	1.10162e+06	1.17989e+06	961531	1.07834e+06	1.03662e+06	1.47483e+06	4.7888e+06	5.54383e+06	4.23823e+06	4.64531e+06	5.10801e+06	4.40674e+06	1.12366e+06	1.16606e+06	978777	1.18994e+06	1.00523e+06	1.0641e+06	1.69158e+06	1.72699e+06	1.48278e+06	47.7
Com_19472_pos	Milbemycin A3 oxime	C31 H43 N O7	541.3	5.353	542.307	Invalid mass	No results	No results	Phenylpropanoids and polyketides	Macrolides and analogues	Milbemycins	Milbemycins	3.21456e+06	7.24211e+06	4.7837e+06	2.97993e+06	3.31999e+06	2.67613e+06	4.22626e+06	5.50846e+06	2.73973e+06	3.12296e+06	3.63661e+06	3.73917e+06	4.24359e+06	5.35017e+06	3.74659e+06	2.55383e+06	2.9034e+06	4.14383e+06	4.71426e+06	4.30854e+06	4.69419e+06	2.53218e+06	7.51415e+06	9.61235e+06	5.35234e+06	9.95565e+06	9.08982e+06	1.34903e+07	3.01539e+06	6.20984e+06	5.89629e+06	5.31192e+06	4.89357e+06	55.6
Com_19519_pos	5-methoxy-8,8-dimethyl-2-phenyl-4H,8H-pyrano[2,3-h]chromen-4-one	C21 H18 O4	356.102	5.46	357.109	Invalid mass	No results	No results	NA	NA	NA	NA	2.55485e+06	5.44661e+06	1.76499e+06	1.33903e+06	1.77699e+06	2.9838e+06	7.31337e+06	4.82348e+06	2.88498e+06	2.25531e+06	3.51749e+06	5.60147e+06	8.94265e+06	1.21179e+07	3.18676e+06	2.41933e+06	8.2034e+06	8.10324e+06	3.8847e+06	3.41764e+06	2.24064e+06	2.28432e+06	3.68216e+06	3.31994e+06	5.03164e+06	5.63278e+06	3.431e+06	7.06711e+06	3.66312e+06	3.89547e+06	5.55691e+06	4.66806e+06	6.54034e+06	68.5
Com_19548_pos	ALK	C15 H30 N4 O4	330.226	4.267	331.234	Full match	No results	No results	NA	NA	NA	NA	1.19842e+07	1.19695e+07	1.76625e+07	8.02953e+06	6.87611e+06	5.4599e+06	2.71191e+07	2.36872e+07	8.62533e+06	3.50415e+06	2.1493e+06	1.33872e+06	3.63931e+06	1.66283e+06	1.22443e+06	1.58314e+06	1.1947e+06	1.30744e+06	3.16367e+06	1.3122e+06	1.55889e+06	3.2888e+06	2.76418e+06	1.34427e+06	2.68865e+06	1.31792e+06	1.203e+06	1.34324e+06	1.24017e+06	1.21954e+06	3.94746e+06	3.76028e+06	3.87639e+06	65.6
Com_19567_pos	1-[(3,5-dimethylisoxazol-4-yl)sulfonyl]piperidine	C10 H16 N2 O3 S	244.088	5.421	245.096	Full match	No results	Full match	NA	NA	NA	NA	1.74004e+06	1.8953e+06	1.93751e+06	2.14944e+06	1.90031e+06	2.45617e+06	2.29471e+06	3.16287e+06	1.8012e+06	2.13217e+06	2.90481e+06	3.97669e+06	2.01601e+06	3.35235e+06	2.57336e+06	2.39277e+06	3.28076e+06	3.64258e+06	3.88423e+06	4.70939e+06	3.15665e+06	2.64429e+06	4.82103e+06	4.66673e+06	3.47226e+06	4.66407e+06	4.48201e+06	3.94672e+06	4.22373e+06	2.79376e+06	2.95175e+06	3.05871e+06	2.22921e+06	44.7
Com_19578_pos	Cinchophen	C16 H11 N O2	249.079	8.309	250.086	Full match	No results	No results	NA	NA	NA	NA	3.03439e+06	765668	788452	1.24919e+06	2.92179e+06	1.72701e+06	829760	1.65175e+06	732694	814951	1.02248e+06	541472	4.56238e+06	2.32228e+06	4.90231e+06	6.05209e+06	3.44973e+06	2.22103e+06	590125	591319	635763	586586	598505	597726	1.26529e+06	752761	1.71292e+06	943692	1.14516e+06	1.80563e+06	4.16308e+06	3.57125e+06	4.18321e+06	65.6
Com_19655_pos	Adipamide	C6 H12 N2 O2	144.09	1.614	145.097	No results	No results	Full match	Lipids and lipid-like molecules	Fatty Acyls	Fatty amides	Fatty amides	1.75398e+07	1.97547e+07	2.01658e+07	2.2253e+07	1.93365e+07	2.0709e+07	2.25817e+07	2.14733e+07	2.10595e+07	2.15424e+07	2.20727e+07	2.36057e+07	2.61575e+07	3.57834e+07	3.163e+07	9.93973e+06	2.13154e+07	2.51407e+07	3.26029e+07	3.52249e+07	3.26114e+07	3.8685e+07	3.18354e+07	3.92286e+07	2.91137e+07	3.75777e+07	3.09449e+07	3.09493e+07	2.95793e+07	2.43409e+07	2.13582e+07	2.06764e+07	2.09989e+07
Com_19742_pos	Proline-hydroxyproline	C10 H16 N2 O4	228.111	5.492	229.119	No results	Full match	No results	Organic acids and derivatives	Carboxylic acids and derivatives	Amino acids, peptides, and analogues	Dipeptides	6.59904e+06	9.17185e+06	6.34951e+06	2.0158e+06	6.75757e+06	1.92329e+06	4.26944e+06	5.81958e+06	7.28321e+06	7.53764e+06	2.03455e+06	5.25876e+06	3.58202e+06	2.06311e+06	4.53457e+06	2.37533e+06	3.72953e+06	2.02432e+06	2.14628e+06	2.17374e+06	5.06828e+06	2.70407e+06	3.6249e+06	2.94359e+06	2.03447e+06	2.85374e+06	2.7425e+06	4.8561e+06	4.28259e+06	6.11091e+06	3.74261e+06	3.78105e+06	3.91365e+06		53.4
Com_19757_pos	PC 18:3_20:5	C46 H76 N O8 P	801.527	10.178	802.534	No results	Full match	No results	NA	NA	NA	NA	6.47434e+06	6.19511e+06	5.59344e+06	4.77415e+06	5.09915e+06	7.43564e+06	5.29789e+06	3.87081e+06	5.11039e+06	4.36671e+06	6.19192e+06	5.66523e+06	3.68932e+06	2.99239e+06	4.0785e+06	1.57183e+07	6.20583e+06	5.29991e+06	3.54683e+06	2.9893e+06	4.65416e+06	2.92079e+06	3.12108e+06	3.10781e+06	3.87658e+06	3.26412e+06	6.37097e+06	3.79156e+06	5.77775e+06	5.67284e+06	8.61095e+06	7.60699e+06	1.13363e+07		68.7
Com_19834_pos	(±)13-HpODE	C18 H32 O4	147.108	8.733	295.224	Invalid mass	No results	No results	NA	NA	NA	NA	5.30058e+06	1.16652e+07	1.56068e+07	1.45792e+07	1.03945e+07	1.4341e+07	1.80368e+07	1.46939e+07	1.57581e+07	1.59086e+07	1.30652e+07	1.40715e+07	1.23733e+07	1.58942e+07	1.51478e+07	1.19287e+07	1.444e+07	1.37722e+07	6.39995e+07	5.71835e+07	6.19517e+07	1.99527e+07	2.25883e+07	5.16728e+07	8.41531e+06	1.0993e+07	6.68104e+06	1.08734e+07	8.40032e+06	6.16647e+06	1.33359e+07	1.35474e+07	1.41756e+07	71.1
Com_19987_pos	Limonin	C26 H30 O8	452.18	6.068	453.188	Invalid mass	No results	No results	Lipids and lipid-like molecules	Prenol lipids	Triterpenoids	Limonoids	1.73406e+07	1.5651e+07	1.47735e+07	1.68004e+07	1.27695e+07	1.57493e+07	2.3136e+07	6.57536e+06	1.40192e+07	3.97366e+07	1.77246e+07	2.43795e+07	9.13873e+06	7.13125e+06	2.19298e+07	2.17995e+07	1.82527e+07	3.90721e+07	3.97229e+06	1.00114e+07	1.18529e+06	3.81336e+06	3.73774e+06	2.34924e+06	1.69878e+07	2.97348e+07	3.32968e+07	4.73306e+07	6.32053e+07	8.713e+07	1.95067e+07	2.4073e+07	1.98178e+07	54.2
Com_19994_pos	Cholesterol	C27 H46 O	386.355	10.18	387.362	No results	No results	Full match	Lipids and lipid-like molecules	Steroids and steroid derivatives	Cholestane steroids	Cholesterols and derivatives	7.48788e+06	3.90798e+06	2.46784e+06	4.69746e+06	8.50763e+06	7.75853e+06	9.90057e+06	840640	2.51245e+06	1.44482e+06	662920	1.39268e+06	2.49428e+06	1.91699e+06	3.43993e+06	3.85287e+06	2.81865e+06	2.15484e+06	619010	537469	614874	528522	529702	557448	7.15866e+06	1.64658e+06	7.8612e+06	2.7161e+06	5.59218e+06	6.61832e+06	1.88555e+06	2.03045e+06	2.14562e+06
Com_20004_pos	SM 9:1;2O/30:5	C44 H79 N2 O6 P	762.575	10.166	763.582	No results	Invalid mass	No results	NA	NA	NA	NA	903293	724974	686175	711789	884919	852284	620085	533077	675418	587345	680556	567915	2.07901e+06	1.72043e+06	3.12133e+06	3.52904e+06	2.4754e+06	1.92115e+06	514991	456953	524510	440490	440690	463774	696502	509020	769336	645080	753246	834342	6.35834e+06	7.46854e+06	6.44483e+06		67.5
Com_20021_pos	Cystamine	C4 H12 N2 S2	152.045	1.202	153.052	No results	No results	Full match	Organosulfur compounds	Organic disulfides	Dialkyldisulfides	Dialkyldisulfides	3.92704e+06	5.83256e+06	5.06352e+06	6.81508e+06	5.66964e+06	6.71786e+06	5.81167e+06	5.12323e+06	7.92221e+06	4.92934e+06	5.62458e+06	5.6885e+06	5.77614e+06	1.01449e+07	6.36125e+06	6.45019e+06	5.86528e+06	8.47383e+06	8.32692e+06	6.55342e+06	7.96762e+06	8.54928e+06	1.14815e+07	1.15059e+07	6.98168e+06	1.0386e+07	7.92565e+06	7.03868e+06	5.88825e+06	5.67775e+06	4.19372e+06	4.27419e+06	3.54139e+06
Com_20058_pos	TG 17:2_20:4_20:4	C60 H96 O6	934.693	10.147	935.701	No results	Invalid mass	No results	NA	NA	NA	NA	8.15859e+06	2.98802e+06	1.59164e+06	3.03417e+06	5.63645e+06	5.19069e+06	2.12249e+06	840740	2.86949e+06	3.01483e+06	2.69793e+06	2.20994e+06	3.1152e+06	2.34063e+06	4.4894e+06	5.05774e+06	3.87359e+06	2.78073e+06	697745	619112	1.13574e+06	596806	597078	628353	4.87936e+06	1.59327e+06	6.1688e+06	3.20469e+06	4.69348e+06	7.93023e+06	2.10412e+06	2.09525e+06	2.07539e+06		52.4
Com_20063_pos	PC O-35:2	C43 H84 N O7 P	757.598	11.028	758.605	No results	Full match	No results	NA	NA	NA	NA	8.65726e+06	7.63003e+06	6.56053e+06	9.27266e+06	1.07009e+07	1.01224e+07	4.52017e+06	4.14396e+06	7.07642e+06	8.34607e+06	7.56652e+06	5.46794e+06	6.27641e+06	6.31783e+06	1.21734e+07	1.78575e+07	9.6092e+06	7.71295e+06	4.32342e+06	3.89675e+06	8.04652e+06	3.89229e+06	3.60832e+06	3.85213e+06	9.67069e+06	4.99209e+06	8.75349e+06	5.70264e+06	6.96242e+06	9.23514e+06	7.44667e+06	7.51616e+06	7.24228e+06		79.8
Com_20109_pos	Diisobutylphthalate	C16 H22 O4	556.314	4.725	279.164	Invalid mass	No results	No results	NA	NA	NA	NA	1.04717e+06	959032	1.63299e+06	169062	930392	160618	1.42322e+06	2.39169e+06	478894	160935	154371	154679	172103	176513	192447	180111	225615	213664	136108	121904	132817	132627	127154	143831	99195.8	124039	107110	124165	108458	99548.1	168717	192093	194201	58.9
Com_20147_pos	TMK	C15 H30 N4 O5 S	360.19	4.985	361.197	Invalid mass	No results	No results	NA	NA	NA	NA	2.4498e+06	1.18819e+06	2.0125e+06	1.47378e+06	2.08504e+06	1.01255e+06	1.00201e+06	1.1139e+06	2.56694e+06	2.90753e+06	3.17072e+06	3.63213e+06	914056	905543	868246	1.40327e+06	2.99885e+06	933816	1.12842e+06	831289	836764	1.30226e+06	1.75032e+06	845250	729688	1.90989e+06	1.26796e+06	1.94631e+06	1.45259e+06	1.45627e+06	1.82246e+06	2.09023e+06	2.64497e+06	43.2
Com_20479_pos	Meperidine-d5	C15 H16 [2]H5 N O2	252.187	8.055	253.195	Full match	No results	No results	NA	NA	NA	NA	2.16005e+06	1.63075e+06	1.4456e+06	1.92475e+06	2.61262e+06	2.58848e+06	7.6022e+06	8.27862e+06	8.77709e+06	8.4265e+06	9.58803e+06	8.50247e+06	9.51725e+06	8.23144e+06	1.1877e+07	1.27541e+07	9.04586e+06	8.74508e+06	7.71998e+06	6.64039e+06	5.72492e+06	7.32808e+06	7.95874e+06	6.45405e+06	2.11215e+06	1.2889e+06	2.8408e+06	1.35343e+06	1.4339e+06	1.33216e+06	6.47452e+06	6.95873e+06	7.84911e+06	43.2
Com_20536_pos	PC O-20:4	C28 H50 N O7 P	543.325	8.294	544.332	No results	Invalid mass	No results	NA	NA	NA	NA	3.33701e+07	2.34475e+07	2.89156e+07	3.22486e+07	3.55772e+07	3.56827e+07	1.13426e+07	1.11559e+07	8.61717e+06	7.41389e+06	7.95106e+06	7.41606e+06	6.17759e+06	6.20675e+06	7.15897e+06	8.15131e+06	6.55656e+06	6.19238e+06	1.37452e+07	981149	9.60363e+06	1.28552e+07	1.31658e+07	9.76589e+06	8.68014e+06	5.95676e+06	9.31021e+06	7.8875e+06	9.20261e+06	1.02713e+07	7.73244e+06	7.78829e+06	8.11884e+06		78.6
Com_20746_pos	Natamycin	C33 H47 N O13	647.287	5.902	648.294	Invalid mass	No results	No results	Organic oxygen compounds	Organooxygen compounds	Carbohydrates and carbohydrate conjugates	Aminoglycosides	2.74302e+06	2.94307e+06	3.77186e+06	3.44366e+06	3.59745e+06	3.43095e+06	2.77447e+06	2.78472e+06	2.95899e+06	2.28976e+06	2.26197e+06	2.19171e+06	2.31628e+06	2.5568e+06	2.25335e+06	2.03841e+06	2.13476e+06	2.67943e+06	5.33678e+06	8.0042e+06	3.78807e+06	5.55221e+06	9.0852e+06	6.29407e+06	2.44337e+06	3.04118e+06	2.76859e+06	3.12208e+06	2.98268e+06	2.36284e+06	3.10104e+06	2.55411e+06	2.7664e+06	47.6
Com_20820_pos	(+/-)5(6)-EET Ethanolamide	C22 H37 N O3	363.274	8.611	364.281	Invalid mass	No results	No results	Organic nitrogen compounds	Organonitrogen compounds	Amines	N-acylethanolamines	1.02788e+07	4.53329e+06	5.21435e+06	6.29028e+06	8.77018e+06	8.24037e+06	2.57684e+06	1.37994e+06	2.64766e+06	1.9989e+06	2.5189e+06	1.96709e+06	4.6703e+06	3.5431e+06	4.77196e+06	6.63962e+06	4.18571e+06	3.31028e+06	1.02551e+06	1.40316e+06	1.12297e+06	758573	984773	729379	6.6963e+06	2.70211e+06	7.42244e+06	6.22852e+06	7.03485e+06	6.36236e+06	4.96697e+06	3.72255e+06	5.02519e+06	48.7
Com_20843_pos	TG 16:0_18:2_18:2	C55 H98 O6	876.717	11.192	877.724	No results	Invalid mass	No results	NA	NA	NA	NA	2.46705e+07	2.41547e+07	3.48754e+07	1.47557e+07	1.41005e+07	1.33382e+07	5.9562e+06	5.46048e+06	9.32457e+06	7.81941e+06	9.97036e+06	7.20508e+06	1.40029e+07	6.00749e+06	8.41058e+06	8.0209e+06	8.60139e+06	6.44697e+06	4.68165e+06	5.96398e+06	7.42831e+06	4.71151e+06	4.75467e+06	4.83847e+06	1.2743e+07	6.57805e+06	1.15344e+07	7.51434e+06	9.17435e+06	1.21691e+07	9.81244e+06	9.90401e+06	9.54311e+06		50.2
Com_20848_pos	LPC 42:12-SN1	C50 H78 N O7 P	835.542	9.919	836.549	No results	Invalid mass	No results	NA	NA	NA	NA	584193	473130	437965	482501	542323	549328	394798	368398	422395	381910	409867	356970	825611	759665	1.26137e+06	1.494e+06	1.17754e+06	3.42673e+06	1.54929e+06	620013	623391	328921	331925	336358	457020	360188	457909	414447	485875	464037	684579	670983	682851		53.7
Com_20930_pos	Dl-Indole-3-lactic acid	C11 H11 N O3	205.074	0.612	188.071	No results	No results	Full match	Organoheterocyclic compounds	Indoles and derivatives	Indolyl carboxylic acids and derivatives	Indolyl carboxylic acids and derivatives	3.25048e+07	3.75671e+07	5.94755e+06	3.75506e+07	3.2008e+07	3.0267e+07	3.03328e+07	3.23486e+07	3.9599e+06	2.35378e+07	4.4315e+06	2.93157e+07	2.44373e+07	1.5884e+07	1.52797e+07	1.92781e+07	1.43488e+07	1.46434e+07	1.88857e+07	2.01448e+07	1.82865e+07	2.03952e+07	2.34598e+07	2.47552e+06	1.77962e+07	2.67958e+06	3.21444e+06	2.08604e+07	2.54501e+07	2.26698e+07	3.53703e+07	3.83741e+07	3.29157e+07
Com_20971_pos	ERH	C17 H28 N8 O6	1760.83	4.685	881.424	Invalid mass	No results	No results	NA	NA	NA	NA	4.58783e+06	1.20332e+07	4.87741e+06	2.51983e+06	5.93853e+06	3.04021e+06	7.90349e+06	1.16083e+07	1.00407e+07	1.03547e+07	5.91234e+06	1.17575e+07	4.0798e+06	1.92981e+06	6.02587e+06	4.41376e+06	6.54966e+06	885238	1.38408e+06	988055	4.18105e+06	2.52225e+06	991012	1.81469e+06	4.01373e+06	4.71269e+06	5.51124e+06	8.30215e+06	5.96799e+06	7.72847e+06	6.03755e+06	6.87277e+06	6.06476e+06	59.2
Com_21209_pos	PE 18:2_18:3	C41 H72 N O8 P	737.496	9.692	738.503	No results	Full match	No results	NA	NA	NA	NA	1.18288e+07	7.25614e+06	3.49929e+06	5.20634e+06	5.79e+06	5.32254e+06	3.53411e+06	1.4365e+07	4.06728e+06	3.63251e+06	4.8232e+06	3.51964e+06	4.32302e+06	3.54544e+06	7.48428e+06	4.36262e+06	4.44249e+06	1.03357e+07	6.31537e+06	1.80778e+06	2.49125e+06	2.60865e+06	1.69667e+06	2.66113e+06	6.26767e+06	3.39177e+06	8.05501e+06	4.58704e+06	5.95127e+06	8.42618e+06	5.0837e+06	4.9523e+06	4.73479e+06		51.6
Com_21241_pos	Nonadecanoic acid	C19 H38 O2	298.287	10.248	299.294	No results	No results	Full match	Lipids and lipid-like molecules	Fatty Acyls	Fatty acids and conjugates	Long-chain fatty acids	5.66382e+06	4.23061e+06	3.19979e+06	6.17603e+06	7.40756e+06	5.2247e+06	1.81562e+06	1.91514e+06	3.0194e+06	2.53348e+06	3.08343e+06	2.30258e+06	2.93134e+06	2.26816e+06	4.16787e+06	5.16836e+06	3.46019e+06	2.64431e+06	1.63226e+06	2.20499e+06	2.48465e+06	1.86935e+06	1.5921e+06	1.68372e+06	3.79055e+06	1.9709e+06	3.80932e+06	2.38533e+06	3.60155e+06	9.57033e+06	3.77354e+06	6.26282e+06	5.23243e+06
Com_21427_pos	3-morpholino-5,6-diphenylpyridazine-4-carbonitrile	C21 H18 N4 O	152.095	5.772	153.102	Invalid mass	No results	No results	NA	NA	NA	NA	1.2665e+06	1.54252e+06	1.676e+06	1.65456e+06	1.52614e+06	1.54542e+06	1.4073e+06	1.68814e+06	1.45953e+06	1.36767e+06	1.23835e+06	1.26435e+06	1.27321e+06	1.30621e+06	1.1427e+06	1.01616e+06	2.51414e+06	1.43602e+06	1.89005e+06	1.58036e+06	1.44731e+06	1.02424e+06	1.71316e+06	2.2347e+06	1.26406e+06	1.51226e+06	1.21534e+06	1.82166e+06	1.74636e+06	1.26585e+06	1.59707e+06	1.72204e+06	1.52176e+06	54.5
Com_21572_pos	O-Desmethylnaproxen	C13 H12 O3	216.078	1.133	217.085	No results	No results	Full match	Benzenoids	Naphthalenes	Naphthols and derivatives	Naphthols and derivatives	3.46024e+06	3.59672e+06	4.00811e+06	3.83652e+06	2.6143e+06	3.79425e+06	2.52618e+06	4.04037e+06	3.27881e+06	3.13292e+06	4.12204e+06	3.77541e+06	4.24746e+06	2.87125e+06	2.25774e+06	2.64233e+06	3.01078e+06	3.93938e+06	3.48057e+06	3.66338e+06	3.87138e+06	3.54713e+06	3.46927e+06	3.29162e+06	2.71603e+06	3.17042e+06	1.84143e+06	3.83125e+06	2.96774e+06	3.68603e+06	2.66278e+06	3.01711e+06	2.8715e+06
Com_21573_pos	3-Acetoxyurs-12-en-23-oic acid	C32 H50 O4	498.368	7.16	499.375	Invalid mass	No results	No results	Lipids and lipid-like molecules	Prenol lipids	Triterpenoids	Triterpenoids	8.91438e+06	8.05866e+06	1.06133e+07	8.98509e+06	9.07201e+06	9.37781e+06	9.89174e+06	1.06497e+07	5.42084e+06	8.80857e+06	1.00145e+07	7.73375e+06	3.82889e+06	4.37875e+06	3.82115e+06	4.76206e+06	4.19313e+06	6.45105e+06	2.62563e+06	2.24026e+06	1.78279e+06	2.36693e+06	2.63998e+06	2.2198e+06	4.41011e+06	7.42398e+06	3.62756e+06	7.45476e+06	6.48642e+06	2.70053e+06	3.17394e+06	5.27587e+06	5.64712e+06	54.2
Com_21827_pos	5-[(dimethylamino)methylidene]-3-phenyl-1,3-thiazolane-2,4-dione	C12 H12 N2 O2 S	248.062	5.498	249.069	Full match	No results	No results	NA	NA	NA	NA	2.87501e+06	1.53875e+06	1.63523e+06	2.05638e+06	1.69585e+06	1.90135e+06	2.60082e+06	2.50496e+06	2.19605e+06	3.3988e+06	3.63556e+06	3.26206e+06	2.50039e+06	2.55145e+06	2.10238e+06	2.12604e+06	2.37034e+06	3.12046e+06	4.30487e+06	3.79003e+06	2.82881e+06	3.2586e+06	2.73386e+06	4.27007e+06	2.71278e+06	2.96521e+06	2.76873e+06	1.79935e+06	2.20881e+06	2.75999e+06	4.48778e+06	5.14045e+06	4.51214e+06	60.3
Com_21957_pos	Ergosterol	C28 H44 O	396.339	9.957	397.346	No results	No results	Full match	Lipids and lipid-like molecules	Steroids and steroid derivatives	Ergostane steroids	Ergosterols and derivatives	6.02121e+06	3.22589e+06	1.58889e+06	3.75543e+06	6.97705e+06	7.81503e+06	2.98672e+06	1.87745e+06	2.9567e+06	2.44408e+06	3.01626e+06	2.77316e+06	9.90707e+06	6.73239e+06	9.72478e+06	1.28677e+07	8.31719e+06	5.24799e+06	3.34403e+06	4.90614e+06	5.38082e+06	3.31537e+06	3.93629e+06	3.72545e+06	786030	650504	802700	710965	811140	793479	5.5535e+06	4.99514e+06	5.06588e+06
Com_21983_pos	MJN110	C22 H21 Cl2 N3 O4	461.094	4.643	462.102	Invalid mass	No results	No results	Benzenoids	Benzene and substituted derivatives	Diphenylmethanes	Diphenylmethanes	3.90889e+06	6.5097e+06	6.38729e+06	4.78338e+06	4.3921e+06	6.65432e+06	4.84431e+06	7.29993e+06	4.99357e+06	5.05857e+06	5.17277e+06	6.56955e+06	2.12675e+06	2.9899e+06	2.52713e+06	1.9756e+06	2.57097e+06	4.96206e+06	4.1018e+06	2.76487e+06	5.90208e+06	5.05936e+06	3.77775e+06	7.79057e+06	4.94666e+06	4.25516e+06	5.3948e+06	4.90543e+06	5.42584e+06	6.59224e+06	4.89467e+06	4.41876e+06	4.19228e+06	57
Com_22029_pos	Eicosapentaenoic acid ethyl ester	C22 H34 O2	330.253	8.576	348.286	Invalid mass	No results	No results	Lipids and lipid-like molecules	Fatty Acyls	Fatty acid esters	Fatty acid esters	2.0841e+07	1.08301e+07	1.05965e+07	1.42447e+07	1.92889e+07	1.53608e+07	4.10418e+06	4.21861e+06	6.19222e+06	4.38426e+06	5.24177e+06	4.11802e+06	5.57051e+06	5.36228e+06	6.18795e+06	8.34858e+06	3.97827e+06	4.27513e+06	1.7347e+06	3.33961e+06	4.34267e+06	2.0453e+06	2.01389e+06	1.54404e+06	1.36833e+07	3.67736e+06	1.0079e+07	6.64074e+06	6.91233e+06	9.10988e+06	8.85739e+06	9.54421e+06	9.27694e+06	73.6
Com_22036_pos	SM 8:1;2O/23:0	C36 H73 N2 O6 P	660.521	10.852	661.528	No results	Full match	No results	NA	NA	NA	NA	5.22902e+06	9.44047e+06	5.9521e+06	4.12484e+06	4.82116e+06	1.42066e+07	1.35894e+07	2.77299e+06	1.48879e+06	4.42612e+06	3.73742e+06	5.76504e+06	5.15464e+06	8.3802e+06	4.16774e+06	4.27448e+06	1.02617e+07	1.35753e+07	6.21703e+06	786563	2.04735e+06	2.20508e+06	950045	786713	809628	1.12908e+07	2.81716e+06	1.31167e+07	4.43409e+06	1.01268e+07	5.51769e+06	9.72365e+06	6.69658e+06		76.9
Com_22060_pos	6-(dimethylamino)-2-phenyl-1H-benzo[de]isoquinoline-1,3(2H)-dione	C20 H16 N2 O2	316.126	4.441	334.16	Invalid mass	No results	No results	NA	NA	NA	NA	1.38074e+07	2.529e+07	1.56897e+07	5.4709e+06	1.54285e+07	4.80973e+06	1.0737e+07	1.7146e+07	1.83468e+07	2.20901e+07	4.75028e+06	1.50732e+07	6.59034e+06	2.40386e+06	6.72988e+06	4.19875e+06	7.26262e+06	1.2392e+06	2.34152e+06	2.26332e+06	1.12619e+07	6.05505e+06	1.68769e+06	2.00384e+06	2.60487e+06	5.19911e+06	8.66281e+06	2.54606e+07	1.52151e+07	1.79915e+07	1.01462e+07	8.80013e+06	8.61176e+06	43.7
Com_22093_pos	1-(2,4-dihydroxyphenyl)-2-(3,5-dimethoxyphenyl)propan-1-one	C17 H18 O5	319.138	7.373	320.145	Invalid mass	No results	No results	NA	NA	NA	NA	604750	531695	1.56788e+06	2.90805e+06	1.70233e+06	411129	683104	408721	601927	792115	518441	613357	1.95239e+06	898775	807811	1.0409e+06	1.23987e+06	1.28154e+06	529560	482952	545370	637325	507457	693228	2.43079e+06	1.18251e+06	2.7819e+06	440213	1.85385e+06	1.25561e+06	955679	1.43039e+06	1.45928e+06	53.6
Com_22153_pos	4-Methyl-2-pentanone	C6 H12 O	100.089	0.36	101.096	No results	No results	Full match	Organic oxygen compounds	Organooxygen compounds	Carbonyl compounds	Ketones	2.71441e+06	444481	475603	533385	493843	594178	578383	614709	488288	500646	519259	1.87715e+06	1.51758e+06	1.97373e+06	486810	457019	477358	1.8398e+06	553991	600112	481441	2.33038e+06	618986	758113	1.87718e+06	572284	498720	582955	584005	544900	209.9	208.73	217.657
Com_22163_pos	PC O-22:5	C30 H52 N O7 P	569.347	9.03	570.354	No results	Full match	No results	NA	NA	NA	NA	3.87402e+06	3.40902e+06	2.29383e+06	3.68161e+06	4.66024e+06	5.29129e+06	1.79939e+06	2.52332e+06	1.99548e+06	1.22951e+06	2.81173e+06	2.3695e+06	3.37048e+06	5.14731e+06	2.98911e+06	5.63455e+06	3.33052e+06	5.32831e+06	2.6629e+06	1.16923e+06	733709	1.78849e+06	1.59027e+06	2.03198e+06	2.89344e+06	674900	2.79596e+06	1.4049e+06	2.43022e+06	1.90134e+06	3.1102e+06	2.52713e+06	3.30321e+06		66.7
Com_22357_pos	PC 30:1	C38 H74 N O8 P	725.495	10.132	726.503	No results	Invalid mass	No results	Lipids and lipid-like molecules	Glycerophospholipids	Glycerophosphocholines	Phosphocholines	1.11187e+07	6.2255e+06	5.26275e+06	2.64572e+06	3.4516e+06	1.02129e+07	6.99746e+06	4.64088e+06	1.59986e+06	1.0944e+06	3.48859e+06	3.32263e+06	2.91447e+06	2.33881e+06	4.35028e+06	4.73927e+06	3.70287e+06	2.63965e+06	2.32651e+06	579220	664853	558352	558606	587866	882865	1.14066e+06	1.36632e+07	2.22115e+06	1.09182e+07	8.14654e+06	1.96854e+06	1.96025e+06	1.94166e+06		69.3
Com_22820_pos	N-[(4-hydroxy-3-methoxyphenyl)methyl]-8-methylnonanamide	C18 H29 N O3	329.194	8.221	330.201	Invalid mass	No results	No results	NA	NA	NA	NA	4.05567e+06	3.30615e+06	3.90388e+06	4.27594e+06	4.42643e+06	4.35504e+06	3.79293e+06	3.24928e+06	2.15241e+06	2.34142e+06	2.7961e+06	2.31644e+06	4.49413e+06	5.2427e+06	4.31416e+06	5.09098e+06	4.17093e+06	4.81946e+06	2.19547e+06	1.96021e+06	753850	1.10365e+06	2.32084e+06	2.06625e+06	3.90001e+06	2.44049e+06	2.59079e+06	2.12342e+06	2.34327e+06	1.76051e+06	3.11143e+06	2.57774e+06	2.9373e+06	64
Com_22952_pos	5(S)-HpEPE	C20 H30 O4	351.246	11.293	352.253	Invalid mass	No results	No results	Lipids and lipid-like molecules	Fatty Acyls	Eicosanoids	Hydroperoxyeicosapentaenoic acids	2.4417e+07	1.66531e+07	1.43188e+07	2.02383e+07	2.33555e+07	2.08522e+07	9.86561e+06	9.04452e+06	1.54448e+07	1.29517e+07	1.65145e+07	1.19342e+07	1.24208e+07	9.95055e+06	1.27805e+07	1.32212e+07	1.4247e+07	1.06785e+07	8.10045e+06	9.8785e+06	1.23039e+07	7.80394e+06	7.87544e+06	7.98016e+06	2.1107e+07	1.13681e+07	1.91052e+07	1.75254e+07	1.66234e+07	3.01969e+07	1.62529e+07	1.64046e+07	1.58068e+07	44.5
Com_22967_pos	HPK	C17 H28 N6 O4	760.432	4.73	381.223	Invalid mass	No results	No results	NA	NA	NA	NA	1.92899e+06	1.30171e+06	2.58962e+06	2.24842e+06	1.43432e+06	879870	3.41288e+06	3.27058e+06	2.99636e+06	2.97346e+06	4.58039e+06	3.45748e+06	4.33098e+06	1.91534e+06	4.94638e+06	3.721e+06	3.37348e+06	1.0543e+06	1.48019e+06	2.15327e+06	5.22185e+06	476909	2.83574e+06	3.91308e+06	7.08744e+06	5.57655e+06	6.94323e+06	6.08824e+06	6.23966e+06	5.52681e+06	3.70556e+06	3.2866e+06	3.05258e+06	51.2
[truncated: 669 more rows]
