# Supplementary material for: The anti-aging potential of VA’S new derivatives through metabolomic profiling
Source: Sci Rep. 2025 Nov 27;15:42581. doi: 10.1038/s41598-025-25545-9 (PMC12663416; doi:10.1038/s41598-025-25545-9)
Supplement: Supplementary file 3 — Supplementary Information 3. [file 41598_2025_25545_MOESM3_ESM.xlsx]

## Sheet: Sheet1
Table 2. Differential metabolites associated with H_C_MVA
H_C_MVA vs H_C_iso-MVA
Compound_ID	Name	Formula	Molecular.Weight	Kegg_ID	HMDB_ID	Lipidmaps_ID	FC	log2FC	P_values	log_P	VIP	type
Com_216_pos	Lysopa 18:0	C21 H43 O7 P	438.274	--	--	--	23.474	4.55299	0.000630921	3.20002	1.47229	up
Com_17_pos	Lithocholic Acid	C24 H40 O3	398.282	C03990	HMDB0000761	LMST04010003	17.304	4.11303	0.00388475	2.41064	1.3369	up
Com_2820_pos	7-alpha-carboxy-17-alpha-carboxyethylandrostan lactone phenyl ester	C28 H38 O5	454.269	--	--	--	9.9344	3.31243	4.19e-06	5.37782	1.67158	up
Com_11084_pos	LPE 22:2	C27 H52 N O7 P	533.347	--	--	LMGP02050056	6.4125	2.68089	0.031453	1.50234	1.08204	up
Com_9189_pos	18-beta-Glycyrrhetinic acid	C30 H46 O4	470.339	C02283	--	--	5.7729	2.5293	0.000357344	3.44691	1.51262	up
Com_12902_pos	Methanandamide	C23 H39 N O2	361.295	--	HMDB0243685	--	4.8801	2.28691	0.023728	1.62474	1.13588	up
Com_10415_pos	LPC 20:3-SN1	C28 H52 N O7 P	545.348	--	--	--	4.6386	2.21369	4.89e-05	4.31083	1.59301	up
Com_3599_pos	2-Arachidonyl Glycerol ether	C23 H40 O3	364.295	--	HMDB0013657	--	4.2417	2.08464	0.000932304	3.03044	1.44826	up
Com_2143_pos	4-Hydroxytamoxifen	C26 H29 N O2	387.219	C05011	HMDB0060530	--	4.0787	2.02811	0.00192123	2.71642	1.42569	up
Com_10595_pos	Docosahexaenoyl Ethanolamide	C24 H37 N O2	371.279	--	HMDB0013658	--	3.9026	1.96444	7.4e-05	4.13055	1.58885	up
Com_4987_pos	LPE 20:2	C25 H48 N O7 P	505.316	--	--	LMGP02050047	3.829	1.93697	0.0364486	1.43832	1.06037	up
Com_13191_neg	LPS 18:2	C24 H44 N O9 P	1042.55	--	--	LMGP03050011	3.7296	1.89902	6.83e-05	4.16534	1.59625	up
Com_4077_pos	FRH	C21 H30 N8 O4	458.241	--	--	--	3.6033	1.84932	0.000154393	3.81137	1.54303	up
Com_4852_pos	LPC 22:2-SN1	C30 H58 N O7 P	575.395	--	--	--	3.5582	1.83115	0.0170913	1.76723	1.17543	up
Com_1530_pos	LPC 20:2-SN1	C28 H54 N O7 P	547.363	--	--	--	3.5431	1.82501	0.00431603	2.36492	1.32278	up
Com_16093_pos	LPC 20:2	C28 H54 N O7 P	569.345	C04230	--	LMGP01050132	3.3791	1.75664	0.00250083	2.60192	1.37308	up
Com_11395_neg	MGDG 18:2_22:2	C49 H86 O10	894.642	--	--	--	3.1944	1.67554	0.0165357	1.78158	1.18228	up
Com_7976_pos	O-Arachidonoyl ethanolamine	C22 H37 N O2	347.28	--	HMDB0013655	--	3.1628	1.6612	0.000139651	3.85496	1.56082	up
Com_8105_neg	LPS 16:0	C22 H44 N O9 P	497.276	--	--	LMGP03050002	3.1149	1.63919	2.34e-05	4.63079	1.63026	up
Com_40857_pos	LDGCC 18:5	C28 H45 N O7	507.313	--	--	--	3.056	1.61164	7.05e-06	5.15178	1.66194	up
Com_20536_pos	PC O-20:4	C28 H50 N O7 P	543.325	--	--	--	3.0146	1.59197	2.48e-06	5.60642	1.68454	up
Com_25449_pos	Dioctyldimethylammonium chloride	C18 H39 N	269.308	--	--	--	2.989	1.57966	2.38e-05	4.62412	1.62814	up
Com_20820_pos	(+/-)5(6)-EET Ethanolamide	C22 H37 N O3	363.274	--	--	--	2.8084	1.48975	0.000416511	3.38037	1.50622	up
Com_8632_neg	LPE 22:5	C27 H46 N O7 P	527.301	--	--	LMGP02050070	2.7925	1.48156	0.0210262	1.67724	1.1453	up
Com_43767_neg	Lysops 22:6	C28 H44 N O9 P	569.273	--	--	--	2.7743	1.47212	0.00213996	2.66959	1.39706	up
Com_22029_pos	Eicosapentaenoic acid ethyl ester	C22 H34 O2	330.253	C16184	HMDB0249402	--	2.7263	1.44694	0.000180055	3.7446	1.55028	up
Com_8442_pos	N-Methyldioctylamine	C17 H37 N	255.292	--	--	--	2.6993	1.43259	0.000231068	3.63626	1.54396	up
Com_224_neg	LPE 16:1	C21 H42 N O7 P	451.271	--	--	LMGP02050037	2.6887	1.42691	0.000106482	3.97272	1.56815	up
Com_2756_pos	LPE 20:1	C25 H50 N O7 P	507.332	--	--	LMGP02050046	2.6494	1.40567	0.00287148	2.54189	1.36447	up
Com_23857_neg	LPC 15:0	C23 H48 N O7 P	527.322	C04230	--	LMGP01050016	2.6349	1.39775	0.00142434	2.84639	1.42715	up
Com_2529_pos	1-[4-(1-adamantyl)phenoxy]-3-piperidinopropan-2-ol hydrochloride	C24 H35 N O2	369.27	--	--	--	2.5958	1.37618	0.0181767	1.74049	1.17259	up
Com_20401_pos	Stearic acid	C18 H36 O2	301.298	C01530	HMDB0000827	LMFA01010018	2.5764	1.36536	9.18e-05	4.03718	1.58312	up
Com_3969_pos	7-Ketocholesterol	C27 H44 O2	400.334	--	HMDB0000501	--	2.5548	1.35321	0.0101425	1.99385	1.23371	up
Com_1280_neg	LPE 18:2	C23 H44 N O7 P	954.571	--	--	LMGP02050041	2.5433	1.3467	0.000177852	3.74994	1.54428	up
Com_504_pos	alpha-Linolenoyl ethanolamide	C20 H35 N O2	321.264	--	HMDB0013624	--	2.5256	1.33663	1.26e-06	5.90122	1.69762	up
Com_4773_pos	N,N-Dimethylsphingosine	C20 H41 N O2	327.313	C13914	HMDB0013645	LMSP01070001	2.5114	1.32849	0.000136982	3.86334	1.57398	up
Com_37304_pos	Palmitoylethanolamide	C18 H37 N O2	299.282	C16512	HMDB0002100	LMFA08040057	2.4354	1.28416	0.0029644	2.52806	1.36284	up
Com_4712_neg	LPE 20:5	C25 H42 N O7 P	499.27	--	--	LMGP02050053	2.4144	1.27166	0.000445582	3.35107	1.49819	up
Com_2390_pos	LPE 20:4	C25 H44 N O7 P	501.285	--	--	LMGP02050067	2.3692	1.2444	0.00030948	3.50937	1.51439	up
Com_9875_pos	LPC O-17:1	C25 H52 N O6 P	493.353	--	--	--	2.3673	1.24324	0.0140725	1.85163	1.19537	up
Com_8417_pos	3-hydroxy-2-octylpentanedioic acid	C13 H24 O5	242.151	--	--	--	2.362	1.24001	0.000286345	3.54311	1.52061	up
Com_37_pos	Oleamide	C18 H35 N O	281.271	C19670	HMDB0002117	LMFA08010004	2.3422	1.22786	0.000608888	3.21546	1.48218	up
Com_8857_pos	(2E,4E)-N-(2-methylpropyl)dodeca-2,4-dienamide	C16 H29 N O	251.225	--	--	--	2.3421	1.2278	0.000868803	3.06108	1.45892	up
Com_50_neg	LPE 18:1	C23 H46 N O7 P	479.303	--	--	LMGP02050064	2.3337	1.22262	0.00034543	3.46164	1.51107	up
Com_25792_pos	N-Acetylsphingosine	C20 H39 N O3	363.274	--	HMDB0247781	LMSP02010014	2.3256	1.2176	0.00838623	2.07643	1.29428	up
Com_17001_neg	LPS 20:1	C26 H50 N O9 P	551.324	--	--	LMGP03050020	2.3236	1.21636	0.0474581	1.32369	1.02086	up
Com_29771_pos	Gelsemine	C20 H22 N2 O2	644.342	C09207	--	--	2.3164	1.21188	0.0104487	1.98094	1.25403	up
Com_17096_pos	SPB 22:1;2O	C22 H45 N O2	355.345	--	--	--	2.3157	1.21145	0.000109535	3.96045	1.58505	up
Com_20843_pos	TG 16:0_18:2_18:2	C55 H98 O6	876.717	--	--	LMGL03010141	2.3135	1.21008	0.00772392	2.11216	1.29307	up
Com_7387_pos	Oleoyl ethanolamide	C20 H39 N O2	307.287	C20792	HMDB0002088	--	2.3074	1.20627	0.00122196	2.91294	1.43146	up
Com_4811_pos	SPB 16:1;2O	C16 H33 N O2	271.251	--	--	--	2.2864	1.19308	0.000824603	3.08375	1.46218	up
Com_6824_neg	LPE 20:3	C25 H46 N O7 P	503.301	--	--	LMGP02050066	2.2854	1.19245	0.000914353	3.03889	1.45472	up
Com_10863_neg	LPE O-14:1	C19 H40 N O6 P	409.259	--	--	--	2.2624	1.17785	0.0267982	1.57189	1.13093	up
Com_566_pos	PC O-16:1	C24 H48 N O7 P	493.316	--	--	--	2.2518	1.17108	0.00026193	3.58181	1.52352	up
Com_19349_neg	LPA 18:0	C21 H43 O7 P	438.275	C00681	--	LMGP10050043	2.2515	1.17089	0.0483373	1.31572	1.01047	up
Com_674_pos	LPC 20:1-SN1	C28 H56 N O7 P	549.379	--	--	--	2.2415	1.16446	0.00530574	2.27525	1.30718	up
Com_33576_neg	LysoPE 18:2	C23 H44 N O7 P	477.286	--	--	--	2.2242	1.15329	0.00443479	2.35313	1.33575	up
Com_2789_neg	LPC 20:1	C28 H56 N O7 P	595.386	C04230	--	LMGP01050131	2.2095	1.14372	7.76e-05	4.10989	1.5772	up
Com_25247_pos	LPC 14:1-SN2	C22 H44 N O7 P	465.285	--	--	--	2.2018	1.13868	0.00438617	2.35791	1.33944	up
Com_3471_pos	1,4-dihydroxyheptadec-16-en-2-yl acetate	C19 H36 O4	310.25	--	--	LMFA05000641	2.1937	1.13337	1.53e-05	4.81442	1.62746	up
Com_17846_pos	PC O-20:0	C28 H58 N O7 P	551.395	--	--	LMGP01020094	2.1878	1.12948	0.0070843	2.1497	1.27606	up
Com_31242_pos	LPE 22:6	C27 H44 N O7 P	525.285	--	--	LMGP02050060	2.1815	1.12532	0.000618258	3.20883	1.47277	up
Com_7266_pos	Cholecalciferol	C27 H44 O	384.339	C05443	HMDB0000876	--	2.1787	1.12347	0.000545803	3.26296	1.48671	up
Com_1373_pos	2-Amino-1,3-octadecanediol	C18 H39 N O2	301.298	C00836	HMDB0242634	--	2.176	1.12168	0.000264703	3.57724	1.52808	up
Com_76_pos	Hexadecanamide	C16 H33 N O	255.256	--	HMDB0012273	LMFA08010009	2.1585	1.11003	0.0012591	2.89994	1.43437	up
Com_8254_neg	LPE 17:1	C22 H44 N O7 P	465.286	--	--	LMGP02050008	2.1583	1.1099	0.0193433	1.71347	1.15722	up
Com_3168_neg	11(Z)-Eicosenoic acid	C20 H38 O2	356.293	C16526	HMDB0033022	--	2.1546	1.10742	0.0147478	1.83127	1.19702	up
Com_313_neg	11(Z),14(Z)-Eicosadienoic Acid	C20 H36 O2	308.272	--	--	--	2.15	1.10434	0.00962215	2.01673	1.24588	up
Com_6959_pos	PC O-20:1	C28 H56 N O7 P	549.379	--	--	LMGP01020154	2.1246	1.08719	0.00442089	2.35449	1.32192	up
Com_355_neg	LPC O-14:1	C22 H46 N O6 P	497.312	--	--	--	2.1202	1.0842	0.00231015	2.63636	1.39048	up
Com_16531_pos	AKB48 N-(5-Fluoropentyl) analog	C23 H30 F N3 O	383.234	--	--	--	2.1186	1.08311	0.0158252	1.80065	1.18914	up
Com_13873_pos	Chlortetracycline	C22 H23 Cl N2 O8	460.097	C06571	HMDB0248728	LMPK07000004	2.1126	1.07902	1.95e-05	4.70969	1.63026	up
Com_3179_pos	Linoleoyl Ethanolamide	C20 H37 N O2	323.282	--	HMDB0012252	--	2.1013	1.07128	0.00236158	2.6268	1.38826	up
Com_20977_pos	L-Palmitoylcarnitine	C23 H45 N O4	399.335	C02990	HMDB0240774	LMFA07070004	2.0787	1.05568	0.00752625	2.12342	1.26457	up
Com_4649_neg	Sorbitan monooleate	C24 H44 O6	428.314	--	HMDB0029886	--	2.0783	1.0554	0.0101325	1.99428	1.2215	up
Com_2302_pos	PC O-18:2	C26 H50 N O7 P	519.332	--	--	--	2.068	1.04824	0.000867393	3.06178	1.45017	up
Com_290_pos	LPC O-18:1	C26 H54 N O6 P	507.369	--	--	LMGP01060039	2.0582	1.04138	0.00210699	2.67634	1.39107	up
Com_792_pos	LPC 18:2-SN1	C26 H50 N O7 P	519.332	--	--	--	2.0477	1.034	0.00170896	2.76727	1.4032	up
Com_5430_pos	Vindoline	C25 H32 N2 O6	456.225	C01626	HMDB0259814	--	2.0471	1.03358	0.000113514	3.94495	1.56713	up
Com_51_pos	LPC 16:0-SN1	C24 H50 N O7 P	495.332	--	--	--	2.0393	1.02807	0.0146249	1.83491	1.19277	up
Com_41419_pos	Adrenosterone	C19 H24 O3	300.172	C05285	HMDB0006772	LMST02020126	2.0335	1.02396	0.00967053	2.01455	1.24465	up
Com_10953_pos	LPC O-17:0	C25 H54 N O6 P	495.369	--	--	LMGP01060013	2.0328	1.02347	0.0441124	1.35544	1.03095	up
Com_32241_pos	Stearoyl Ethanolamide	C20 H41 N O2	349.295	--	HMDB0013078	--	2.0217	1.01557	0.00343338	2.46428	1.35531	up
Com_21507_neg	LPC 19:1	C27 H54 N O7 P	581.37	C04230	--	LMGP01050130	2.0207	1.01486	0.00741743	2.12975	1.28689	up
Com_4490_pos	LPC 17:0-SN1	C25 H52 N O7 P	509.348	--	--	--	2.0165	1.01185	0.00712263	2.14736	1.2803	up
Com_6693_pos	C-8 Ceramide-1-phosphate	C26 H52 N O6 P	505.353	--	--	--	2.0134	1.00963	0.0102935	1.98744	1.24187	up
Com_6018_neg	LPS 18:1	C24 H46 N O9 P	523.291	--	--	LMGP03050001	2.0009	1.00065	0.0107085	1.97027	1.24824	up
Com_46591_neg	Lactobionic acid	C12 H22 O12	358.113	--	HMDB0253945	--	0.49981	-1.00055	0.0151215	1.82041	1.2221	down
Com_27_neg	Xanthosine	C10 H12 N4 O6	284.076	C01762	HMDB0000299	--	0.49882	-1.00341	0.000653953	3.18445	1.49537	down
Com_318_pos	S-(Methyl)Glutathione	C11 H19 N3 O6 S	321.099	--	--	--	0.49835	-1.00477	0.000740207	3.13065	1.49736	down
Com_275_neg	D-(+)-Malic acid	C4 H6 O5	134.02	C00497	HMDB0031518	--	0.49562	-1.01269	0.000996812	3.00139	1.45363	down
Com_380_neg	Indole-3-acetic acid	C10 H9 N O2	175.063	C00954	HMDB0302181	--	0.49519	-1.01395	0.0117453	1.93014	1.2386	down
Com_16863_neg	Kynurenic acid	C10 H7 N O3	189.042	C01717	HMDB0000715	--	0.49502	-1.01444	0.00566043	2.24715	1.32488	down
Com_1273_pos	Jasmone	C11 H16 O	164.12	C08490	HMDB0035601	--	0.49264	-1.02139	1.07e-05	4.97161	1.65894	down
Com_15561_pos	5-Methyl-dl-tryptophan	C12 H14 N2 O2	218.106	--	--	--	0.49074	-1.02697	2e-05	4.6979	1.63113	down
Com_343_pos	Sedanolide	C12 H18 O2	176.12	--	HMDB0302242	--	0.49023	-1.02847	0.0259378	1.58607	1.10843	down
Com_653_neg	Phenylacetylglycine	C10 H11 N O3	193.073	C05598	HMDB0000821	--	0.48751	-1.0365	5.1e-05	4.29271	1.60704	down
Com_2084_neg	2-Hydroxymyristic acid	C14 H28 O3	244.204	--	HMDB0002261	LMFA01050484	0.487	-1.03801	6.29e-07	6.20134	1.70225	down
Com_110_pos	N-Formylkynurenine	C11 H12 N2 O4	236.079	C02700	HMDB0060485	--	0.4852	-1.04335	0.0116354	1.93422	1.2396	down
Com_194_neg	Acetylcarnitine	C9 H17 N O4	203.115	C02571	HMDB0240773	LMFA07070060	0.48266	-1.05092	0.00154025	2.81241	1.43918	down
Com_15700_pos	13,14-dihydro-15-keto Prostaglandin A2	C20 H30 O4	356.196	--	--	--	0.48109	-1.05562	0.00415621	2.3813	1.35681	down
Com_20971_pos	ERH	C17 H28 N8 O6	1760.83	--	--	--	0.47918	-1.06136	0.00691449	2.16024	1.30642	down
Com_1362_neg	Cytidine 5'-Monophosphate-N-Acetylneuraminic Acid	C20 H31 N4 O16 P	614.148	C00128	HMDB0001176	--	0.47836	-1.06383	0.0012805	2.89262	1.45893	down
Com_2048_pos	DL-Leucineamide	C6 H14 N2 O	130.111	--	--	--	0.47444	-1.0757	0.00216293	2.66496	1.41815	down
Com_17072_neg	Phenylacetylglutamine	C13 H16 N2 O4	264.111	C04148	HMDB0006344	--	0.47327	-1.07926	0.00210414	2.67692	1.42107	down
Com_4307_neg	Sedoheptulose 1,7-bisphosphate	C7 H16 O13 P2	370.007	C00447	HMDB0060274	--	0.47159	-1.08439	0.000843069	3.07414	1.46964	down
Com_2252_pos	Imidazolelactic acid	C6 H8 N2 O3	156.053	--	HMDB0002320	--	0.46679	-1.09915	2.92e-05	4.53453	1.62921	down
Com_38_neg	DL-4-Hydroxyphenyllactic acid	C9 H10 O4	182.057	--	--	--	0.46535	-1.10361	0.00106448	2.97286	1.4668	down
Com_14882_pos	3-(2-Naphthyl)-D-Alanine	C13 H13 N O2	215.095	--	--	--	0.46248	-1.11254	0.0490635	1.30924	1.04566	down
Com_8017_pos	Asp-Phe	C13 H16 N2 O5	280.106	--	HMDB0000706	--	0.45888	-1.12381	0.000814674	3.08902	1.47013	down
Com_2094_neg	15(R)-Prostaglandin D2	C20 H32 O5	334.215	--	--	--	0.45405	-1.13908	0.000192731	3.71505	1.54975	down
Com_16253_neg	2'-Deoxyinosine 5'-monophosphate	C10 H13 N4 O7 P	332.052	C06196	HMDB0006555	--	0.45358	-1.14057	0.0019248	2.71561	1.42487	down
Com_7102_pos	6,7,8-trimethoxy-3-phenyl-2-thioxo-1,2,3,4-tetrahydroquinazolin-4-one	C17 H16 N2 O4 S	344.084	--	--	--	0.45348	-1.14089	0.0148655	1.82782	1.2178	down
Com_16843_neg	3-Nitro-L-Tyrosine	C9 H10 N2 O5	226.059	--	--	--	0.45201	-1.14557	0.00027841	3.55532	1.53675	down
Com_7340_pos	Tetracycline	C22 H24 N2 O8	466.129	C06570	HMDB0014897	--	0.45124	-1.14803	3.43e-07	6.46449	1.71653	down
Com_2556_pos	Lipoic acid	C8 H14 O2 S2	206.043	C00725	HMDB0251530	LMFA01130001	0.44725	-1.16085	3.71e-05	4.43056	1.62199	down
Com_151_pos	Acetanilide	C8 H9 N O	135.068	C07565	HMDB0001250	--	0.44501	-1.16809	9.38e-05	4.02759	1.58866	down
Com_1710_pos	1-Phenyl-3-methyl-5-pyrazolone	C10 H10 N2 O	174.079	--	HMDB0251697	--	0.43774	-1.19185	3.92e-07	6.40684	1.70942	down
Com_7938_neg	2-deoxyglucose-6-phosphate	C6 H13 O8 P	244.034	--	--	--	0.43644	-1.19614	0.0157287	1.80331	1.18113	down
Com_3199_pos	tetranor-12(R)-HETE	C16 H26 O3	248.177	--	--	--	0.43631	-1.19657	0.000413919	3.38308	1.53302	down
Com_12731_pos	11-Ketoetiocholanolone	C19 H28 O3	304.204	C14552	HMDB0006031	LMST02020123	0.43629	-1.19664	7.93e-05	4.10091	1.59478	down
Com_36933_pos	N-(2-hydroxyphenyl)acetamide	C8 H9 N O2	173.048	--	HMDB0061919	--	0.43169	-1.21193	0.000154554	3.81092	1.56749	down
Com_13623_pos	CAR 7:0	C14 H28 N O4	273.194	--	--	--	0.43047	-1.21602	8.38e-06	5.07696	1.66131	down
Com_15137_neg	3,8,9-trihydroxy-10-propyl-3,4,5,8,9,10-hexahydro-2H-oxecin-2-one	C12 H20 O5	234.1	--	--	--	0.42749	-1.22604	0.0326349	1.48632	1.10312	down
Com_22967_pos	HPK	C17 H28 N6 O4	760.432	--	--	--	0.4265	-1.22938	0.000299195	3.52405	1.52667	down
Com_12889_pos	Taurine	C2 H7 N O3 S	125.015	C00245	HMDB0000251	--	0.42634	-1.22992	1.61e-05	4.79289	1.6437	down
Com_1300_neg	8-Hydroxyguanosine	C10 H13 N5 O6	299.086	--	HMDB0002044	--	0.42625	-1.23023	0.00502232	2.2991	1.35016	down
Com_246_pos	L-5-Hydroxytryptophan	C11 H12 N2 O3	220.085	C00643	HMDB0000472	--	0.4234	-1.23991	2.53e-07	6.59619	1.71565	down
Com_465_pos	Gamma-Aminobutyric acid	C4 H9 N O2	103.064	C00334	HMDB0000112	--	0.42167	-1.24581	1.94e-05	4.7121	1.62476	down
Com_372_neg	2-Butoxyacetic acid	C6 H12 O3	132.078	--	HMDB0041844	--	0.42046	-1.24996	4.14e-06	5.38277	1.67823	down
Com_3852_pos	CAR 20:4	C27 H46 N O4	447.334	--	--	--	0.42029	-1.25054	0.000984399	3.00683	1.47485	down
Com_9820_neg	L-Saccharopine	C11 H20 N2 O6	276.132	C00449	HMDB0000279	--	0.41087	-1.28325	0.0045694	2.34014	1.34146	down
Com_1507_pos	S-Lactoyglutathione	C13 H21 N3 O8 S	379.105	C03451	--	--	0.40804	-1.29322	0.000108022	3.96649	1.58961	down
Com_2301_pos	Fmoc-L-Isoleucine	C21 H23 N O4	353.162	--	--	--	0.39962	-1.3233	0.00584173	2.23346	1.33661	down
Com_1052_pos	5-(6-hydroxy-6-methyloctyl)-2,5-dihydrofuran-2-one	C13 H22 O3	208.146	--	--	--	0.39321	-1.34663	0.000120174	3.92019	1.56846	down
Com_874_neg	(5-L-Glutamyl)-L-Amino Acid	C8 H14 N2 O5	218.09	C03740	--	--	0.38942	-1.3606	6.33e-08	7.19867	1.7254	down
Com_628_neg	5-Hydroxytryptophan	C11 H12 N2 O3	220.084	C01017	HMDB0000472	--	0.38859	-1.36368	4.38e-05	4.35888	1.61557	down
Com_28_pos	L-Kynurenine	C10 H12 N2 O3	208.085	C00328	HMDB0000684	--	0.38239	-1.38688	8.41e-05	4.07533	1.59344	down
Com_1295_pos	cyclohexyl{4-[4-nitro-2-(1H-pyrrol-1-yl)phenyl]piperazino}methanone	C21 H26 N4 O3	404.181	--	--	--	0.37697	-1.40748	4.78e-06	5.32058	1.66218	down
Com_7929_pos	CAR 20:3	C27 H48 N O4	449.35	--	--	--	0.37692	-1.40767	0.00125106	2.90272	1.45576	down
Com_11868_neg	15-Keto prostaglandin A1	C20 H30 O4	334.215	--	--	--	0.37683	-1.40801	3.08e-06	5.51105	1.68336	down
Com_12763_neg	D-Xylitol	C5 H12 O5	152.067	--	HMDB0002917	--	0.37399	-1.41893	0.00274591	2.56131	1.38984	down
Com_3143_pos	1-(2-furyl)pentane-1,4-dione	C9 H10 O3	188.045	--	--	--	0.37247	-1.4248	3.33e-06	5.47714	1.6849	down
Com_196_neg	D(+)-Phenyllactic acid	C9 H10 O3	166.062	C05607	--	--	0.37106	-1.43028	5.54e-06	5.25671	1.67029	down
Com_402_neg	Indole-3-lactic acid	C11 H11 N O3	205.074	C02043	HMDB0000671	--	0.35822	-1.48108	9.1e-05	4.04118	1.59451	down
Com_15235_pos	5-Hydroxyindole-3-acetic acid	C10 H9 N O3	191.058	C05635	HMDB0000763	--	0.35814	-1.4814	4.76e-05	4.32266	1.61303	down
Com_15521_neg	8-iso-15-keto Prostaglandin F2alpha	C20 H32 O5	388.196	--	--	--	0.35651	-1.48799	0.0479022	1.31964	1.03158	down
Com_10446_pos	CAR 20:5	C27 H44 N O4	445.318	--	--	--	0.35572	-1.49119	0.00845251	2.07301	1.28567	down
Com_2757_pos	4,5-diphenyl-2-(3,4,5-trimethoxyphenyl)-1H-imidazole	C24 H22 N2 O3	386.171	--	--	--	0.34652	-1.52899	6.35e-07	6.19721	1.70255	down
Com_15692_pos	3-Nitrotyrosine	C9 H10 N2 O5	226.059	--	HMDB0001904	--	0.34056	-1.55402	7.68e-05	4.1145	1.60172	down
Com_904_neg	Kynurenine	C10 H12 N2 O3	208.084	C01718	HMDB0000684	--	0.33709	-1.56879	0.000166091	3.77965	1.56254	down
Com_5841_pos	CAR 18:3	C25 H44 N O4	421.318	--	--	--	0.33355	-1.58403	0.00887836	2.05167	1.27906	down
Com_2101_pos	Quinoline-4-carboxylic acid	C10 H7 N O2	173.047	C06414	HMDB0257047	--	0.3303	-1.59815	0.00287856	2.54083	1.39215	down
Com_1301_neg	3-Hydroxydecanoic acid	C10 H20 O3	188.141	--	HMDB0010725	--	0.32969	-1.60082	7.03e-08	7.15292	1.73049	down
Com_4372_pos	8,8-dimethyl-2-phenyl-4H,8H-pyrano[2,3-h]chromen-4-one	C20 H16 O3	133.075	--	--	--	0.31588	-1.66255	0.0224275	1.64922	1.17441	down
Com_1962_neg	2'-Deoxycytidine	C9 H13 N3 O4	227.09	C00881	HMDB0000014	--	0.30553	-1.71061	6.63e-05	4.17842	1.60195	down
Com_11541_pos	1,2-dihydroxyheptadec-16-yn-4-yl acetate	C19 H34 O4	348.228	--	--	LMFA05000645	0.29646	-1.75409	5.78e-10	9.23829	1.75296	down
Com_3174_pos	4-oxo-4-(5,6,7,8-tetrahydronaphthalen-1-ylamino)but-2-enoic acid	C14 H15 N O3	245.101	--	--	--	0.29176	-1.77715	1.13e-08	7.94823	1.74562	down
Com_1752_neg	Ribitol	C5 H12 O5	152.068	C00474	HMDB0000508	--	0.29047	-1.78354	0.000349791	3.45619	1.52777	down
Com_1199_neg	12-Hydroxydodecanoic acid	C12 H24 O3	216.172	C08317	HMDB0002059	--	0.28669	-1.80244	1.49e-05	4.82592	1.63506	down
Com_14560_pos	SM 14:3;2O/9:0	C28 H53 N2 O6 P	544.362	--	--	--	0.28634	-1.8042	6.3e-05	4.20043	1.61091	down
Com_3795_neg	D-myo-Inositol 1,4-bisphosphate	C6 H14 O12 P2	169.998	C01220	HMDB0000968	--	0.27111	-1.88305	0.0152523	1.81666	1.22191	down
Com_19402_pos	(4-benzoylpiperidino)[4-(tert-butyl)phenyl]methanone	C23 H27 N O2	371.188	--	--	--	0.26673	-1.90655	0.0213304	1.671	1.16161	down
Com_9744_pos	2-Arachidonoyl glycerol	C23 H38 O4	378.274	C13856	--	LMGL01010028	0.26018	-1.94242	7.6e-08	7.11932	1.73076	down
Com_31387_pos	Lysope 16:0	C21 H44 N O7 P	453.285	--	--	--	0.25707	-1.95977	1.67e-08	7.77613	1.73606	down
Com_667_neg	2-Hydroxy-4-methylthiobutanoic acid	C5 H10 O3 S	150.034	--	HMDB0037115	--	0.25286	-1.98359	0.000210208	3.67735	1.55992	down
Com_34510_pos	Progesterone	C21 H30 O2	314.224	C00410	HMDB0001830	LMST02030159	0.25276	-1.98416	0.00607317	2.21658	1.32642	down
Com_3545_pos	Phosphoethanolamine	C2 H8 N O4 P	141.019	C00346	HMDB0000224	--	0.24924	-2.00439	0.00743535	2.1287	1.30137	down
Com_1309_pos	6-(3-hydroxybutan-2-yl)-5-(hydroxymethyl)-4-methoxy-2H-pyran-2-one	C11 H16 O5	250.081	--	--	--	0.24695	-2.01771	2.62e-06	5.58223	1.67673	down
Com_17899_pos	beta-Cortolone	C21 H34 O5	348.229	--	HMDB0013221	--	0.23961	-2.06124	5.33e-07	6.27323	1.71233	down
Com_10065_pos	Nervonic ceramide	C42 H81 N O3	1339.19	--	--	--	0.23451	-2.09228	0.0309482	1.50936	1.11738	down
Com_10113_pos	Nor-9-carboxy-delta9-THC	C21 H28 O4	344.196	--	--	--	0.21943	-2.18817	1.58e-08	7.80012	1.74428	down
Com_20479_pos	Meperidine-d5	C15 H16 [2]H5 N O2	252.187	--	--	--	0.2048	-2.28771	3.97e-08	7.40132	1.73554	down
Com_2459_pos	10-Nitrolinoleate	C18 H31 N O4	331.236	C13800	HMDB0005049	--	0.20098	-2.31488	5.42e-05	4.26572	1.60154	down
Com_8771_pos	CAR 22:5	C29 H48 N O4	473.351	--	--	--	0.19204	-2.38052	0.000790872	3.10189	1.49095	down
Com_34476_pos	17alpha-Ethinyl estradiol	C20 H24 O2	296.177	C07534	HMDB0001926	LMST02010036	0.19141	-2.38526	0.00278928	2.55451	1.37237	down
Com_5799_pos	Xanthurenic Acid	C10 H7 N O4	205.037	C02470	HMDB0000881	--	0.17568	-2.50898	0.000287678	3.54109	1.54441	down
Com_27702_pos	Hydrocortisone acetate	C23 H32 O6	404.219	C02821	HMDB0000063	--	0.17041	-2.55292	1.42e-07	6.84631	1.72376	down
Com_2249_pos	4-oxododecanedioic acid	C12 H20 O5	266.113	--	--	--	0.14971	-2.73976	9.62e-05	4.01695	1.57958	down
Com_3740_pos	U-44069	C21 H34 O4	372.227	--	--	--	0.14969	-2.73995	1.12e-08	7.94896	1.73873	down
Com_5879_pos	Cortodoxone	C21 H30 O4	346.213	C05488	HMDB0257139	--	0.13304	-2.91007	2.44e-05	4.613	1.61676	down
Com_7434_pos	17alpha-Hydroxyprogesterone	C21 H30 O3	330.219	C01176	HMDB0000374	LMST02030161	0.11041	-3.17906	3.55e-05	4.44995	1.61443	down
Com_16281_pos	N-(4-chlorobenzyl)-N'-(4-heptylphenyl)-N-(3-pyridinylmethyl)urea	C27 H32 Cl N3 O	449.223	--	--	--	0.073659	-3.76299	1.74e-08	7.7585	1.74199	down
Com_7247_pos	16,16-Dimethyl prostaglandin A2	C22 H34 O4	192.114	--	--	--	0.0498	-4.32771	1.23e-06	5.9101	1.68457	down
Com_7280_pos	Hydrocortisone	C21 H30 O5	362.209	C00735	HMDB0000063	--	0.04787	-4.38473	3.87e-08	7.41227	1.73531	down
Com_104_pos	Isotretinoin	C20 H28 O2	300.209	--	HMDB0006219	--	0.037641	-4.73155	3.68e-06	5.43404	1.68227	down
Com_17488_pos	GRH	C14 H24 N8 O4	368.196	--	--	--	0.035818	-4.80317	0.00138592	2.85826	1.45174	down
Com_4680_pos	Desoxycortone	C21 H30 O3	330.219	C03205	HMDB0000016	--	0.030421	-5.03879	3.53e-10	9.45253	1.75922	down
Com_3033_pos	Corticosterone	C21 H30 O4	346.214	C02140	HMDB0001547	LMST02030186	0.012509	-6.32089	2.64e-10	9.57922	1.75777	down
Com_2429_pos	15(R)-15-Methyl prostaglandin A2	C21 H32 O4	370.211	--	--	--	0.0087411	-6.83797	1.14e-07	6.94375	1.72522	down
Com_471_pos	THC	C21 H30 O2	314.224	C06972	HMDB0014613	LMPK13120004	0.0023215	-8.75073	0.00152419	2.81696	1.44147	down
H_C_MVA vs H_C_DMSO
Compound_ID	Name	Formula	Molecular.Weight	Kegg_ID	HMDB_ID	Lipidmaps_ID	FC	log2FC	P_values	log_P	VIP	type
Com_40857_pos	LDGCC 18:5	C28 H45 N O7	507.313	--	--	--	21.714	4.44055	1.88e-07	6.72501	1.65937	up
Com_216_pos	Lysopa 18:0	C21 H43 O7 P	438.274	--	--	--	18.167	4.18325	0.000694576	3.15828	1.40703	up
Com_7635_pos	Furanyl fentanyl 3-furancarboxamide isomer-d5	C24 H21 [2]H5 N2 O2	758.465	--	--	--	9.505	3.24869	0.00470802	2.32716	1.3422	up
Com_9189_pos	18-beta-Glycyrrhetinic acid	C30 H46 O4	470.339	C02283	--	--	9.4418	3.23906	0.000193861	3.71251	1.48385	up
Com_17_pos	Lithocholic Acid	C24 H40 O3	398.282	C03990	HMDB0000761	LMST04010003	8.8923	3.15256	0.00580277	2.23636	1.24844	up
Com_11690_pos	QLK	C17 H33 N5 O5	387.248	--	--	--	8.4242	3.07454	0.000899192	3.04615	1.47358	up
Com_4359_neg	Sirolimus	C51 H79 N O13	913.562	C07909	HMDB0015015	LMPK06000003	8.1884	3.03358	0.0112634	1.94833	1.23804	up
Com_2820_pos	7-alpha-carboxy-17-alpha-carboxyethylandrostan lactone phenyl ester	C28 H38 O5	454.269	--	--	--	7.9496	2.99088	5.62e-06	5.25058	1.59371	up
Com_1664_neg	17-AAG	C31 H43 N3 O8	585.313	--	HMDB0244762	--	7.8438	2.97155	1.72e-05	4.76533	1.61035	up
Com_15991_pos	VMK	C16 H32 N4 O4 S	716.416	--	--	--	7.681	2.94129	0.000349737	3.45626	1.50263	up
Com_5698_neg	L-arginine	C6 H14 N4 O2	174.111	C00062	HMDB0000517	--	5.8916	2.55866	9.67e-06	5.01468	1.62892	up
Com_18102_pos	QMK	C16 H31 N5 O5 S	810.416	--	--	--	5.8573	2.55024	0.00502954	2.29847	1.28816	up
Com_20109_pos	Diisobutylphthalate	C16 H22 O4	556.314	--	--	--	5.6946	2.50959	0.0163875	1.78549	1.22603	up
Com_11739_pos	Soyasaponin I	C48 H78 O18	1929.01	C08983	HMDB0034649	--	5.378	2.42707	0.00841919	2.07473	1.27296	up
Com_19548_pos	ALK	C15 H30 N4 O4	330.226	--	--	--	5.3025	2.40667	0.00111972	2.95089	1.45507	up
Com_21957_pos	Ergosterol	C28 H44 O	396.339	C01694	HMDB0000878	LMST01030093	5.0672	2.34119	0.00277969	2.556	1.29961	up
Com_10760_pos	AKB48 N-(4-fluorobenzyl) analog	C25 H26 F N3 O	403.206	--	--	--	4.995	2.32048	0.0088091	2.05507	1.25901	up
Com_11655_pos	ADBICA N-pentanoic acid metabolite	C20 H27 N3 O4	395.177	--	--	--	4.8272	2.27119	0.00029053	3.53681	1.52419	up
Com_355_neg	LPC O-14:1	C22 H46 N O6 P	497.312	--	--	--	4.7694	2.25381	1.71e-05	4.76688	1.57826	up
Com_14892_pos	PMK	C16 H30 N4 O4 S	187.099	--	--	--	4.5984	2.20113	0.000300467	3.5222	1.52137	up
Com_1562_neg	DL-Arginine	C6 H14 N4 O2	174.111	C02385	HMDB0251511	--	4.5962	2.20044	1.33e-05	4.87716	1.61115	up
Com_2922_pos	L-cysteine	C3 H7 N O2 S	121.02	C00097	HMDB0000574	--	4.5455	2.18444	7.67e-06	5.11497	1.62961	up
Com_2264_pos	INK	C16 H31 N5 O5	373.232	--	--	--	4.5378	2.18199	4.77e-07	6.32167	1.66832	up
Com_40432_pos	Thymine	C5 H6 N2 O2	126.042	C00178	HMDB0000262	--	4.3337	2.1156	0.000692387	3.15965	1.44656	up
Com_667_neg	2-Hydroxy-4-methylthiobutanoic acid	C5 H10 O3 S	150.034	--	HMDB0037115	--	4.2093	2.07358	1.55e-05	4.81085	1.56748	up
Com_8975_pos	L-Tyrosinemethylester	C10 H13 N O3	195.089	--	--	--	4.16	2.05658	0.00031382	3.50332	1.51243	up
Com_14906_neg	LPC O-12:0	C20 H44 N O6 P	471.296	--	--	--	4.1185	2.04212	4.54e-05	4.34268	1.56025	up
Com_14471_pos	EKK	C17 H33 N5 O6	403.242	--	--	--	4.0703	2.02514	7.5e-05	4.12518	1.57835	up
Com_8497_pos	Biocytin	C16 H28 N4 O4 S	350.2	C05552	HMDB0003134	--	3.9585	1.98495	0.00273058	2.56374	1.38318	up
Com_10863_neg	LPE O-14:1	C19 H40 N O6 P	409.259	--	--	--	3.7166	1.89398	0.00535496	2.27124	1.27246	up
Com_9630_pos	Phenyl[(3S)-3-(5-propyl-1,3,4-oxadiazol-2-yl)-1-pyrrolidinyl]methanone	C16 H19 N3 O2	285.15	--	--	--	3.6328	1.86108	8.37e-05	4.07728	1.55383	up
Com_2143_pos	4-Hydroxytamoxifen	C26 H29 N O2	387.219	C05011	HMDB0060530	--	3.476	1.79743	0.00363054	2.44003	1.30109	up
Com_21507_neg	LPC 19:1	C27 H54 N O7 P	581.37	C04230	--	LMGP01050130	3.4543	1.78839	0.000876743	3.05713	1.4056	up
Com_8118_pos	Jervine	C27 H39 N O3	425.29	C10811	HMDB0253731	--	3.4137	1.77134	6.81e-08	7.16677	1.68171	up
Com_29771_pos	Gelsemine	C20 H22 N2 O2	644.342	C09207	--	--	3.3702	1.75283	0.00223539	2.65065	1.37699	up
Com_5957_pos	1-(3,4-dimethylphenyl)-3-piperidinopyrrolidine-2,5-dione	C17 H22 N2 O2	572.338	--	--	--	3.2617	1.70562	0.0154943	1.80983	1.21409	up
Com_13986_pos	2-Methylpentanedioic acid	C6 H10 O4	146.058	--	HMDB0000422	--	3.255	1.70266	6.04e-06	5.21905	1.59474	up
Com_7599_pos	GKK	C14 H29 N5 O4	165.611	--	--	--	3.1926	1.67473	0.000178367	3.74869	1.53931	up
Com_10595_pos	Docosahexaenoyl Ethanolamide	C24 H37 N O2	371.279	--	HMDB0013658	--	3.0642	1.61551	0.000465734	3.33186	1.45077	up
Com_5274_pos	R-1 Methanandamide phosphate	C23 H40 N O5 P	882.539	--	--	--	3.0265	1.59765	0.000621235	3.20674	1.48499	up
Com_3792_neg	Lysopc 17:0	C25 H52 N O7 P	509.348	--	--	--	3.0114	1.59043	0.000103874	3.98349	1.51045	up
Com_20536_pos	PC O-20:4	C28 H50 N O7 P	543.325	--	--	--	2.9193	1.54562	2.71e-06	5.56714	1.61706	up
Com_15493_pos	alpha-Ergocryptine	C32 H41 N5 O5	557.308	C07545	--	--	2.91	1.54102	0.000384954	3.41459	1.48926	up
Com_10953_pos	LPC O-17:0	C25 H54 N O6 P	495.369	--	--	LMGP01060013	2.8855	1.52882	0.0146347	1.83462	1.15434	up
Com_2319_neg	LPC O-18:2	C26 H52 N O6 P	551.359	--	--	--	2.8827	1.52742	0.000265477	3.57597	1.47613	up
Com_23881_pos	Lysopc 20:0	C28 H58 N O7 P	551.395	--	--	--	2.8401	1.50594	0.023323	1.63222	1.08704	up
Com_21968_neg	LPI 20:3	C29 H51 O12 P	622.314	--	--	LMGP06050021	2.8259	1.49871	0.0110139	1.95806	1.21763	up
Com_380_neg	Indole-3-acetic acid	C10 H9 N O2	175.063	C00954	HMDB0302181	--	2.8251	1.4983	0.0240005	1.61978	1.12602	up
Com_6050_neg	16-(Hexopyranosyloxy)-7-hydroxy-8,9-epoxypimaran-18-oic acid	C26 H42 O10	514.275	--	--	--	2.8226	1.49702	0.0190651	1.71976	1.16191	up
Com_2821_pos	LPC 18:0	C26 H54 N O7 P	545.345	C04230	--	LMGP01050076	2.8122	1.4917	0.000211243	3.67522	1.48798	up
Com_8597_pos	TPH	C15 H23 N5 O5	375.146	--	--	--	2.7757	1.47285	7.11e-06	5.14801	1.62753	up
Com_12157_pos	QKK	C17 H34 N6 O5	402.259	--	--	--	2.7421	1.45528	5.97e-05	4.22396	1.57776	up
Com_13938_pos	3,4-Dihydroxymandelic acid	C8 H8 O5	184.037	C05580	HMDB0001866	--	2.7325	1.45022	3.87e-07	6.41231	1.66357	up
Com_93_neg	Uric acid	C5 H4 N4 O3	168.027	C00366	HMDB0000289	--	2.7274	1.44753	1.07e-07	6.97086	1.66304	up
Com_19349_neg	LPA 18:0	C21 H43 O7 P	438.275	C00681	--	LMGP10050043	2.7074	1.43691	0.0318619	1.49673	1.02971	up
Com_12014_neg	LPI 18:0	C27 H53 O12 P	600.321	--	--	LMGP06050004	2.694	1.42975	0.0278858	1.55462	1.10068	up
Com_2529_pos	1-[4-(1-adamantyl)phenoxy]-3-piperidinopropan-2-ol hydrochloride	C24 H35 N O2	369.27	--	--	--	2.6859	1.42541	0.0253367	1.59625	1.08537	up
Com_6702_pos	MGMG (18:2)	C27 H48 O9	516.328	--	--	--	2.6842	1.42449	0.000418662	3.37814	1.47031	up
Com_17846_pos	PC O-20:0	C28 H58 N O7 P	551.395	--	--	LMGP01020094	2.6295	1.39479	0.00374453	2.4266	1.2781	up
Com_1314_neg	Roquefortine C	C22 H23 N5 O2	389.18	--	HMDB0030381	--	2.6282	1.39408	0.000909925	3.04099	1.44592	up
Com_9875_pos	LPC O-17:1	C25 H52 N O6 P	493.353	--	--	--	2.5616	1.35705	0.0127401	1.89483	1.17166	up
Com_2580_pos	DLK	C16 H30 N4 O6	374.216	--	--	--	2.551	1.35106	0.000200634	3.69759	1.53525	up
Com_6693_pos	C-8 Ceramide-1-phosphate	C26 H52 N O6 P	505.353	--	--	--	2.5502	1.35061	0.00425626	2.37097	1.29951	up
Com_19003_pos	Angiotensin IV	C40 H54 N8 O8	774.392	C15849	HMDB0001038	--	2.5289	1.33851	0.00763905	2.11696	1.29525	up
Com_29189_pos	MPK	C16 H30 N4 O4 S	712.372	--	HMDB0034235	--	2.4364	1.28475	0.00672053	2.1726	1.28635	up
Com_6444_pos	TLK	C16 H32 N4 O5	342.227	--	--	--	2.3968	1.26111	0.000101125	3.99514	1.53374	up
Com_5092_pos	LPC O-15:1	C23 H48 N O6 P	465.321	--	--	--	2.3951	1.26009	0.00274434	2.56156	1.33393	up
Com_12271_neg	Abametapir	C12 H12 N2	184.099	--	HMDB0246854	--	2.3878	1.25568	0.0293038	1.53308	1.06012	up
Com_7664_pos	PC O-18:0	C26 H54 N O7 P	523.364	--	--	LMGP01020046	2.386	1.25459	0.000655352	3.18353	1.41074	up
Com_2789_neg	LPC 20:1	C28 H56 N O7 P	595.386	C04230	--	LMGP01050131	2.3212	1.21487	5.67e-05	4.24641	1.5254	up
Com_950_pos	2-chloro-6-{4-[1-(methylsulfonyl)-1H-pyrazol-5-yl]phenoxy}benzonitrile	C17 H12 Cl N3 O3 S	373.029	--	--	--	2.3075	1.20633	0.0112333	1.94949	1.25784	up
Com_30774_neg	LPC 17:0	C25 H52 N O7 P	555.354	C04230	--	LMGP01050024	2.294	1.19787	0.00192271	2.71609	1.35621	up
Com_632_neg	LPC O-16:0	C24 H52 N O6 P	527.359	--	--	LMGP01060010	2.2728	1.18447	0.000720136	3.14259	1.42631	up
Com_4261_neg	Anacardic acid	C22 H36 O3	348.266	C10759	HMDB0033896	LMPK15040001	2.2708	1.1832	0.00010611	3.97424	1.51402	up
Com_417_pos	LPC O-16:1	C24 H50 N O6 P	479.337	--	--	LMGP01060031	2.244	1.16607	0.0168046	1.77457	1.13538	up
Com_4712_neg	LPE 20:5	C25 H42 N O7 P	499.27	--	--	LMGP02050053	2.2433	1.16562	0.00371399	2.43016	1.29151	up
Com_5209_pos	2-[(3S)-1-(2-Methylbenzyl)-3-pyrrolidinyl]-1,3-benzoxazole	C19 H20 N2 O	584.317	--	--	--	2.2338	1.1595	0.00525055	2.27979	1.31609	up
Com_6765_pos	L-Cysteine-glutathione gisulfide	C13 H22 N4 O8 S2	426.087	--	--	--	2.2316	1.15808	0.000873339	3.05882	1.41081	up
Com_13835_pos	PPK	C16 H28 N4 O4	305.167	--	--	--	2.2109	1.14463	0.0210105	1.67756	1.15192	up
Com_13398_neg	6beta-Prostaglandin I1	C20 H34 O5	400.244	--	HMDB0246867	--	2.1859	1.12823	0.00155304	2.80882	1.40321	up
Com_3987_pos	DKK	C16 H31 N5 O6	371.216	--	--	--	2.1809	1.12492	0.00601497	2.22077	1.31604	up
Com_269_neg	LPC 16:0	C24 H50 N O7 P	541.339	C04230	--	LMGP01050113	2.1769	1.12228	6.86e-05	4.16387	1.52604	up
Com_17001_neg	LPS 20:1	C26 H50 N O9 P	551.324	--	--	LMGP03050020	2.1731	1.11975	0.0339562	1.46908	1.02564	up
Com_645_neg	LysoPE 18:0	C23 H48 N O7 P	481.317	--	--	--	2.1717	1.11882	3.65e-05	4.43715	1.55341	up
Com_34476_pos	17alpha-Ethinyl estradiol	C20 H24 O2	296.177	C07534	HMDB0001926	LMST02010036	2.1675	1.11603	0.00097784	3.00973	1.39241	up
Com_7571_pos	(2E,4E)-N-[2-(4-hydroxyphenyl)ethyl]dodeca-2,4-dienamide	C20 H29 N O2	315.217	--	--	--	2.1589	1.1103	0.00298284	2.52537	1.33266	up
Com_2235_pos	Kahweol	C20 H26 O3	314.188	--	HMDB0035602	--	2.1323	1.09241	5.88e-05	4.23054	1.53855	up
Com_6014_pos	MMK	C16 H32 N4 O4 S2	780.35	--	--	--	2.1199	1.084	0.0113195	1.94617	1.24285	up
Com_10485_pos	LPC 19:1-SN1	C27 H54 N O7 P	535.363	--	--	--	2.1127	1.07909	0.0106312	1.97342	1.18487	up
Com_3844_neg	LPI 16:0	C25 H49 O12 P	572.297	--	--	LMGP06050002	2.1119	1.07854	0.00873387	2.05879	1.24874	up
Com_1552_neg	LPI 18:1	C27 H51 O12 P	598.313	--	--	LMGP06050005	2.1046	1.07355	0.020185	1.69497	1.14064	up
Com_23857_neg	LPC 15:0	C23 H48 N O7 P	527.322	C04230	--	LMGP01050016	2.0844	1.05963	0.00831487	2.08014	1.21654	up
Com_10375_pos	LPC 20:0	C28 H58 N O7 P	573.376	C04230	--	LMGP01050045	2.0643	1.04565	0.0096729	2.01444	1.20193	up
Com_7204_pos	QPK	C16 H29 N5 O5	185.608	--	--	--	2.0412	1.02942	0.00661099	2.17973	1.30666	up
Com_3477_neg	Glycocholic acid	C26 H43 N O6	465.312	C01921	HMDB0000138	LMST05030001	2.0299	1.02141	0.00676605	2.16966	1.23661	up
Com_37304_pos	Palmitoylethanolamide	C18 H37 N O2	299.282	C16512	HMDB0002100	LMFA08040057	2.0256	1.01835	0.0069079	2.16065	1.20894	up
Com_1430_pos	LPC O-18:0	C26 H56 N O6 P	509.384	--	--	LMGP01060014	2.0256	1.01835	0.00752434	2.12353	1.22748	up
Com_8254_neg	LPE 17:1	C22 H44 N O7 P	465.286	--	--	LMGP02050008	2.0165	1.01185	0.0343145	1.46452	1.00449	up
Com_1079_neg	Docosahexaenoic acid	C22 H32 O2	328.24	C06429	HMDB0002183	LMFA01031176	2.0006	1.00043	0.00268204	2.57153	1.32649	up
Com_46591_neg	Lactobionic acid	C12 H22 O12	358.113	--	HMDB0253945	--	0.49856	-1.00416	0.0423529	1.37312	1.01279	down
Com_886_pos	L-lysine	C6 H14 N2 O2	146.106	C00047	HMDB0000182	--	0.49825	-1.00506	0.00697146	2.15668	1.25727	down
Com_145_pos	L-Pyroglutamic acid	C5 H7 N O3	129.043	C01879	HMDB0000267	--	0.49762	-1.00688	1.87e-06	5.72848	1.65408	down
Com_24816_pos	5-Methoxyindole-3-Carbaldehyde	C10 H9 N O2	175.063	--	--	--	0.49641	-1.0104	0.000296848	3.52747	1.48641	down
Com_24503_pos	(4-chlorophenyl)(2,6-dimethylmorpholino)methanimine hydroiodide	C13 H17 Cl N2 O	252.102	--	--	--	0.49428	-1.0166	5.34e-05	4.27272	1.55466	down
Com_6686_pos	(3beta,9xi)-3-(beta-D-Glucopyranosyloxy)-14-hydroxycard-20(22)-enolide	C29 H44 O9	536.296	--	--	--	0.49362	-1.01853	0.00454487	2.34248	1.28667	down
Com_24092_pos	2-(1H-indol-3-yl)acetic acid	C10 H9 N O2	175.063	--	HMDB0000197	--	0.49358	-1.01864	6.45e-06	5.19058	1.6293	down
Com_3166_neg	Levodopa	C9 H11 N O4	197.068	C00355	HMDB0000181	--	0.49268	-1.02128	0.0156444	1.80564	1.19079	down
Com_653_neg	Phenylacetylglycine	C10 H11 N O3	193.073	C05598	HMDB0000821	--	0.49172	-1.02409	3.97e-08	7.40097	1.67872	down
Com_2463_pos	N2,N2-Dimethylguanosine	C12 H17 N5 O5	311.123	--	HMDB0004824	--	0.48849	-1.0336	0.00175543	2.75562	1.38453	down
Com_3458_pos	Cyclic ADP-ribose	C15 H21 N5 O13 P2	541.06	C13050	HMDB0249529	--	0.4853	-1.04305	0.0158614	1.79966	1.16368	down
Com_446_pos	gamma-Glutamylleucine	C11 H20 N2 O5	260.138	--	HMDB0011171	--	0.48392	-1.04716	0.000327858	3.48431	1.49594	down
Com_9820_neg	L-Saccharopine	C11 H20 N2 O6	276.132	C00449	HMDB0000279	--	0.48347	-1.0485	0.00246408	2.60834	1.38986	down
Com_10065_pos	Nervonic ceramide	C42 H81 N O3	1339.19	--	--	--	0.48314	-1.04949	0.0495437	1.30501	1.00785	down
Com_12704_pos	HLK	C18 H32 N6 O4	396.249	--	--	--	0.48186	-1.05331	0.0182207	1.73944	1.13348	down
Com_15854_pos	(6E)-7-(2H-1,3-benzodioxol-5-yl)-1-(piperidin-1-yl)hept-6-en-1-one	C19 H25 N O3	337.161	--	--	--	0.47939	-1.06073	0.000414468	3.38251	1.46279	down
Com_10089_pos	Salicylic acid	C7 H6 O3	138.029	C00805	HMDB0001895	--	0.47917	-1.06139	9.27e-05	4.03288	1.54361	down
Com_12889_pos	Taurine	C2 H7 N O3 S	125.015	C00245	HMDB0000251	--	0.47909	-1.06163	4.31e-06	5.36509	1.62662	down
Com_18207_pos	Glutathione (oxidized)	C20 H32 N6 O12 S2	306.074	--	--	--	0.47738	-1.06679	0.0035908	2.44481	1.32858	down
Com_392_pos	4-oxo-5-phenylpentanoic acid	C11 H12 O3	209.103	--	--	--	0.47691	-1.06821	0.00244848	2.6111	1.34007	down
Com_1305_pos	Acetylcysteine	C5 H9 N O3 S	163.03	C06809	HMDB0001890	--	0.47631	-1.07003	0.00708109	2.1499	1.26518	down
Com_2301_pos	Fmoc-L-Isoleucine	C21 H23 N O4	353.162	--	--	--	0.47207	-1.08293	0.000207375	3.68324	1.52844	down
Com_36_neg	Adenosine diphosphate (ADP)	C10 H15 N5 O10 P2	427.031	C00008	--	--	0.46591	-1.10188	0.000341483	3.46663	1.49674	down
Com_3699_pos	D-Glucosamine 6-phosphate	C6 H14 N O8 P	259.045	C00352	HMDB0001254	--	0.46452	-1.10619	0.0013644	2.86506	1.41825	down
Com_17998_neg	CDP	C9 H15 N3 O11 P2	403.018	C00112	HMDB0001546	--	0.4629	-1.11123	0.0074538	2.12762	1.22688	down
Com_36165_pos	Glycoursodeoxycholic acid	C26 H43 N O5	449.312	--	HMDB0000708	LMST05030016	0.46246	-1.1126	0.032113	1.49332	1.07381	down
Com_2987_neg	N-Acetylglycine	C4 H7 N O3	117.041	--	HMDB0000532	--	0.46146	-1.11572	5.17e-08	7.28638	1.68515	down
Com_2310_pos	Gamma-Glu-Leu	C11 H20 N2 O5	260.137	--	HMDB0011171	--	0.45956	-1.12167	0.00068028	3.16731	1.43765	down
Com_3421_pos	5,6-Dihydroxyindole-2-Carboxylic Acid	C9 H7 N O4	193.037	C04185	HMDB0001253	--	0.45581	-1.1335	8.72e-06	5.05968	1.60677	down
Com_36933_pos	N-(2-hydroxyphenyl)acetamide	C8 H9 N O2	173.048	--	HMDB0061919	--	0.45249	-1.14404	0.00147978	2.8298	1.39794	down
Com_4985_pos	4-(2-furyl)-6-(methylthio)-2-pyrazin-2-ylpyrimidine-5-carbonitrile	C14 H9 N5 O S	295.057	--	--	--	0.4523	-1.14465	0.00194167	2.71182	1.36964	down
Com_2189_pos	Linolelaidic Acid (C18:2N6T)	C18 H32 O2	280.24	--	--	--	0.45113	-1.14838	3.49e-05	4.45741	1.56091	down
Com_5689_pos	4-[(dimethylamino)methylene]-5-phenyl-2,4-dihydro-3H-pyrazol-3-one	C12 H13 N3 O	107.553	--	--	--	0.44937	-1.15402	0.00113579	2.9447	1.42683	down
Com_36199_neg	DL-alpha-Methoxyphenylacetic acid	C9 H10 O3	166.062	--	--	--	0.44225	-1.17707	0.000931986	3.03059	1.4521	down
Com_15692_pos	3-Nitrotyrosine	C9 H10 N2 O5	226.059	--	HMDB0001904	--	0.44076	-1.18193	0.000879906	3.05556	1.45531	down
Com_16230_pos	4-morpholinobenzoic acid	C11 H13 N O3	207.09	--	--	--	0.43993	-1.18465	0.0254648	1.59406	1.08401	down
Com_504_pos	alpha-Linolenoyl ethanolamide	C20 H35 N O2	321.264	--	HMDB0013624	--	0.43911	-1.18735	6.32e-05	4.19949	1.54233	down
Com_17997_pos	SMK	C14 H28 N4 O5 S	346.174	--	--	--	0.43866	-1.18882	0.0390875	1.40796	1.02393	down
Com_5245_pos	3-[(4-hydroxyphenyl)methyl]-octahydropyrrolo[1,2-a]pyrazine-1,4-dione	C14 H16 N2 O3	260.12	--	--	--	0.43843	-1.18958	0.00348767	2.45747	1.33291	down
Com_5842_pos	methyl 3-(6-methylpyridin-2-yl)-2,2-diphenylpropanoate	C22 H21 N O2	331.156	--	--	--	0.43685	-1.19479	0.000277024	3.55748	1.49814	down
Com_17095_pos	Fumonisin B2	C34 H59 N O14	705.401	C19242	HMDB0034703	LMSP01080023	0.4364	-1.19628	0.000140501	3.85232	1.53024	down
Com_160_pos	D-(-)-Glutamine	C5 H10 N2 O3	146.069	C00819	--	--	0.43637	-1.19638	1.76e-06	5.75515	1.64181	down
Com_2818_pos	Homotaurine	C3 H9 N O3 S	139.03	--	--	--	0.43612	-1.1972	0.000371423	3.43013	1.45928	down
Com_28876_pos	Citrinin	C13 H14 O5	232.071	C16765	HMDB0041857	--	0.43394	-1.20443	0.0302997	1.51856	1.06904	down
Com_907_pos	Folinic acid	C20 H23 N7 O7	473.166	C03479	HMDB0001562	--	0.43221	-1.2102	0.00036731	3.43497	1.48328	down
Com_14442_pos	Delta-Tridecalactone	C13 H24 O2	212.177	--	--	--	0.43115	-1.21374	0.00123685	2.90768	1.40002	down
Com_9104_pos	CAR 17:0	C24 H48 N O4	413.35	--	--	--	0.43101	-1.21421	0.00343839	2.46364	1.32188	down
Com_3754_pos	CAR 18:0	C25 H50 N O4	427.366	--	--	--	0.43052	-1.21585	0.00524733	2.28006	1.28211	down
Com_1281_neg	Hexanoylglycine	C8 H15 N O3	173.105	--	HMDB0000701	--	0.43009	-1.21729	3.84e-06	5.41547	1.60403	down
Com_15934_pos	Vitamin U	C6 H14 Cl N O2 S	199.044	C04078	HMDB0038670	--	0.42986	-1.21806	4.3e-06	5.36697	1.62679	down
Com_2172_neg	Deoxyguanosine	C10 H13 N5 O4	267.096	C00330	HMDB0000085	--	0.42605	-1.23091	0.000823308	3.08444	1.47042	down
Com_318_pos	S-(Methyl)Glutathione	C11 H19 N3 O6 S	321.099	--	--	--	0.42536	-1.23324	0.00234423	2.63	1.34522	down
Com_19519_pos	5-methoxy-8,8-dimethyl-2-phenyl-4H,8H-pyrano[2,3-h]chromen-4-one	C21 H18 O4	356.102	--	--	--	0.42532	-1.23338	0.00561941	2.25031	1.28919	down
Com_12731_pos	11-Ketoetiocholanolone	C19 H28 O3	304.204	C14552	HMDB0006031	LMST02020123	0.42261	-1.2426	0.000826205	3.08291	1.41769	down
Com_13131_pos	CAR 17:1	C24 H46 N O4	411.335	--	--	--	0.41996	-1.25168	0.0187504	1.72699	1.14395	down
Com_545_pos	Nicotinamide adenine dinucleotide (NAD+)	C21 H27 N7 O14 P2	663.108	C00003	--	--	0.41927	-1.25405	0.0108045	1.9664	1.19409	down
Com_34793_pos	O-Phospho-L-Tyrosine	C9 H12 N O6 P	261.04	--	HMDB0006049	--	0.41889	-1.25536	0.000391565	3.4072	1.46707	down
Com_1267_pos	3'-Dephospho-CoA	C21 H35 N7 O13 P2 S	687.149	C00882	HMDB0001373	--	0.41887	-1.25543	0.0241072	1.61785	1.11379	down
Com_4620_pos	L-(-)-alpha-Amino-epsilon-Caprolactam	C6 H12 N2 O	128.095	--	--	--	0.41243	-1.27778	0.01641	1.78489	1.14375	down
Com_1688_pos	gamma-Glutamyltyrosine	C14 H18 N2 O6	144.067	--	HMDB0011741	--	0.40895	-1.29	0.00487728	2.31182	1.30283	down
Com_1190_pos	Asp-Phe methyl ester	C14 H18 N2 O5	294.122	--	--	--	0.40756	-1.29492	0.000146998	3.83269	1.53132	down
Com_19567_pos	1-[(3,5-dimethylisoxazol-4-yl)sulfonyl]piperidine	C10 H16 N2 O3 S	244.088	--	--	--	0.4019	-1.31509	5.17e-05	4.28615	1.56091	down
Com_3795_neg	D-myo-Inositol 1,4-bisphosphate	C6 H14 O12 P2	169.998	C01220	HMDB0000968	--	0.4011	-1.31797	0.0315469	1.50104	1.05865	down
Com_469_pos	S-Adenosylmethionine	C15 H22 N6 O5 S	199.068	C00019	HMDB0001185	--	0.40064	-1.31962	1.19e-05	4.92348	1.61149	down
Com_7102_pos	6,7,8-trimethoxy-3-phenyl-2-thioxo-1,2,3,4-tetrahydroquinazolin-4-one	C17 H16 N2 O4 S	344.084	--	--	--	0.39925	-1.32464	0.00222756	2.65217	1.36598	down
Com_28072_pos	9-HOTrE	C18 H30 O3	294.219	--	--	LMFA02000024	0.39914	-1.32503	4.58e-06	5.33903	1.61486	down
Com_19472_pos	Milbemycin A3 oxime	C31 H43 N O7	541.3	--	--	--	0.3971	-1.33243	0.0168407	1.77364	1.15317	down
Com_1615_pos	5-Methylcytosine	C5 H7 N3 O	125.059	C02376	HMDB0002894	--	0.39548	-1.33832	0.0024405	2.61252	1.35916	down
Com_219_pos	Cytosine	C4 H5 N3 O	111.043	C00380	HMDB0000630	--	0.39452	-1.34183	0.000149833	3.82439	1.53057	down
Com_34123_pos	SM 9:1;2O/34:8	C48 H81 N2 O6 P	812.583	--	--	--	0.39353	-1.34545	0.0403638	1.39401	1.03727	down
Com_1593_pos	N-(5-Aminopentyl)acetamide	C7 H16 N2 O	144.126	--	HMDB0002284	--	0.38982	-1.35912	2.02e-07	6.69493	1.66744	down
Com_451_neg	Gluconic acid	C6 H12 O7	196.058	--	HMDB0000625	--	0.38975	-1.35938	0.0248211	1.60518	1.11994	down
Com_3545_pos	Phosphoethanolamine	C2 H8 N O4 P	141.019	C00346	HMDB0000224	--	0.38684	-1.37019	0.0152273	1.81738	1.17352	down
Com_1074_pos	Propionylcarnitine	C10 H19 N O4	217.131	C03017	HMDB0000824	LMFA07070105	0.38472	-1.37812	1.73e-07	6.7632	1.67044	down
Com_1975_neg	Pyridoxal-5'-phosphate	C8 H10 N O6 P	247.024	C00018	HMDB0001491	--	0.38012	-1.39547	0.000696902	3.15683	1.45553	down
Com_5003_pos	UDP	C9 H14 N2 O12 P2	404.002	C00015	HMDB0000295	--	0.38012	-1.39547	1.83e-05	4.73687	1.6031	down
Com_1825_neg	Allantoin	C4 H6 N4 O3	158.044	C01551	HMDB0000462	--	0.3801	-1.39555	0.000151415	3.81983	1.5335	down
Com_11102_neg	N-Carbamyl-L-glutamicacid	C6 H10 N2 O5	190.058	C05829	--	--	0.37992	-1.39623	0.000538457	3.26885	1.48108	down
Com_3852_pos	CAR 20:4	C27 H46 N O4	447.334	--	--	--	0.37281	-1.42349	0.00687449	2.16276	1.26357	down
Com_16698_pos	4-Amino-5-imidazolecarboxamide	C4 H6 N4 O	126.054	C04051	HMDB0003192	--	0.37269	-1.42395	0.000322932	3.49089	1.47515	down
Com_42046_pos	1,3-Dimethyluracil	C6 H8 N2 O2	140.058	--	HMDB0002144	--	0.37239	-1.42511	6.87e-06	5.16294	1.61037	down
Com_7423_pos	Propionyl-L-carnitine	C10 H19 N O4	217.132	--	HMDB0000824	--	0.3664	-1.44851	0.0249967	1.60212	1.10075	down
Com_571_pos	L-2-Aminoadipic acid	C6 H11 N O4	161.069	C00956	HMDB0302754	--	0.35846	-1.48012	1.61e-08	7.79302	1.6868	down
Com_17665_pos	3-Methyladipic acid	C7 H12 O4	160.073	--	HMDB0000555	--	0.35333	-1.50091	1.4e-07	6.85258	1.67368	down
Com_16253_neg	2'-Deoxyinosine 5'-monophosphate	C10 H13 N4 O7 P	332.052	C06196	HMDB0006555	--	0.35164	-1.50783	0.00123078	2.90982	1.41774	down
Com_1424_pos	N-lactoyl-phenylalanine	C12 H15 N O4	237.1	--	HMDB0062175	--	0.34891	-1.51907	5.93e-05	4.22687	1.56045	down
Com_5553_pos	2-phenyl-4H-furo[2,3-h]chromen-4-one	C17 H10 O3	262.062	--	--	--	0.34558	-1.53291	0.000670545	3.17357	1.43304	down
Com_12664_neg	Phenylpropiolic acid	C9 H6 O2	146.037	--	HMDB0002359	--	0.34198	-1.54802	0.00574031	2.24106	1.26987	down
Com_462_pos	Cytidine	C9 H13 N3 O5	243.085	C00475	HMDB0000089	--	0.3416	-1.54962	4.62e-05	4.33559	1.57151	down
Com_3575_pos	CAR 18:2	C25 H46 N O4	423.334	--	--	--	0.34015	-1.55576	0.00495936	2.30457	1.29341	down
Com_17136_pos	2-(2-hydroxy-3-methylbutanamido)-4-methylpentanoic acid	C11 H21 N O4	253.129	--	--	--	0.3282	-1.60735	8.06e-05	4.09355	1.53145	down
Com_14651_pos	ethyl 2-{[3-cyano-4-(2-furyl)-6-(2-thienyl)-2-pyridinyl]oxy}acetate	C18 H14 N2 O4 S	742.197	--	--	--	0.32719	-1.6118	0.0420088	1.37666	1.02294	down
Com_19402_pos	(4-benzoylpiperidino)[4-(tert-butyl)phenyl]methanone	C23 H27 N O2	371.188	--	--	--	0.32707	-1.61233	0.000794014	3.10017	1.42464	down
Com_3580_pos	methylamino-l-alanine	C4 H10 N2 O2	118.075	--	--	--	0.32083	-1.64012	0.00174912	2.75718	1.37617	down
Com_10446_pos	CAR 20:5	C27 H44 N O4	445.318	--	--	--	0.31981	-1.64471	0.0208972	1.67991	1.12748	down
Com_2679_pos	CAR 20:1	C27 H52 N O4	453.381	--	--	--	0.31036	-1.68799	0.0029251	2.53386	1.3373	down
Com_12763_neg	D-Xylitol	C5 H12 O5	152.067	--	HMDB0002917	--	0.30385	-1.71857	0.00188237	2.7253	1.37336	down
Com_194_neg	Acetylcarnitine	C9 H17 N O4	203.115	C02571	HMDB0240773	LMFA07070060	0.29778	-1.74768	3.18e-05	4.49747	1.5765	down
Com_2361_pos	Pyridoxal 5'-phosphate	C8 H10 N O6 P	247.024	C00018	HMDB0001491	--	0.29637	-1.75453	4.47e-05	4.34956	1.57033	down
Com_1088_neg	Glycerol 3-phosphate	C3 H9 O6 P	172.013	C03189	HMDB0000126	--	0.29284	-1.77182	0.00340833	2.46746	1.33994	down
Com_1222_neg	Uridine 5'-diphosphate (UDP)	C9 H14 N2 O12 P2	404.002	C00015	--	--	0.29018	-1.78498	0.00111663	2.95209	1.42849	down
Com_14882_pos	3-(2-Naphthyl)-D-Alanine	C13 H13 N O2	215.095	--	--	--	0.28474	-1.81228	0.00475774	2.3226	1.28886	down
Com_3599_pos	2-Arachidonyl Glycerol ether	C23 H40 O3	364.295	--	HMDB0013657	--	0.2846	-1.81299	0.00161711	2.79126	1.38696	down
Com_212_pos	CAR 18:1	C25 H48 N O4	425.35	--	--	--	0.28219	-1.82526	0.00146064	2.83546	1.39029	down
Com_5799_pos	Xanthurenic Acid	C10 H7 N O4	205.037	C02470	HMDB0000881	--	0.27972	-1.83794	4.61e-07	6.33613	1.6749	down
Com_25191_pos	11beta-Hydroxyandrosterone	C19 H30 O3	323.243	C14606	HMDB0002984	--	0.2792	-1.84063	4.11e-06	5.38651	1.61635	down
Com_29896_pos	Lysopc 16:1	C24 H48 N O7 P	493.317	--	--	--	0.27651	-1.8546	0.00082367	3.08425	1.42844	down
Com_13623_pos	CAR 7:0	C14 H28 N O4	273.194	--	--	--	0.27468	-1.86418	3.74e-06	5.42751	1.61947	down
Com_7929_pos	CAR 20:3	C27 H48 N O4	449.35	--	--	--	0.27108	-1.88321	0.00470565	2.32738	1.29863	down
Com_19987_pos	Limonin	C26 H30 O8	452.18	C03514	HMDB0035921	--	0.26997	-1.88913	0.00513436	2.28951	1.29342	down
Com_2048_pos	DL-Leucineamide	C6 H14 N2 O	130.111	--	--	--	0.26947	-1.8918	1.12e-06	5.95003	1.64848	down
Com_1752_neg	Ribitol	C5 H12 O5	152.068	C00474	HMDB0000508	--	0.2691	-1.89379	0.000290382	3.53703	1.48254	down
Com_39483_pos	Sphingosine (d18:1)	C18 H37 N O2	337.239	--	--	--	0.25232	-1.98667	0.00247725	2.60603	1.35126	down
Com_5226_neg	Uridine 5'-diphosphogalactose	C15 H24 N2 O17 P2	566.056	--	HMDB0012305	--	0.25115	-1.99338	1.32e-08	7.87862	1.68783	down
Com_3724_neg	1-(4-methylphenyl)-3-(2-pyridylthio)pyrrolidine-2,5-dione	C16 H14 N2 O2 S	299.077	--	--	--	0.24275	-2.04246	0.0106013	1.97464	1.22009	down
Com_3548_pos	Prostaglandin J2	C20 H30 O4	351.238	C05957	HMDB0002710	LMFA03010019	0.23225	-2.10625	1.26e-05	4.89834	1.59723	down
Com_772_pos	Hexanoylcarnitine	C13 H25 N O4	259.179	--	HMDB0000756	LMFA07070070	0.22993	-2.12073	1.59e-05	4.79778	1.58887	down
Com_22967_pos	HPK	C17 H28 N6 O4	760.432	--	--	--	0.21759	-2.20032	2.64e-07	6.57809	1.65238	down
Com_5233_pos	D-Erythrose 4-phosphate	C4 H9 O7 P	200.008	C00279	HMDB0001321	--	0.21561	-2.2135	0.00106236	2.97373	1.41059	down
Com_5431_pos	Adenosine triphosphate (ATP)	C10 H16 N5 O13 P3	506.995	C00002	--	--	0.20407	-2.29286	0.00351692	2.45384	1.32773	down
Com_2459_pos	10-Nitrolinoleate	C18 H31 N O4	331.236	C13800	HMDB0005049	--	0.20378	-2.29492	4.17e-06	5.37987	1.62012	down
Com_10154_pos	CAR 20:2	C27 H50 N O4	451.366	--	--	--	0.20204	-2.30729	0.000794299	3.10002	1.43038	down
Com_811_pos	Pantetheine	C11 H22 N2 O4 S	278.131	C00831	HMDB0003426	--	0.18064	-2.46881	5.35e-06	5.27141	1.62104	down
Com_11145_pos	3-[5-(benzylthio)-4-methyl-4H-1,2,4-triazol-3-yl]-5-oct-1-ynylpyridine	C23 H26 N4 S	390.182	--	--	--	0.17346	-2.52733	0.00137439	2.86189	1.39108	down
Com_19282_pos	MGDG O-10:0_18:1	C37 H70 O9	680.489	--	--	--	0.16348	-2.61281	0.0047758	2.32095	1.28753	down
Com_8771_pos	CAR 22:5	C29 H48 N O4	473.351	--	--	--	0.15954	-2.64801	0.0077232	2.1122	1.24575	down
Com_3438_pos	ethyl 1-(3-nitro-2-thienyl)piperidine-4-carboxylate	C12 H16 N2 O4 S	284.083	--	--	--	0.12809	-2.96477	0.00075347	3.12293	1.43286	down
Com_13256_pos	Methylbenzethonium chloride	C28 H43 N O2	426.332	--	--	--	0.128	-2.96578	0.00693592	2.1589	1.25057	down
H_C_MVA vs H_C_HPR
Compound_ID	Name	Formula	Molecular.Weight	Kegg_ID	HMDB_ID	Lipidmaps_ID	FC	log2FC	P_values	log_P	VIP	type
Com_40857_pos	LDGCC 18:5	C28 H45 N O7	507.313	--	--	--	34.855	5.12329	1.41796e-07	6.84834	1.55969	up
Com_9189_pos	18-beta-Glycyrrhetinic acid	C30 H46 O4	470.339	C02283	--	--	14.115	3.81916	0.000141156	3.8503	1.4116	up
Com_3599_pos	2-Arachidonyl Glycerol ether	C23 H40 O3	364.295	--	HMDB0013657	--	8.3169	3.05605	0.000233828	3.6311	1.38553	up
Com_9793_pos	2-(2-amino-3-methylbutanamido)-3-phenylpropanoic acid	C14 H20 N2 O3	132.074	--	--	--	8.0647	3.01162	0.000153392	3.8142	1.43577	up
Com_11690_pos	QLK	C17 H33 N5 O5	387.248	--	--	--	7.9556	2.99197	0.00095032	3.02213	1.33663	up
Com_3969_pos	7-Ketocholesterol	C27 H44 O2	400.334	--	HMDB0000501	--	7.6732	2.93983	0.000919078	3.03665	1.3148	up
Com_32241_pos	Stearoyl Ethanolamide	C20 H41 N O2	349.295	--	HMDB0013078	--	7.1851	2.84501	3.84042e-05	4.41562	1.45685	up
Com_7290_neg	Feruloyl Putrescine	C14 H20 N2 O3	264.147	C10497	--	--	6.9146	2.78965	0.00010229	3.99017	1.44701	up
Com_2922_pos	L-cysteine	C3 H7 N O2 S	121.02	C00097	HMDB0000574	--	6.7674	2.7586	1.46373e-06	5.83454	1.54299	up
Com_226_pos	2-Aminoadipic acid	C6 H11 N O4	161.069	C00956	HMDB0302754	--	6.3132	2.65837	4.0751e-09	8.38986	1.58329	up
Com_6444_pos	TLK	C16 H32 N4 O5	342.227	--	--	--	6.1637	2.6238	2.81011e-07	6.55128	1.55778	up
Com_7635_pos	Furanyl fentanyl 3-furancarboxamide isomer-d5	C24 H21 [2]H5 N2 O2	758.465	--	--	--	6.0636	2.60017	0.00706176	2.15109	1.17774	up
Com_15991_pos	VMK	C16 H32 N4 O4 S	716.416	--	--	--	5.7816	2.53147	0.000481572	3.31734	1.37583	up
Com_6765_pos	L-Cysteine-glutathione gisulfide	C13 H22 N4 O8 S2	426.087	--	--	--	5.6011	2.48571	1.169e-08	7.93218	1.57277	up
Com_16093_pos	LPC 20:2	C28 H54 N O7 P	569.345	C04230	--	LMGP01050132	5.5762	2.47928	0.00085874	3.06614	1.32012	up
Com_10760_pos	AKB48 N-(4-fluorobenzyl) analog	C25 H26 F N3 O	403.206	--	--	--	5.348	2.419	0.00800406	2.09669	1.17995	up
Com_18102_pos	QMK	C16 H31 N5 O5 S	810.416	--	--	--	5.2878	2.40267	0.00567273	2.24621	1.20474	up
Com_24034_pos	Lysopc 14:0	C22 H46 N O7 P	467.301	--	--	--	5.1523	2.36522	2.7368e-05	4.56276	1.46452	up
Com_8105_neg	LPS 16:0	C22 H44 N O9 P	497.276	--	--	LMGP03050002	5.1448	2.36311	8.88972e-06	5.05111	1.48976	up
Com_19548_pos	ALK	C15 H30 N4 O4	330.226	--	--	--	5.0938	2.34874	0.00126456	2.89806	1.32207	up
Com_5050_pos	Physostigmine	C15 H21 N3 O2	550.323	C06535	HMDB0015116	--	5.0557	2.33791	1.20773e-05	4.91803	1.49154	up
Com_401_pos	1-(2-methoxy-4-nitrophenyl)pyrrolidine	C11 H14 N2 O3	222.101	--	--	--	4.9654	2.31191	0.000152594	3.81646	1.41628	up
Com_2529_pos	1-[4-(1-adamantyl)phenoxy]-3-piperidinopropan-2-ol hydrochloride	C24 H35 N O2	369.27	--	--	--	4.9499	2.3074	0.00440155	2.35639	1.2149	up
Com_1664_neg	17-AAG	C31 H43 N3 O8	585.313	--	HMDB0244762	--	4.8875	2.2891	4.41541e-05	4.35503	1.47539	up
Com_23730_pos	VNK	C15 H29 N5 O5	341.202	--	--	--	4.8644	2.28226	0.00458288	2.33886	1.22736	up
Com_14471_pos	EKK	C17 H33 N5 O6	403.242	--	--	--	4.7098	2.23567	5.31142e-05	4.27479	1.44431	up
Com_5032_pos	Tyrosylalanine	C12 H16 N2 O4	252.111	--	HMDB0029098	--	4.4069	2.13976	0.000144947	3.83879	1.42052	up
Com_2408_pos	RKK	C18 H38 N8 O4	430.305	--	--	--	4.3406	2.11789	0.0041732	2.37953	1.20695	up
Com_25042_pos	lithocholic acid 3-sulfate	C24 H40 O6 S	456.253	--	--	LMST05020015	4.1648	2.05825	0.000150611	3.82214	1.41054	up
Com_8597_pos	TPH	C15 H23 N5 O5	375.146	--	--	--	4.1593	2.05634	5.82232e-08	7.2349	1.56266	up
Com_14892_pos	PMK	C16 H30 N4 O4 S	187.099	--	--	--	4.1554	2.05499	0.000376869	3.42381	1.38018	up
Com_29771_pos	Gelsemine	C20 H22 N2 O2	644.342	C09207	--	--	4.1227	2.04359	0.00081719	3.08768	1.32373	up
Com_20536_pos	PC O-20:4	C28 H50 N O7 P	543.325	--	--	--	4.1098	2.03907	5.49553e-07	6.25999	1.5452	up
Com_12271_neg	Abametapir	C12 H12 N2	184.099	--	HMDB0246854	--	4.0347	2.01246	0.00739724	2.13093	1.18183	up
Com_6659_pos	Minocycline	C23 H27 N3 O7	457.183	C07225	HMDB0015152	LMPK07000002	3.9868	1.99523	2.44313e-05	4.61205	1.48226	up
Com_2580_pos	DLK	C16 H30 N4 O6	374.216	--	--	--	3.9184	1.97026	2.46178e-05	4.60875	1.47387	up
Com_14315_pos	N-Oleoyl dopamine	C26 H43 N O3	417.321	C12272	--	LMFA08020140	3.9109	1.9675	0.000752681	3.12339	1.33351	up
Com_2264_pos	INK	C16 H31 N5 O5	373.232	--	--	--	3.7904	1.92235	3.97195e-07	6.401	1.55265	up
Com_943_pos	Thr-Leu	C10 H20 N2 O4	232.142	C20165	HMDB0259044	--	3.7192	1.89499	5.21701e-05	4.28258	1.47499	up
Com_20109_pos	Diisobutylphthalate	C16 H22 O4	556.314	--	--	--	3.6179	1.85515	0.0301165	1.52119	1.00863	up
Com_2195_pos	N1-[3,5-di(trifluoromethyl)phenyl]-3-(3-thienyl)acrylamide	C15 H9 F6 N O S	365.033	--	--	--	3.6148	1.85392	1.03481e-05	4.98514	1.50756	up
Com_1314_neg	Roquefortine C	C22 H23 N5 O2	389.18	--	HMDB0030381	--	3.5796	1.8398	9.60849e-05	4.01734	1.41257	up
Com_9630_pos	Phenyl[(3S)-3-(5-propyl-1,3,4-oxadiazol-2-yl)-1-pyrrolidinyl]methanone	C16 H19 N3 O2	285.15	--	--	--	3.5127	1.81258	0.000124908	3.90341	1.43707	up
Com_5702_pos	D-(+)-Maltose	C12 H22 O11	364.098	C01971	HMDB0000163	--	3.4683	1.79423	2.13089e-06	5.67144	1.53548	up
Com_19003_pos	Angiotensin IV	C40 H54 N8 O8	774.392	C15849	HMDB0001038	--	3.4453	1.78463	0.00286816	2.5424	1.26545	up
Com_11655_pos	ADBICA N-pentanoic acid metabolite	C20 H27 N3 O4	395.177	--	--	--	3.4271	1.77699	0.000606504	3.21717	1.35274	up
Com_15493_pos	alpha-Ergocryptine	C32 H41 N5 O5	557.308	C07545	--	--	3.3517	1.74489	0.000240649	3.61862	1.41846	up
Com_5274_pos	R-1 Methanandamide phosphate	C23 H40 N O5 P	882.539	--	--	--	3.2913	1.71866	0.000417666	3.37917	1.38578	up
Com_10953_pos	LPC O-17:0	C25 H54 N O6 P	495.369	--	--	LMGP01060013	3.2834	1.71519	0.00908949	2.04146	1.13432	up
Com_2748_pos	Bisphenol G	C21 H28 O2	329.238	--	--	--	3.1962	1.67636	0.00025856	3.58744	1.37567	up
Com_17846_pos	PC O-20:0	C28 H58 N O7 P	551.395	--	--	LMGP01020094	3.1717	1.66526	0.0018994	2.72138	1.25982	up
Com_3919_pos	3-(2,3-dihydro-1H-indol-1-yl)-2-[(2-furylmethyl)sulfonyl]acrylonitrile	C16 H14 N2 O3 S	314.072	--	--	--	3.157	1.65855	9.30601e-07	6.03124	1.53865	up
Com_5957_pos	1-(3,4-dimethylphenyl)-3-piperidinopyrrolidine-2,5-dione	C17 H22 N2 O2	572.338	--	--	--	3.1432	1.65223	0.0186943	1.72829	1.09806	up
Com_290_pos	LPC O-18:1	C26 H54 N O6 P	507.369	--	--	LMGP01060039	3.1389	1.65026	0.000293028	3.53309	1.37524	up
Com_40432_pos	Thymine	C5 H6 N2 O2	126.042	C00178	HMDB0000262	--	3.1331	1.64759	0.00173612	2.76042	1.27792	up
Com_512_pos	LSD-d3	C20 H22 [2]H3 N3 O	326.219	--	--	--	3.0971	1.63092	0.000479004	3.31966	1.35515	up
Com_7599_pos	GKK	C14 H29 N5 O4	165.611	--	--	--	3.0485	1.6081	0.000165054	3.78237	1.4219	up
Com_3987_pos	DKK	C16 H31 N5 O6	371.216	--	--	--	3.0476	1.60767	0.000991894	3.00353	1.3322	up
Com_20087_pos	ADP-ribose	C15 H23 N5 O14 P2	559.071	C00301	HMDB0001178	--	3.0472	1.60748	1.04286e-05	4.98177	1.49937	up
Com_1805_pos	tert-Butyl N-[1-(aminocarbonyl)-3-methylbutyl]carbamate	C11 H22 N2 O3	230.163	--	--	--	3.0287	1.5987	9.40053e-05	4.02685	1.44451	up
Com_33576_neg	LysoPE 18:2	C23 H44 N O7 P	477.286	--	--	--	2.9942	1.58217	0.00112316	2.94956	1.3065	up
Com_10375_pos	LPC 20:0	C28 H58 N O7 P	573.376	C04230	--	LMGP01050045	2.9599	1.56555	0.00156795	2.80467	1.27832	up
Com_17716_pos	TKK	C16 H33 N5 O5	357.232	--	--	--	2.917	1.54449	0.0146606	1.83385	1.09297	up
Com_10863_neg	LPE O-14:1	C19 H40 N O6 P	409.259	--	--	--	2.9149	1.54345	0.0142587	1.84592	1.10207	up
Com_11926_neg	JWH 250 N-pentanoic acid metabolite	C22 H23 N O4	365.159	--	--	--	2.8216	1.49651	8.19087e-07	6.08667	1.54803	up
Com_6702_pos	MGMG (18:2)	C27 H48 O9	516.328	--	--	--	2.8054	1.48821	2.47242e-05	4.60688	1.47566	up
Com_12801_neg	N1-(3-amino-4-chlorophenyl)-2-[2,4-di(tert-pentyl)phenoxy]acetamide	C24 H33 Cl N2 O2	416.227	--	--	--	2.756	1.46258	0.00439979	2.35657	1.19875	up
Com_10595_pos	Docosahexaenoyl Ethanolamide	C24 H37 N O2	371.279	--	HMDB0013658	--	2.7557	1.46242	0.000299062	3.52424	1.38862	up
Com_8118_pos	Jervine	C27 H39 N O3	425.29	C10811	HMDB0253731	--	2.7156	1.44127	4.49357e-07	6.34741	1.54535	up
Com_14719_pos	GNK	C12 H23 N5 O5	317.169	--	--	--	2.7127	1.43973	0.000224584	3.64862	1.38877	up
Com_7204_pos	QPK	C16 H29 N5 O5	185.608	--	--	--	2.6961	1.43087	0.00160374	2.79487	1.30083	up
Com_6693_pos	C-8 Ceramide-1-phosphate	C26 H52 N O6 P	505.353	--	--	--	2.6915	1.42841	0.00488684	2.31097	1.1993	up
Com_8497_pos	Biocytin	C16 H28 N4 O4 S	350.2	C05552	HMDB0003134	--	2.6716	1.4177	0.0130373	1.88481	1.15027	up
Com_3477_neg	Glycocholic acid	C26 H43 N O6	465.312	C01921	HMDB0000138	LMST05030001	2.6255	1.39259	0.000224172	3.64942	1.39088	up
Com_12157_pos	QKK	C17 H34 N6 O5	402.259	--	--	--	2.6234	1.39144	5.61948e-05	4.2503	1.46142	up
Com_41419_pos	Adrenosterone	C19 H24 O3	300.172	C05285	HMDB0006772	LMST02020126	2.618	1.38847	0.00120319	2.91967	1.30598	up
Com_29189_pos	MPK	C16 H30 N4 O4 S	712.372	--	HMDB0034235	--	2.5815	1.36821	0.00325227	2.48781	1.22212	up
Com_25449_pos	Dioctyldimethylammonium chloride	C18 H39 N	269.308	--	--	--	2.5596	1.35592	0.000159545	3.79712	1.41969	up
Com_51_pos	LPC 16:0-SN1	C24 H50 N O7 P	495.332	--	--	--	2.529	1.33857	0.00625339	2.20388	1.17283	up
Com_1641_pos	Estrone	C18 H22 O2	287.191	C00468	HMDB0000145	LMST02010004	2.5193	1.33302	4.33752e-05	4.36276	1.44703	up
Com_1746_pos	Methyl nicotinate	C7 H7 N O2	137.048	--	HMDB0029806	--	2.5157	1.33096	1.50938e-06	5.8212	1.53774	up
Com_355_neg	LPC O-14:1	C22 H46 N O6 P	497.312	--	--	--	2.5081	1.32659	0.000635472	3.1969	1.33263	up
Com_5698_neg	L-arginine	C6 H14 N4 O2	174.111	C00062	HMDB0000517	--	2.5016	1.32285	0.000168227	3.7741	1.41764	up
Com_3121_neg	N-(4-chlorophenethyl)-1-adamantanecarboxamide	C19 H24 Cl N O	317.158	--	--	--	2.4912	1.31684	6.67998e-07	6.17522	1.53203	up
Com_16465_pos	Alanyltyrosine	C12 H16 N2 O4	252.111	--	HMDB0028699	--	2.4625	1.30012	0.000899283	3.0461	1.33196	up
Com_2319_neg	LPC O-18:2	C26 H52 N O6 P	551.359	--	--	--	2.4576	1.29725	0.000311594	3.50641	1.3792	up
Com_11397_pos	APK	C14 H26 N4 O4	314.194	--	--	--	2.4521	1.29402	0.000204957	3.68834	1.41255	up
Com_228_pos	3-[4-(3,5-dichloro-4-pyridinyl)piperazino]-1,1,1-trifluoro-2-propanol	C12 H14 Cl2 F3 N3 O	343.051	--	--	--	2.4298	1.28084	1.34134e-06	5.87246	1.54078	up
Com_8442_pos	N-Methyldioctylamine	C17 H37 N	255.292	--	--	--	2.4185	1.27411	0.000618976	3.20833	1.3564	up
Com_37304_pos	Palmitoylethanolamide	C18 H37 N O2	299.282	C16512	HMDB0002100	LMFA08040057	2.4114	1.26987	0.00270015	2.56861	1.24443	up
Com_68_neg	LPE O-18:2	C23 H46 N O6 P	463.308	--	--	--	2.4104	1.26927	0.000147141	3.83227	1.40844	up
Com_950_pos	2-chloro-6-{4-[1-(methylsulfonyl)-1H-pyrazol-5-yl]phenoxy}benzonitrile	C17 H12 Cl N3 O3 S	373.029	--	--	--	2.4081	1.2679	0.00716603	2.14472	1.18828	up
Com_5222_neg	LPE O-18:3	C23 H44 N O6 P	922.582	--	--	--	2.4063	1.26682	0.0151439	1.81976	1.1053	up
Com_14906_neg	LPC O-12:0	C20 H44 N O6 P	471.296	--	--	--	2.4035	1.26514	0.000621213	3.20676	1.35464	up
Com_376_neg	Glycerophospho-N-palmitoyl ethanolamine	C21 H44 N O7 P	453.286	--	--	--	2.384	1.25338	0.000364191	3.43867	1.37249	up
Com_22029_pos	Eicosapentaenoic acid ethyl ester	C22 H34 O2	330.253	C16184	HMDB0249402	--	2.376	1.24853	0.000433045	3.36347	1.37455	up
Com_56_neg	LPE O-16:1	C21 H44 N O6 P	437.292	--	--	--	2.3741	1.24738	0.000275189	3.56037	1.38079	up
Com_13835_pos	PPK	C16 H28 N4 O4	305.167	--	--	--	2.3559	1.23628	0.016075	1.79385	1.11765	up
Com_13927_pos	gamma-Nonanolactone	C9 H16 O2	156.115	--	--	--	2.35	1.23266	0.000627059	3.20269	1.36448	up
Com_15418_neg	1-Palmitoyl-Sn-Glycero-3-Phosphocholine	C24 H50 N O7 P	495.332	C04230	HMDB0010382	--	2.3367	1.22447	0.00193526	2.71326	1.28205	up
Com_558_neg	LPI 16:1	C25 H47 O12 P	570.281	--	--	LMGP06050009	2.3311	1.22101	0.0076299	2.11748	1.13968	up
Com_135_neg	Coenzyme A	C21 H36 N7 O16 P3 S	767.117	C00010	HMDB0001423	--	2.3241	1.21667	0.0114096	1.94273	1.14088	up
Com_5092_pos	LPC O-15:1	C23 H48 N O6 P	465.321	--	--	--	2.3226	1.21574	0.00387967	2.4112	1.21524	up
Com_9875_pos	LPC O-17:1	C25 H52 N O6 P	493.353	--	--	--	2.2908	1.19585	0.0205802	1.68655	1.03574	up
Com_5361_pos	Chenodeoxycholic acid-3-beta-D-glucuronide	C30 H48 O10	568.322	--	--	--	2.2822	1.19043	0.000292732	3.53353	1.38849	up
Com_632_neg	LPC O-16:0	C24 H52 N O6 P	527.359	--	--	LMGP01060010	2.2702	1.18282	0.000646491	3.18944	1.35049	up
Com_17533_pos	1,3,5-Trimethylpyrazole	C6 H10 N2	110.084	--	--	--	2.2696	1.18244	0.0112414	1.94918	1.12475	up
Com_13873_pos	Chlortetracycline	C22 H23 Cl N2 O8	460.097	C06571	HMDB0248728	LMPK07000004	2.2676	1.18117	3.87667e-05	4.41154	1.4589	up
Com_7738_pos	4-methyl-3-(methylthio)-5-undecyl-4H-1,2,4-triazole	C15 H29 N3 S	339.179	--	--	--	2.2673	1.18098	0.0209636	1.67853	1.06549	up
Com_7976_pos	O-Arachidonoyl ethanolamine	C22 H37 N O2	347.28	--	HMDB0013655	--	2.2617	1.17741	0.000991447	3.00373	1.3345	up
Com_1322_pos	L-Methionine Methyl Ester	C6 H13 N O2 S	163.067	--	--	--	2.2613	1.17715	0.00025725	3.58964	1.41317	up
Com_6018_neg	LPS 18:1	C24 H46 N O9 P	523.291	--	--	LMGP03050001	2.2139	1.14659	0.00134512	2.87124	1.27915	up
Com_8975_pos	L-Tyrosinemethylester	C10 H13 N O3	195.089	--	--	--	2.2049	1.14071	0.00325044	2.48806	1.26523	up
Com_1430_pos	LPC O-18:0	C26 H56 N O6 P	509.384	--	--	LMGP01060014	2.2009	1.13809	0.00225484	2.64688	1.24579	up
Com_2270_pos	2-[(3S)-1-Benzyl-3-pyrrolidinyl]-1,3-benzothiazole	C18 H18 N2 S	294.121	--	--	--	2.1981	1.13626	0.000537661	3.26949	1.38918	up
Com_6014_pos	MMK	C16 H32 N4 O4 S2	780.35	--	--	--	2.1925	1.13258	0.0123558	1.90813	1.09538	up
Com_17001_neg	LPS 20:1	C26 H50 N O9 P	551.324	--	--	LMGP03050020	2.1908	1.13146	0.012053	1.9189	1.07282	up
Com_6050_neg	16-(Hexopyranosyloxy)-7-hydroxy-8,9-epoxypimaran-18-oic acid	C26 H42 O10	514.275	--	--	--	2.1898	1.1308	0.0326755	1.48578	1.03853	up
Com_674_pos	LPC 20:1-SN1	C28 H56 N O7 P	549.379	--	--	--	2.1688	1.1169	0.00660104	2.18039	1.16297	up
Com_1304_pos	Penicillin G	C16 H18 N2 O4 S	334.099	C05551	HMDB0015186	--	2.1611	1.11177	4.72494e-06	5.3256	1.51546	up
Com_12987_pos	DMK	C15 H28 N4 O6 S	196.085	--	--	--	2.1556	1.10809	0.000116524	3.93359	1.4198	up
Com_1847_neg	Ala-Leu	C9 H18 N2 O3	202.131	--	HMDB0251509	--	2.1541	1.10709	0.00213637	2.67032	1.27807	up
Com_11192_pos	5-(hydroxymethyl)-4-methoxy-2,5-dihydrofuran-2-one	C6 H8 O4	126.029	--	--	--	2.1492	1.1038	7.49418e-07	6.12528	1.5446	up
Com_20843_pos	TG 16:0_18:2_18:2	C55 H98 O6	876.717	--	--	LMGL03010141	2.1441	1.10037	0.011979	1.92158	1.13133	up
Com_13659_pos	Testosterone undecanoate	C30 H48 O3	456.36	--	HMDB0258862	--	2.1338	1.09342	2.38459e-06	5.62259	1.53746	up
Com_4773_pos	N,N-Dimethylsphingosine	C20 H41 N O2	327.313	C13914	HMDB0013645	LMSP01070001	2.1328	1.09275	0.000544558	3.26396	1.36852	up
Com_93_neg	Uric acid	C5 H4 N4 O3	168.027	C00366	HMDB0000289	--	2.1265	1.08848	1.17296e-06	5.93072	1.52969	up
Com_4077_pos	FRH	C21 H30 N8 O4	458.241	--	--	--	2.1085	1.07622	0.00286294	2.54319	1.23778	up
Com_756_pos	Octadecanamine	C18 H39 N	269.308	--	--	--	2.0988	1.06956	0.000842695	3.07433	1.34468	up
Com_25697_pos	LPK	C17 H32 N4 O4	356.242	--	--	--	2.0964	1.06791	0.000109173	3.96189	1.43703	up
Com_224_neg	LPE 16:1	C21 H42 N O7 P	451.271	--	--	LMGP02050037	2.0686	1.04865	0.00101381	2.99404	1.32602	up
Com_2789_neg	LPC 20:1	C28 H56 N O7 P	595.386	C04230	--	LMGP01050131	2.044	1.0314	0.000906381	3.04269	1.32252	up
Com_4913_pos	2-[(3S)-1-(2-Pyridinylmethyl)-3-pyrrolidinyl]-1,3-benzothiazole	C17 H17 N3 S	295.116	--	--	--	2.0432	1.03083	0.000747211	3.12656	1.32079	up
Com_14146_neg	FAHFA 18:1/3:0	C21 H38 O4	372.288	--	--	--	2.0341	1.02439	0.00566047	2.24715	1.16457	up
Com_2821_pos	LPC 18:0	C26 H54 N O7 P	545.345	C04230	--	LMGP01050076	2.0168	1.01207	0.00148489	2.82831	1.27937	up
Com_18452_pos	Lysops 22:5	C28 H46 N O9 P	571.294	--	--	--	2.0143	1.01028	0.000277797	3.55627	1.40158	up
Com_2712_neg	Phenylpyruvic acid	C9 H8 O3	164.047	C00166	HMDB0000205	--	0.49959	-1.00118	1.18177e-05	4.92747	1.50327	down
Com_15137_neg	3,8,9-trihydroxy-10-propyl-3,4,5,8,9,10-hexahydro-2H-oxecin-2-one	C12 H20 O5	234.1	--	--	--	0.49799	-1.00581	0.0051104	2.29155	1.17772	down
Com_15561_pos	5-Methyl-dl-tryptophan	C12 H14 N2 O2	218.106	--	--	--	0.49645	-1.01028	0.000467351	3.33036	1.34695	down
Com_8856_pos	Dl-2-Amino-3-phosphonopropionic acid	C3 H8 N O5 P	169.014	--	--	--	0.49583	-1.01208	7.08256e-05	4.14981	1.43582	down
Com_21957_pos	Ergosterol	C28 H44 O	396.339	C01694	HMDB0000878	LMST01030093	0.49351	-1.01885	0.00455753	2.34127	1.2027	down
Com_12854_neg	PC 14:0_16:0	C38 H76 N O8 P	751.538	--	--	LMGP01010560	0.49341	-1.01914	0.00515637	2.28766	1.15519	down
Com_35915_pos	D-Glucarate	C6 H10 O8	210.038	C00818	HMDB0000663	--	0.49269	-1.02125	0.000114755	3.94023	1.39498	down
Com_5372_neg	N-Oleoyl Glycine	C20 H37 N O3	339.277	--	HMDB0241916	LMFA08020082	0.49217	-1.02277	0.00871598	2.05968	1.12177	down
Com_12671_neg	N-Methylthreonine	C5 H11 N O3	133.073	--	--	--	0.48816	-1.03457	0.000585003	3.23284	1.34838	down
Com_321_pos	Creatinine	C4 H7 N3 O	113.059	C00791	HMDB0000562	--	0.48712	-1.03765	2.30868e-05	4.63664	1.47236	down
Com_10367_neg	N-(6-chloro-1,3-benzothiazol-2-yl)-4-(trifluoromethyl)benzamide	C15 H8 Cl F3 N2 O S	356	--	--	--	0.48567	-1.04195	0.00439074	2.35746	1.23218	down
Com_2746_pos	L-Carnitine	C7 H15 N O3	161.105	C00318	HMDB0000062	--	0.48455	-1.04528	0.000281335	3.55078	1.37446	down
Com_1226_pos	4-Guanidinobutyric acid	C5 H11 N3 O2	145.085	C01035	HMDB0003464	--	0.48296	-1.05002	0.000144762	3.83935	1.39149	down
Com_22967_pos	HPK	C17 H28 N6 O4	760.432	--	--	--	0.48076	-1.05661	0.0199612	1.69981	1.03537	down
Com_3187_neg	15-OxoEDE	C20 H34 O3	322.251	--	--	--	0.47853	-1.06332	0.00028879	3.53942	1.37548	down
Com_39122_neg	N-Acetyl-D-tryptophan	C13 H14 N2 O3	246.1	C03137	HMDB0255052	--	0.4777	-1.06582	0.000231412	3.63561	1.41607	down
Com_12731_pos	11-Ketoetiocholanolone	C19 H28 O3	304.204	C14552	HMDB0006031	LMST02020123	0.47762	-1.06606	0.00142664	2.84569	1.28144	down
Com_1615_pos	5-Methylcytosine	C5 H7 N3 O	125.059	C02376	HMDB0002894	--	0.47511	-1.07367	0.0101972	1.99152	1.10346	down
Com_39483_pos	Sphingosine (d18:1)	C18 H37 N O2	337.239	--	--	--	0.4745	-1.07552	0.00655216	2.18362	1.15614	down
Com_7900_pos	(+)-ar-Turmerone	C15 H20 O	216.151	--	HMDB0035612	--	0.46962	-1.09043	7.84287e-06	5.10553	1.50111	down
Com_3580_pos	methylamino-l-alanine	C4 H10 N2 O2	118.075	--	--	--	0.46917	-1.09182	0.00377167	2.42347	1.22537	down
Com_8871_neg	2-(Formylamino)Benzoic Acid	C8 H7 N O3	165.042	--	HMDB0004089	--	0.46297	-1.11101	0.00508172	2.29399	1.20476	down
Com_29254_pos	SM 33:1;2O	C38 H77 N2 O6 P	710.532	--	--	--	0.46068	-1.11816	0.000623652	3.20506	1.33269	down
Com_50_pos	Acetyl-L-carnitine	C9 H17 N O4	203.116	--	HMDB0240773	LMFA07070050	0.45876	-1.12419	5.2681e-07	6.27835	1.53528	down
Com_15934_pos	Vitamin U	C6 H14 Cl N O2 S	199.044	C04078	HMDB0038670	--	0.45658	-1.13106	0.000241075	3.61785	1.38701	down
Com_7247_pos	16,16-Dimethyl prostaglandin A2	C22 H34 O4	192.114	--	--	--	0.4517	-1.14656	0.00206659	2.68475	1.27036	down
Com_3001_neg	D-Gluconic acid	C6 H12 O7	196.057	C00257	HMDB0303730	--	0.44961	-1.15325	2.44669e-05	4.61142	1.48222	down
Com_318_pos	S-(Methyl)Glutathione	C11 H19 N3 O6 S	321.099	--	--	--	0.44769	-1.15943	0.00463309	2.33413	1.21945	down
Com_18_pos	Proline	C5 H9 N O2	115.064	C16435	HMDB0003411	--	0.44763	-1.15962	2.91536e-06	5.53531	1.50621	down
Com_1688_pos	gamma-Glutamyltyrosine	C14 H18 N2 O6	144.067	--	HMDB0011741	--	0.44648	-1.16333	0.00965824	2.0151	1.12652	down
Com_472_pos	CAR 16:1	C23 H44 N O4	397.319	--	--	--	0.44625	-1.16408	0.025779	1.58873	1.04254	down
Com_410_neg	N-Acetylneuraminic acid	C11 H19 N O9	309.106	C00270	HMDB0000230	--	0.44603	-1.16479	0.000953828	3.02053	1.35305	down
Com_36199_neg	DL-alpha-Methoxyphenylacetic acid	C9 H10 O3	166.062	--	--	--	0.44599	-1.16492	0.000455718	3.3413	1.37924	down
Com_696_pos	2-Phenylacetamide	C8 H9 N O	135.068	C02505	HMDB0010715	--	0.44473	-1.169	0.000370844	3.43081	1.38566	down
Com_16230_pos	4-morpholinobenzoic acid	C11 H13 N O3	207.09	--	--	--	0.4419	-1.17821	5.93354e-05	4.22669	1.45074	down
Com_3694_pos	Deoxyadenosine	C10 H13 N5 O3	251.102	C00559	HMDB0000101	--	0.43387	-1.20467	3.06679e-06	5.51332	1.51229	down
Com_1315_neg	13(S)-HOTrE	C18 H30 O3	294.22	C16316	--	--	0.43378	-1.20496	6.1076e-06	5.21413	1.50534	down
Com_4985_pos	4-(2-furyl)-6-(methylthio)-2-pyrazin-2-ylpyrimidine-5-carbonitrile	C14 H9 N5 O S	295.057	--	--	--	0.43197	-1.211	0.000150424	3.82268	1.40469	down
Com_8844_pos	CAR 14:1	C21 H40 N O4	369.287	--	--	--	0.42822	-1.22358	0.00899452	2.04602	1.17144	down
Com_18413_neg	N-Sulfo-glucosamine sodium salt	C6 H12 N Na O8 S	281.018	--	--	--	0.42595	-1.23124	0.0156566	1.8053	1.10811	down
Com_451_neg	Gluconic acid	C6 H12 O7	196.058	--	HMDB0000625	--	0.42316	-1.24072	0.000768529	3.11434	1.37832	down
Com_979_neg	Oxaceprol	C7 H11 N O4	173.068	C01157	HMDB0000725	--	0.42109	-1.2478	6.26949e-06	5.20277	1.50647	down
Com_42046_pos	1,3-Dimethyluracil	C6 H8 N2 O2	140.058	--	HMDB0002144	--	0.41618	-1.26472	0.00159469	2.79732	1.28085	down
Com_4307_neg	Sedoheptulose 1,7-bisphosphate	C7 H16 O13 P2	370.007	C00447	HMDB0060274	--	0.41397	-1.2724	1.88244e-05	4.72528	1.49987	down
Com_35039_pos	PC O-30:1	C38 H76 N O7 P	689.534	--	--	LMGP01020179	0.4137	-1.27334	7.19394e-05	4.14303	1.44174	down
Com_25957_pos	PPH	C16 H23 N5 O4	371.152	--	--	--	0.41124	-1.28195	0.000761545	3.1183	1.31938	down
Com_402_neg	Indole-3-lactic acid	C11 H11 N O3	205.074	C02043	HMDB0000671	--	0.40704	-1.29676	0.0257952	1.58846	1.0577	down
Com_3147_pos	2,5-bis(4-hydroxy-3-methoxyphenyl)-3,4-dimethyloxolan-3-ol	C20 H24 O6	342.144	--	--	--	0.40434	-1.30636	0.00211912	2.67384	1.29049	down
Com_7340_pos	Tetracycline	C22 H24 N2 O8	466.129	C06570	HMDB0014897	--	0.40427	-1.30661	3.10918e-06	5.50735	1.49932	down
Com_34441_pos	PC 16:0_17:0	C41 H82 N O8 P	747.576	--	--	LMGP01011501	0.40384	-1.30814	0.00055583	3.25506	1.38504	down
Com_38_neg	DL-4-Hydroxyphenyllactic acid	C9 H10 O4	182.057	--	--	--	0.40324	-1.31029	3.18159e-07	6.49736	1.54906	down
Com_51513_neg	cGMP	C10 H12 N5 O7 P	345.048	C00942	HMDB0001314	--	0.40233	-1.31355	3.38778e-06	5.47009	1.51474	down
Com_1975_neg	Pyridoxal-5'-phosphate	C8 H10 N O6 P	247.024	C00018	HMDB0001491	--	0.40095	-1.31851	0.0120404	1.91936	1.11041	down
Com_19282_pos	MGDG O-10:0_18:1	C37 H70 O9	680.489	--	--	--	0.39791	-1.32949	0.00021557	3.66641	1.40718	down
Com_24503_pos	(4-chlorophenyl)(2,6-dimethylmorpholino)methanimine hydroiodide	C13 H17 Cl N2 O	252.102	--	--	--	0.39596	-1.33657	0.000234366	3.6301	1.38602	down
Com_19578_pos	Cinchophen	C16 H11 N O2	249.079	--	HMDB0250261	--	0.3943	-1.34263	0.00339587	2.46905	1.22271	down
Com_27_neg	Xanthosine	C10 H12 N4 O6	284.076	C01762	HMDB0000299	--	0.38934	-1.3609	2.40473e-06	5.61893	1.53866	down
Com_12664_neg	Phenylpropiolic acid	C9 H6 O2	146.037	--	HMDB0002359	--	0.38708	-1.3693	0.00030824	3.51111	1.34834	down
Com_1761_pos	N1-Acetylspermine	C12 H28 N4 O	244.226	C02567	HMDB0001186	--	0.38384	-1.38142	0.000389757	3.40921	1.3488	down
Com_24092_pos	2-(1H-indol-3-yl)acetic acid	C10 H9 N O2	175.063	--	HMDB0000197	--	0.37977	-1.3968	4.25279e-06	5.37133	1.50786	down
Com_811_pos	Pantetheine	C11 H22 N2 O4 S	278.131	C00831	HMDB0003426	--	0.37799	-1.40358	0.00346756	2.45998	1.23608	down
Com_1190_pos	Asp-Phe methyl ester	C14 H18 N2 O5	294.122	--	--	--	0.37745	-1.40564	0.00513236	2.28968	1.18816	down
Com_36620_neg	1,3-Dimethyluric Acid	C7 H8 N4 O3	196.059	--	HMDB0001857	--	0.37365	-1.42024	8.26563e-05	4.08272	1.40519	down
Com_1424_pos	N-lactoyl-phenylalanine	C12 H15 N O4	237.1	--	HMDB0062175	--	0.37057	-1.43218	0.000523256	3.28129	1.33988	down
Com_633_pos	4-Methyl-5-thiazoleethanol	C6 H9 N O S	143.04	C04294	HMDB0032985	--	0.3666	-1.44772	0.00154497	2.81108	1.30107	down
Com_1052_pos	5-(6-hydroxy-6-methyloctyl)-2,5-dihydrofuran-2-one	C13 H22 O3	208.146	--	--	--	0.36265	-1.46335	0.000455301	3.3417	1.33494	down
Com_1199_neg	12-Hydroxydodecanoic acid	C12 H24 O3	216.172	C08317	HMDB0002059	--	0.3564	-1.48843	6.37395e-07	6.19559	1.53944	down
Com_48_pos	N8-Acetylspermidine	C9 H21 N3 O	187.168	C01029	HMDB0002189	--	0.35185	-1.50697	1.74049e-06	5.75933	1.50916	down
Com_573_pos	Palmitoylcarnitine	C23 H45 N O4	399.334	--	HMDB0000222	LMFA07070004	0.34686	-1.52757	0.00661942	2.17918	1.18951	down
Com_2252_pos	Imidazolelactic acid	C6 H8 N2 O3	156.053	--	HMDB0002320	--	0.34341	-1.542	6.96354e-07	6.15717	1.53373	down
Com_40778_pos	1-(4-nitrophenyl)-1H-indole	C14 H10 N2 O2	238.069	--	--	--	0.34291	-1.5441	1.68971e-05	4.77219	1.48232	down
Com_7102_pos	6,7,8-trimethoxy-3-phenyl-2-thioxo-1,2,3,4-tetrahydroquinazolin-4-one	C17 H16 N2 O4 S	344.084	--	--	--	0.33144	-1.59318	0.001266	2.89757	1.30471	down
Com_3438_pos	ethyl 1-(3-nitro-2-thienyl)piperidine-4-carboxylate	C12 H16 N2 O4 S	284.083	--	--	--	0.33016	-1.59876	0.0025535	2.59286	1.23095	down
Com_3199_pos	tetranor-12(R)-HETE	C16 H26 O3	248.177	--	--	--	0.32764	-1.60982	0.00047154	3.32648	1.33684	down
Com_14882_pos	3-(2-Naphthyl)-D-Alanine	C13 H13 N O2	215.095	--	--	--	0.32527	-1.62029	0.00837845	2.07684	1.19608	down
Com_16843_neg	3-Nitro-L-Tyrosine	C9 H10 N2 O5	226.059	--	--	--	0.324	-1.62593	9.20422e-07	6.03601	1.53269	down
Com_3575_pos	CAR 18:2	C25 H46 N O4	423.334	--	--	--	0.32363	-1.62758	0.00749207	2.1254	1.1835	down
Com_37212_pos	SM 8:1;2O/12:0	C25 H51 N2 O6 P	506.348	--	--	--	0.3207	-1.6407	0.000159848	3.79629	1.39836	down
Com_1273_pos	Jasmone	C11 H16 O	164.12	C08490	HMDB0035601	--	0.32067	-1.64084	0.00020453	3.68924	1.37833	down
Com_36933_pos	N-(2-hydroxyphenyl)acetamide	C8 H9 N O2	173.048	--	HMDB0061919	--	0.31957	-1.6458	1.22653e-05	4.91132	1.4813	down
Com_194_neg	Acetylcarnitine	C9 H17 N O4	203.115	C02571	HMDB0240773	LMFA07070060	0.31649	-1.65977	0.000850632	3.07026	1.34457	down
Com_16698_pos	4-Amino-5-imidazolecarboxamide	C4 H6 N4 O	126.054	C04051	HMDB0003192	--	0.31464	-1.66823	0.000129014	3.88936	1.40933	down
Com_2361_pos	Pyridoxal 5'-phosphate	C8 H10 N O6 P	247.024	C00018	HMDB0001491	--	0.31363	-1.67286	0.000844811	3.07324	1.31916	down
Com_27819_pos	3-[4-methyl-1-(2-methylpropanoyl)-3-oxocyclohexyl]butanoic acid	C15 H24 O4	290.149	--	--	--	0.31346	-1.67365	9.45648e-05	4.02427	1.4137	down
Com_19519_pos	5-methoxy-8,8-dimethyl-2-phenyl-4H,8H-pyrano[2,3-h]chromen-4-one	C21 H18 O4	356.102	--	--	--	0.31044	-1.68761	0.0165256	1.78184	1.07277	down
Com_12763_neg	D-Xylitol	C5 H12 O5	152.067	--	HMDB0002917	--	0.31004	-1.68947	0.000156192	3.80634	1.41672	down
Com_13256_pos	Methylbenzethonium chloride	C28 H43 N O2	426.332	--	--	--	0.30978	-1.69068	1.15669e-05	4.93678	1.49143	down
Com_16617_pos	Decanoylcarnitine	C17 H33 N O4	315.241	C03299	HMDB0000651	LMFA07070059	0.3083	-1.69759	7.18196e-06	5.14376	1.49675	down
Com_4680_pos	Desoxycortone	C21 H30 O3	330.219	C03205	HMDB0000016	--	0.30661	-1.70552	0.0237638	1.62408	1.01762	down
Com_2048_pos	DL-Leucineamide	C6 H14 N2 O	130.111	--	--	--	0.3064	-1.70651	0.000297684	3.52624	1.38371	down
Com_212_pos	CAR 18:1	C25 H48 N O4	425.35	--	--	--	0.30465	-1.71478	0.00609135	2.21529	1.19726	down
Com_29296_pos	PC O-30:2	C38 H74 N O7 P	687.519	--	--	--	0.30199	-1.72743	3.73039e-06	5.42825	1.52529	down
Com_1301_neg	3-Hydroxydecanoic acid	C10 H20 O3	188.141	--	HMDB0010725	--	0.30154	-1.72958	2.67477e-08	7.57271	1.57539	down
Com_8017_pos	Asp-Phe	C13 H16 N2 O5	280.106	--	HMDB0000706	--	0.30151	-1.72972	0.000168995	3.77213	1.44255	down
Com_151_pos	Acetanilide	C8 H9 N O	135.068	C07565	HMDB0001250	--	0.29787	-1.74725	9.24941e-07	6.03389	1.55178	down
Com_11102_neg	N-Carbamyl-L-glutamicacid	C6 H10 N2 O5	190.058	C05829	--	--	0.29608	-1.75594	0.000929703	3.03166	1.30568	down
Com_8744_pos	4'-methyl Acetyl fentanyl-d5	C22 H23 [2]H5 N2 O	341.256	--	--	--	0.29285	-1.77177	0.000226759	3.64444	1.39893	down
Com_9104_pos	CAR 17:0	C24 H48 N O4	413.35	--	--	--	0.29223	-1.77482	0.00914359	2.03888	1.15635	down
Com_282_neg	L-Threonic acid	C4 H8 O5	136.036	--	HMDB0245425	--	0.29169	-1.77749	1.87199e-08	7.7277	1.56284	down
Com_18006_pos	Tomatidine	C27 H45 N O2	199.158	C10826	HMDB0034731	LMST01150003	0.29058	-1.78299	0.000548817	3.26057	1.37527	down
Com_372_neg	2-Butoxyacetic acid	C6 H12 O3	132.078	--	HMDB0041844	--	0.2842	-1.81502	3.25136e-08	7.48794	1.57408	down
Com_20004_pos	SM 9:1;2O/30:5	C44 H79 N2 O6 P	762.575	--	--	--	0.28384	-1.81685	1.37557e-05	4.86152	1.48893	down
Com_653_neg	Phenylacetylglycine	C10 H11 N O3	193.073	C05598	HMDB0000821	--	0.28383	-1.8169	3.26761e-08	7.48577	1.56719	down
Com_874_neg	(5-L-Glutamyl)-L-Amino Acid	C8 H14 N2 O5	218.09	C03740	--	--	0.2761	-1.85674	8.85568e-07	6.05278	1.54909	down
Com_7026_pos	PC O-33:1	C41 H82 N O7 P	731.582	--	--	LMGP01020198	0.27236	-1.87641	0.000116981	3.93188	1.41266	down
Com_33229_pos	TG 18:1_18:1_18:4	C57 H98 O6	900.713	--	--	LMGL03013030	0.27061	-1.88571	1.49227e-05	4.82615	1.49289	down
Com_10089_pos	Salicylic acid	C7 H6 O3	138.029	C00805	HMDB0001895	--	0.26948	-1.89175	0.00109027	2.96246	1.28661	down
Com_11868_neg	15-Keto prostaglandin A1	C20 H30 O4	334.215	--	--	--	0.26864	-1.89625	0.000307949	3.51152	1.33565	down
Com_14651_pos	ethyl 2-{[3-cyano-4-(2-furyl)-6-(2-thienyl)-2-pyridinyl]oxy}acetate	C18 H14 N2 O4 S	742.197	--	--	--	0.26439	-1.91926	0.00163122	2.78749	1.29291	down
Com_2550_pos	Isoquinoline	C9 H7 N	129.058	C06323	HMDB0034244	--	0.26292	-1.9273	3.00816e-06	5.5217	1.53466	down
Com_42480_pos	Methylmalonate	C4 H6 O4	118.027	C02170	HMDB0000202	--	0.26221	-1.93121	0.0129085	1.88913	1.07248	down
Com_4698_neg	(+/-)11-HETE	C20 H32 O3	320.235	--	--	--	0.25952	-1.94608	1.00955e-09	8.99587	1.58408	down
Com_24456_pos	SM 32:2;3O	C37 H73 N2 O7 P	688.522	--	--	--	0.25457	-1.97387	1.57191e-06	5.80357	1.53772	down
Com_1752_neg	Ribitol	C5 H12 O5	152.068	C00474	HMDB0000508	--	0.25383	-1.97807	0.000127009	3.89616	1.43414	down
Com_19402_pos	(4-benzoylpiperidino)[4-(tert-butyl)phenyl]methanone	C23 H27 N O2	371.188	--	--	--	0.25249	-1.9857	0.0010346	2.98523	1.30857	down
Com_2818_pos	Homotaurine	C3 H9 N O3 S	139.03	--	--	--	0.25227	-1.98696	7.10973e-06	5.14815	1.50087	down
Com_196_neg	D(+)-Phenyllactic acid	C9 H10 O3	166.062	C05607	--	--	0.25119	-1.99315	6.87372e-05	4.16281	1.45922	down
Com_1088_neg	Glycerol 3-phosphate	C3 H9 O6 P	172.013	C03189	HMDB0000126	--	0.25087	-1.99499	0.00161605	2.79154	1.24633	down
Com_12889_pos	Taurine	C2 H7 N O3 S	125.015	C00245	HMDB0000251	--	0.25019	-1.9989	8.57199e-09	8.06692	1.57251	down
Com_15692_pos	3-Nitrotyrosine	C9 H10 N2 O5	226.059	--	HMDB0001904	--	0.24961	-2.00225	3.51982e-06	5.45348	1.51513	down
Com_2679_pos	CAR 20:1	C27 H52 N O4	453.381	--	--	--	0.2476	-2.01392	0.00154527	2.81099	1.30717	down
Com_7316_pos	Irganox 259	C40 H62 O6	660.436	--	--	--	0.24727	-2.01584	1.48896e-06	5.82712	1.53745	down
Com_29896_pos	Lysopc 16:1	C24 H48 N O7 P	493.317	--	--	--	0.24727	-2.01584	1.48896e-06	5.82712	1.53745	down
Com_3806_neg	D-Ribulose 5-phosphate	C5 H11 O8 P	184.013	C00199	HMDB0000618	--	0.24569	-2.02509	6.40111e-09	8.19374	1.57637	down
Com_26796_pos	PC O-35:3	C43 H82 N O7 P	755.581	--	--	--	0.24404	-2.03481	5.77857e-07	6.23818	1.54754	down
Com_3143_pos	1-(2-furyl)pentane-1,4-dione	C9 H10 O3	188.045	--	--	--	0.24061	-2.05523	2.19958e-05	4.65766	1.46276	down
Com_465_pos	Gamma-Aminobutyric acid	C4 H9 N O2	103.064	C00334	HMDB0000112	--	0.2382	-2.06975	1.61619e-07	6.79151	1.54933	down
Com_28_pos	L-Kynurenine	C10 H12 N2 O3	208.085	C00328	HMDB0000684	--	0.23223	-2.10637	6.16194e-07	6.21028	1.55717	down
Com_13131_pos	CAR 17:1	C24 H46 N O4	411.335	--	--	--	0.22863	-2.12891	0.00977398	2.00993	1.16129	down
Com_13623_pos	CAR 7:0	C14 H28 N O4	273.194	--	--	--	0.2241	-2.15779	3.47736e-05	4.45875	1.4583	down
Com_667_neg	2-Hydroxy-4-methylthiobutanoic acid	C5 H10 O3 S	150.034	--	HMDB0037115	--	0.22085	-2.17886	2.35684e-07	6.62767	1.55425	down
Com_2429_pos	15(R)-15-Methyl prostaglandin A2	C21 H32 O4	370.211	--	--	--	0.21842	-2.19482	6.51021e-06	5.1864	1.52452	down
Com_1507_pos	S-Lactoyglutathione	C13 H21 N3 O8 S	379.105	C03451	--	--	0.21754	-2.20065	5.31395e-07	6.27458	1.54504	down
Com_2094_neg	15(R)-Prostaglandin D2	C20 H32 O5	334.215	--	--	--	0.21403	-2.22412	3.86957e-09	8.41234	1.58174	down
Com_3174_pos	4-oxo-4-(5,6,7,8-tetrahydronaphthalen-1-ylamino)but-2-enoic acid	C14 H15 N O3	245.101	--	--	--	0.2099	-2.25223	5.58404e-07	6.25305	1.54061	down
Com_10065_pos	Nervonic ceramide	C42 H81 N O3	1339.19	--	--	--	0.20849	-2.26195	0.0383922	1.41576	1.00542	down
Com_1982_pos	2,4-Dimethylbenzaldehyde	C9 H10 O	134.073	--	HMDB0032142	--	0.20459	-2.28919	5.86808e-05	4.2315	1.44609	down
Com_3754_pos	CAR 18:0	C25 H50 N O4	427.366	--	--	--	0.20096	-2.31502	0.00406572	2.39086	1.2444	down
Com_2757_pos	4,5-diphenyl-2-(3,4,5-trimethoxyphenyl)-1H-imidazole	C24 H22 N2 O3	386.171	--	--	--	0.19868	-2.33148	3.59014e-05	4.44489	1.47871	down
Com_4464_pos	PC O-33:2	C41 H80 N O7 P	729.566	--	--	LMGP01020184	0.19598	-2.35122	3.28015e-05	4.48411	1.45451	down
Com_10446_pos	CAR 20:5	C27 H44 N O4	445.318	--	--	--	0.19596	-2.35137	0.00042304	3.37362	1.37584	down
Com_3852_pos	CAR 20:4	C27 H46 N O4	447.334	--	--	--	0.19524	-2.35668	0.000110321	3.95734	1.42917	down
Com_34476_pos	17alpha-Ethinyl estradiol	C20 H24 O2	296.177	C07534	HMDB0001926	LMST02010036	0.18261	-2.45316	0.023107	1.63626	1.03705	down
Com_20479_pos	Meperidine-d5	C15 H16 [2]H5 N O2	252.187	--	--	--	0.18096	-2.46626	1.91005e-08	7.71895	1.56566	down
Com_10154_pos	CAR 20:2	C27 H50 N O4	451.366	--	--	--	0.17727	-2.49598	5.38926e-05	4.26847	1.44593	down
Com_14900_pos	PC O-35:1	C43 H86 N O7 P	759.612	--	--	LMGP01020221	0.17623	-2.50447	6.51469e-06	5.18611	1.48158	down
Com_7938_neg	2-deoxyglucose-6-phosphate	C6 H13 O8 P	244.034	--	--	--	0.17042	-2.55283	0.00043002	3.36651	1.31673	down
Com_5841_pos	CAR 18:3	C25 H44 N O4	421.318	--	--	--	0.15529	-2.68696	0.00291721	2.53503	1.26778	down
Com_1962_neg	2'-Deoxycytidine	C9 H13 N3 O4	227.09	C00881	HMDB0000014	--	0.15413	-2.69778	1.14343e-05	4.94179	1.48168	down
Com_904_neg	Kynurenine	C10 H12 N2 O3	208.084	C01718	HMDB0000684	--	0.15232	-2.71482	2.46965e-07	6.60736	1.56905	down
Com_2101_pos	Quinoline-4-carboxylic acid	C10 H7 N O2	173.047	C06414	HMDB0257047	--	0.15035	-2.7336	0.0017504	2.75686	1.29704	down
Com_12781_pos	2-(3,4-dihydroxyphenyl)acetamide	C8 H9 N O3	189.043	--	--	--	0.14771	-2.75916	6.58096e-07	6.18171	1.54733	down
Com_1309_pos	6-(3-hydroxybutan-2-yl)-5-(hydroxymethyl)-4-methoxy-2H-pyran-2-one	C11 H16 O5	250.081	--	--	--	0.14396	-2.79626	4.8446e-06	5.31474	1.50093	down
Com_33570_pos	LPC 42:12-SN2	C50 H78 N O7 P	835.54	--	--	--	0.14153	-2.82082	0.0218108	1.66133	1.09324	down
Com_772_pos	Hexanoylcarnitine	C13 H25 N O4	259.179	--	HMDB0000756	LMFA07070070	0.14032	-2.83321	2.84348e-05	4.54615	1.47889	down
Com_15235_pos	5-Hydroxyindole-3-acetic acid	C10 H9 N O3	191.058	C05635	HMDB0000763	--	0.13902	-2.84664	0.00419048	2.37774	1.26276	down
Com_2235_pos	Kahweol	C20 H26 O3	314.188	--	HMDB0035602	--	0.13803	-2.85695	0.000288604	3.5397	1.39084	down
Com_1710_pos	1-Phenyl-3-methyl-5-pyrazolone	C10 H10 N2 O	174.079	--	HMDB0251697	--	0.13086	-2.9339	4.82141e-07	6.31683	1.55594	down
Com_7929_pos	CAR 20:3	C27 H48 N O4	449.35	--	--	--	0.12855	-2.9596	0.000307115	3.5127	1.3912	down
Com_2249_pos	4-oxododecanedioic acid	C12 H20 O5	266.113	--	--	--	0.12711	-2.97585	0.000651629	3.186	1.32924	down
Com_14727_pos	23-Norcholic acid	C23 H38 O5	394.271	--	--	--	0.12407	-3.01077	0.000265849	3.57536	1.36059	down
Com_246_pos	L-5-Hydroxytryptophan	C11 H12 N2 O3	220.085	C00643	HMDB0000472	--	0.12001	-3.05877	2.80305e-07	6.55237	1.56089	down
Com_16863_neg	Kynurenic acid	C10 H7 N O3	189.042	C01717	HMDB0000715	--	0.11168	-3.16256	3.5162e-08	7.45393	1.57411	down
Com_821_pos	Styrene	C8 H8	104.063	C07083	HMDB0034240	--	0.10682	-3.22675	6.13915e-05	4.21189	1.44781	down
Com_13292_pos	Kanamycin	C18 H36 N4 O11	484.243	C01822	HMDB0015303	--	0.10596	-3.23841	1.39886e-05	4.85423	1.47992	down
Com_713_pos	4-Hydroxyretinoic Acid	C20 H28 O3	316.203	--	HMDB0006254	--	0.10563	-3.24291	0.00187193	2.72771	1.30034	down
Com_628_neg	5-Hydroxytryptophan	C11 H12 N2 O3	220.084	C01017	HMDB0000472	--	0.097777	-3.35436	1.26896e-10	9.89655	1.59102	down
Com_4372_pos	8,8-dimethyl-2-phenyl-4H,8H-pyrano[2,3-h]chromen-4-one	C20 H16 O3	133.075	--	--	--	0.093223	-3.42317	0.00461875	2.33548	1.24031	down
Com_1295_pos	cyclohexyl{4-[4-nitro-2-(1H-pyrrol-1-yl)phenyl]piperazino}methanone	C21 H26 N4 O3	404.181	--	--	--	0.090989	-3.45816	2.37522e-06	5.6243	1.51534	down
Com_5197_pos	SM 8:1;2O/34:9	C47 H77 N2 O6 P	796.563	--	--	--	0.08828	-3.50177	0.0180558	1.74338	1.11668	down
Com_34510_pos	Progesterone	C21 H30 O2	314.224	C00410	HMDB0001830	LMST02030159	0.086613	-3.52927	2.02308e-05	4.69399	1.50003	down
Com_14329_pos	SM 8:1;2O/34:8	C47 H79 N2 O6 P	798.575	--	--	--	0.085274	-3.55175	0.0202048	1.69455	1.09605	down
Com_8771_pos	CAR 22:5	C29 H48 N O4	473.351	--	--	--	0.084207	-3.56992	0.000623118	3.20543	1.36431	down
Com_5799_pos	Xanthurenic Acid	C10 H7 N O4	205.037	C02470	HMDB0000881	--	0.079451	-3.65379	1.49615e-05	4.82503	1.47388	down
Com_8685_pos	5-[(10Z)-14-(3,5-dihydroxyphenyl)tetradec-10-en-1-yl]benzene-1,3-diol	C26 H36 O4	434.243	--	--	--	0.078777	-3.66608	8.5893e-05	4.06604	1.43576	down
Com_2459_pos	10-Nitrolinoleate	C18 H31 N O4	331.236	C13800	HMDB0005049	--	0.072757	-3.78077	0.000917632	3.03733	1.32454	down
Com_9982_pos	2-Thio-acetyl MAGE	C21 H42 O3 S	396.266	--	--	--	0.063771	-3.97096	0.000497267	3.30341	1.34134	down
Com_3795_neg	D-myo-Inositol 1,4-bisphosphate	C6 H14 O12 P2	169.998	C01220	HMDB0000968	--	0.063115	-3.98587	2.06891e-07	6.68426	1.55153	down
Com_11272_pos	Obacunone	C26 H30 O7	454.202	C08775	HMDB0035858	--	0.061282	-4.02839	0.000146128	3.83527	1.42855	down
Com_2820_pos	7-alpha-carboxy-17-alpha-carboxyethylandrostan lactone phenyl ester	C28 H38 O5	454.269	--	--	--	0.041855	-4.57846	7.49127e-10	9.12544	1.57846	down
Com_216_pos	Lysopa 18:0	C21 H43 O7 P	438.274	--	--	--	0.038216	-4.70968	2.90564e-06	5.53676	1.51049	down
Com_2927_pos	2-Naphthol	C10 H8 O	144.057	C11713	HMDB0012322	--	0.01734	-5.84975	5.25276e-05	4.27961	1.45377	down
Com_343_pos	Sedanolide	C12 H18 O2	176.12	--	HMDB0302242	--	0.016689	-5.90496	4.16761e-05	4.38011	1.46106	down
Com_1399_neg	Tretinoin	C20 H28 O2	300.209	C00777	HMDB0002369	--	0.013865	-6.17241	0.000164679	3.78336	1.39821	down
Com_1464_pos	VNH	C15 H24 N6 O5	184.089	--	--	--	0.010782	-6.53523	7.10966e-05	4.14815	1.44389	down
Com_471_pos	THC	C21 H30 O2	314.224	C06972	HMDB0014613	LMPK13120004	0.0088463	-6.82071	8.77776e-05	4.05662	1.43909	down
Com_665_pos	7alpha-Hydroxytestosterone	C19 H28 O3	304.203	C05291	--	--	0.004095	-7.93192	9.69772e-06	5.01333	1.49672	down
Com_17_pos	Lithocholic Acid	C24 H40 O3	398.282	C03990	HMDB0000761	LMST04010003	0.0012012	-9.70131	8.35544e-05	4.07803	1.43976	down
Com_104_pos	Isotretinoin	C20 H28 O2	300.209	--	HMDB0006219	--	0.00094747	-10.0436	2.77988e-07	6.55597	1.54278	down
H_C_MVA vs H_C_RET
Compound_ID	Name	Formula	Molecular.Weight	Kegg_ID	HMDB_ID	Lipidmaps_ID	FC	log2FC	P_values	log_P	VIP	type
Com_2748_pos	Bisphenol G	C21 H28 O2	329.238	--	--	--	56.628	5.82344	9.51574e-06	5.02156	1.32271	up
Com_16093_pos	LPC 20:2	C28 H54 N O7 P	569.345	C04230	--	LMGP01050132	38.548	5.26858	0.000223756	3.65022	1.23795	up
Com_2529_pos	1-[4-(1-adamantyl)phenoxy]-3-piperidinopropan-2-ol hydrochloride	C24 H35 N O2	369.27	--	--	--	32.964	5.04282	0.00113746	2.94407	1.16893	up
Com_1530_pos	LPC 20:2-SN1	C28 H54 N O7 P	547.363	--	--	--	27.086	4.75948	0.000537125	3.26992	1.20084	up
Com_1641_pos	Estrone	C18 H22 O2	287.191	C00468	HMDB0000145	LMST02010004	25.629	4.67971	3.85829e-07	6.4136	1.36781	up
Com_4987_pos	LPE 20:2	C25 H48 N O7 P	505.316	--	--	LMGP02050047	23.663	4.56456	0.0103008	1.98713	1.00712	up
Com_9189_pos	18-beta-Glycyrrhetinic acid	C30 H46 O4	470.339	C02283	--	--	23.501	4.55465	0.000110941	3.95491	1.26692	up
Com_8105_neg	LPS 16:0	C22 H44 N O9 P	497.276	--	--	LMGP03050002	21.757	4.44341	4.20853e-07	6.37587	1.36664	up
Com_216_pos	Lysopa 18:0	C21 H43 O7 P	438.274	--	--	--	18.792	4.23205	0.000698306	3.15595	1.18699	up
Com_10375_pos	LPC 20:0	C28 H58 N O7 P	573.376	C04230	--	LMGP01050045	17.557	4.13397	5.68283e-05	4.24544	1.27842	up
Com_10485_pos	LPC 19:1-SN1	C27 H54 N O7 P	535.363	--	--	--	17.407	4.1216	0.000133479	3.87459	1.25477	up
Com_313_neg	11(Z),14(Z)-Eicosadienoic Acid	C20 H36 O2	308.272	--	--	--	17.035	4.09043	9.97286e-05	4.00118	1.27337	up
Com_9875_pos	LPC O-17:1	C25 H52 N O6 P	493.353	--	--	--	16.962	4.08423	0.000537387	3.26971	1.19823	up
Com_4852_pos	LPC 22:2-SN1	C30 H58 N O7 P	575.395	--	--	--	15.707	3.97334	0.00337258	2.47204	1.08852	up
Com_10863_neg	LPE O-14:1	C19 H40 N O6 P	409.259	--	--	--	15.603	3.96375	0.00085523	3.06792	1.18134	up
Com_2756_pos	LPE 20:1	C25 H50 N O7 P	507.332	--	--	LMGP02050046	14.735	3.88118	0.000118311	3.92697	1.2618	up
Com_3477_neg	Glycocholic acid	C26 H43 N O6	465.312	C01921	HMDB0000138	LMST05030001	14.352	3.84318	2.27526e-06	5.64297	1.34737	up
Com_3179_pos	Linoleoyl Ethanolamide	C20 H37 N O2	323.282	--	HMDB0012252	--	13.821	3.78879	2.60432e-05	4.58431	1.31219	up
Com_6693_pos	C-8 Ceramide-1-phosphate	C26 H52 N O6 P	505.353	--	--	--	13.516	3.7566	0.000148241	3.82903	1.25198	up
Com_17846_pos	PC O-20:0	C28 H58 N O7 P	551.395	--	--	LMGP01020094	13.278	3.73097	0.000139994	3.85389	1.25216	up
Com_4811_pos	SPB 16:1;2O	C16 H33 N O2	271.251	--	--	--	12.64	3.65992	1.26197e-05	4.89895	1.32269	up
Com_2922_pos	L-cysteine	C3 H7 N O2 S	121.02	C00097	HMDB0000574	--	12.479	3.64143	5.76606e-07	6.23912	1.36332	up
Com_674_pos	LPC 20:1-SN1	C28 H56 N O7 P	549.379	--	--	--	12.237	3.61318	0.00010346	3.98523	1.26257	up
Com_649_neg	13Z,16Z-Docosadienoic Acid	C22 H40 O2	336.303	--	HMDB0061714	LMFA01030405	11.613	3.53767	8.81907e-05	4.05458	1.27796	up
Com_3569_neg	LPE O-17:1	C22 H46 N O6 P	451.306	--	--	--	11.234	3.4898	2.26564e-06	5.64481	1.34884	up
Com_417_pos	LPC O-16:1	C24 H50 N O6 P	479.337	--	--	LMGP01060031	11.061	3.46741	0.000495872	3.30463	1.20033	up
Com_3599_pos	2-Arachidonyl Glycerol ether	C23 H40 O3	364.295	--	HMDB0013657	--	11	3.45943	0.000185009	3.73281	1.2486	up
Com_13191_neg	LPS 18:2	C24 H44 N O9 P	1042.55	--	--	LMGP03050011	10.921	3.44903	5.3872e-06	5.26864	1.33711	up
Com_2319_neg	LPC O-18:2	C26 H52 N O6 P	551.359	--	--	--	10.89	3.44493	9.07598e-07	6.04211	1.35154	up
Com_31068_pos	PC 30:2	C38 H72 N O8 P	723.481	C00157	--	LMGP01011614	10.631	3.41021	0.00110571	2.95636	1.16109	up
Com_4649_neg	Sorbitan monooleate	C24 H44 O6	428.314	--	HMDB0029886	--	10.396	3.37796	0.000128466	3.89121	1.25505	up
Com_20977_pos	L-Palmitoylcarnitine	C23 H45 N O4	399.335	C02990	HMDB0240774	LMFA07070004	9.8625	3.30195	0.000119388	3.92304	1.25992	up
Com_11395_neg	MGDG 18:2_22:2	C49 H86 O10	894.642	--	--	--	9.7727	3.28876	0.00276924	2.55764	1.11097	up
Com_290_pos	LPC O-18:1	C26 H54 N O6 P	507.369	--	--	LMGP01060039	9.7448	3.28463	2.45432e-05	4.61007	1.3053	up
Com_4490_pos	LPC 17:0-SN1	C25 H52 N O7 P	509.348	--	--	--	9.647	3.27008	0.000113026	3.94682	1.26356	up
Com_2789_neg	LPC 20:1	C28 H56 N O7 P	595.386	C04230	--	LMGP01050131	9.5715	3.25875	2.58967e-07	6.58676	1.37179	up
Com_19994_pos	Cholesterol	C27 H46 O	386.355	C00187	HMDB0000067	LMST01010001	9.376	3.22897	0.000355853	3.44873	1.22136	up
Com_5222_neg	LPE O-18:3	C23 H44 N O6 P	922.582	--	--	--	9.2082	3.20292	0.000860038	3.06548	1.19009	up
Com_68_neg	LPE O-18:2	C23 H46 N O6 P	463.308	--	--	--	9.1002	3.1859	1.0806e-06	5.96633	1.35863	up
Com_14146_neg	FAHFA 18:1/3:0	C21 H38 O4	372.288	--	--	--	8.9283	3.15839	3.54214e-05	4.45073	1.27986	up
Com_355_neg	LPC O-14:1	C22 H46 N O6 P	497.312	--	--	--	8.8928	3.15264	2.31819e-06	5.63485	1.33384	up
Com_10415_pos	LPC 20:3-SN1	C28 H52 N O7 P	545.348	--	--	--	8.7653	3.1318	1.69512e-05	4.7708	1.30641	up
Com_10953_pos	LPC O-17:0	C25 H54 N O6 P	495.369	--	--	LMGP01060013	8.7458	3.12859	0.00161388	2.79213	1.14021	up
Com_56_neg	LPE O-16:1	C21 H44 N O6 P	437.292	--	--	--	8.7297	3.12593	2.98384e-06	5.52522	1.34467	up
Com_14315_pos	N-Oleoyl dopamine	C26 H43 N O3	417.321	C12272	--	LMFA08020140	8.5465	3.09533	0.000200306	3.69831	1.24921	up
Com_51_pos	LPC 16:0-SN1	C24 H50 N O7 P	495.332	--	--	--	8.4539	3.07962	0.000351926	3.45355	1.21874	up
Com_15418_neg	1-Palmitoyl-Sn-Glycero-3-Phosphocholine	C24 H50 N O7 P	495.332	C04230	HMDB0010382	--	8.429	3.07536	6.36947e-05	4.1959	1.28366	up
Com_2985_pos	Psychosine	C24 H47 N O7	461.335	C01747	HMDB0242640	LMSP07000001	8.2542	3.04513	7.26647e-06	5.13868	1.33125	up
Com_5092_pos	LPC O-15:1	C23 H48 N O6 P	465.321	--	--	--	8.228	3.04054	9.30164e-05	4.03144	1.26115	up
Com_299_neg	Adrenic acid	C22 H36 O2	332.271	C16527	HMDB0002226	LMFA04000050	8.083	3.01489	0.00165689	2.78071	1.14569	up
Com_33576_neg	LysoPE 18:2	C23 H44 N O7 P	477.286	--	--	--	7.9601	2.99279	9.76802e-05	4.01019	1.26162	up
Com_10595_pos	Docosahexaenoyl Ethanolamide	C24 H37 N O2	371.279	--	HMDB0013658	--	7.8554	2.97368	1.49305e-05	4.82593	1.31943	up
Com_43767_neg	Lysops 22:6	C28 H44 N O9 P	569.273	--	--	--	7.8291	2.96885	9.15307e-05	4.03843	1.27497	up
Com_226_pos	2-Aminoadipic acid	C6 H11 N O4	161.069	C00956	HMDB0302754	--	7.7299	2.95045	3.43843e-09	8.46364	1.40095	up
Com_17001_neg	LPS 20:1	C26 H50 N O9 P	551.324	--	--	LMGP03050020	7.6786	2.94084	0.000444866	3.35177	1.19727	up
Com_7387_pos	Oleoyl ethanolamide	C20 H39 N O2	307.287	C20792	HMDB0002088	--	7.6103	2.92795	2.65914e-05	4.57526	1.29816	up
Com_10990_neg	MAG (18:2)	C21 H38 O4	354.277	--	--	--	7.4837	2.90375	0.0090917	2.04135	1.01914	up
Com_829_neg	8Z,11Z,14Z-Eicosatrienoic acid	C20 H34 O2	306.256	C03242	HMDB0002925	LMFA01030158	7.4423	2.89575	0.000127322	3.8951	1.26095	up
Com_50_neg	LPE 18:1	C23 H46 N O7 P	479.303	--	--	LMGP02050064	7.3848	2.88456	8.09283e-06	5.0919	1.32914	up
Com_7999_pos	SM 8:1;2O/24:1	C37 H73 N2 O6 P	672.52	--	--	--	7.3807	2.88376	0.00574705	2.24055	1.05554	up
Com_6959_pos	PC O-20:1	C28 H56 N O7 P	549.379	--	--	LMGP01020154	7.2946	2.86683	9.71877e-05	4.01239	1.26764	up
Com_19349_neg	LPA 18:0	C21 H43 O7 P	438.275	C00681	--	LMGP10050043	7.2012	2.84824	0.00227045	2.64389	1.11946	up
Com_2408_pos	RKK	C18 H38 N8 O4	430.305	--	--	--	7.1372	2.83536	0.0020598	2.68617	1.12936	up
Com_41419_pos	Adrenosterone	C19 H24 O3	300.172	C05285	HMDB0006772	LMST02020126	7.1022	2.82827	8.96967e-05	4.04722	1.27041	up
Com_1280_neg	LPE 18:2	C23 H44 N O7 P	954.571	--	--	LMGP02050041	7.0749	2.82271	7.04051e-06	5.1524	1.33311	up
Com_3358_pos	Bis(3,5,5-trimethylhexyl) phthalate	C26 H42 O4	418.306	--	--	--	7.0029	2.80795	0.00550399	2.25932	1.0671	up
Com_22357_pos	PC 30:1	C38 H74 N O8 P	725.495	C00157	--	LMGP01011595	6.8314	2.77218	0.0033923	2.46951	1.10211	up
Com_1522_neg	ST 29:1;O;Hex;FA 18:1	C53 H92 O7	900.689	--	--	--	6.6665	2.73693	2.72246e-05	4.56504	1.30609	up
Com_2446_neg	LPS 18:0	C24 H48 N O9 P	525.307	--	--	LMGP03050006	6.5993	2.72231	0.000245145	3.61058	1.2287	up
Com_20820_pos	(+/-)5(6)-EET Ethanolamide	C22 H37 N O3	363.274	--	--	--	6.5834	2.71883	3.68136e-05	4.43399	1.29947	up
Com_3168_neg	11(Z)-Eicosenoic acid	C20 H38 O2	356.293	C16526	HMDB0033022	--	6.4142	2.68127	7.89384e-05	4.10271	1.28075	up
Com_21337_neg	Arachidic acid	C20 H40 O2	312.303	C06425	HMDB0002212	LMFA01010020	6.4032	2.67879	0.00687595	2.16267	1.05771	up
Com_21507_neg	LPC 19:1	C27 H54 N O7 P	581.37	C04230	--	LMGP01050130	6.3416	2.66485	0.00018977	3.72177	1.25002	up
Com_4077_pos	FRH	C21 H30 N8 O4	458.241	--	--	--	6.2641	2.64711	3.96999e-05	4.40121	1.28628	up
Com_15729_pos	SM 8:1;2O/22:0	C35 H71 N2 O6 P	646.504	--	--	--	6.2148	2.63571	0.00638176	2.19506	1.04628	up
Com_7829_neg	LPE 14:0	C19 H40 N O7 P	425.254	--	--	LMGP02050033	6.1366	2.61744	8.88681e-06	5.05125	1.33018	up
Com_7_neg	Elaidic acid	C18 H34 O2	282.256	C01712	HMDB0000573	--	6.0756	2.60303	0.00105746	2.97574	1.17333	up
Com_1042_neg	trans-Petroselinic Acid	C18 H34 O2	328.261	--	--	--	6.0665	2.60086	0.000776636	3.10978	1.18973	up
Com_6824_neg	LPE 20:3	C25 H46 N O7 P	503.301	--	--	LMGP02050066	6.0627	2.59996	3.28717e-05	4.48318	1.30001	up
Com_24034_pos	Lysopc 14:0	C22 H46 N O7 P	467.301	--	--	--	6.0402	2.5946	2.03746e-05	4.69091	1.3101	up
Com_2390_pos	LPE 20:4	C25 H44 N O7 P	501.285	--	--	LMGP02050067	6.0168	2.589	1.07623e-05	4.96809	1.32507	up
Com_23857_neg	LPC 15:0	C23 H48 N O7 P	527.322	C04230	--	LMGP01050016	6.0144	2.58842	0.000158791	3.79918	1.25311	up
Com_25192_pos	Ergocalciferol	C28 H44 O	396.335	C05441	HMDB0000900	LMST03010001	5.9896	2.58246	1.65734e-05	4.78059	1.31862	up
Com_24938_pos	PC 17:0_18:3	C43 H80 N O8 P	769.557	--	--	LMGP01011679	5.8892	2.55807	0.00214836	2.66789	1.12761	up
Com_833_neg	N-(2,5-diethoxy-4-morpholinophenyl)-4-methoxybenzenesulfonamide	C21 H28 N2 O6 S	436.16	--	--	--	5.8667	2.55255	2.44941e-05	4.61094	1.31088	up
Com_32241_pos	Stearoyl Ethanolamide	C20 H41 N O2	349.295	--	HMDB0013078	--	5.8163	2.5401	5.25593e-05	4.27935	1.28802	up
Com_379_neg	Docosapentaenoic acid	C22 H34 O2	330.256	C16513	HMDB0246621	LMFA04000049	5.8084	2.53814	2.82018e-05	4.54972	1.30026	up
Com_3147_neg	all-cis-4,7,10,13,16-Docosapentaenoic acid	C22 H34 O2	330.256	--	--	--	5.7965	2.53518	7.39245e-05	4.13121	1.27694	up
Com_20058_pos	TG 17:2_20:4_20:4	C60 H96 O6	934.693	--	--	LMGL03011087	5.6996	2.51086	0.0027441	2.5616	1.11226	up
Com_6018_neg	LPS 18:1	C24 H46 N O9 P	523.291	--	--	LMGP03050001	5.6694	2.5032	0.000107488	3.96864	1.26679	up
Com_152_neg	11(E)-Eicosenoic Acid	C20 H38 O2	310.288	--	--	--	5.6202	2.49062	0.00010847	3.96469	1.2717	up
Com_8442_pos	N-Methyldioctylamine	C17 H37 N	255.292	--	--	--	5.6133	2.48885	3.13333e-05	4.50399	1.29467	up
Com_224_neg	LPE 16:1	C21 H42 N O7 P	451.271	--	--	LMGP02050037	5.609	2.48774	8.32626e-06	5.07955	1.331	up
Com_14906_neg	LPC O-12:0	C20 H44 N O6 P	471.296	--	--	--	5.6088	2.48769	1.83036e-05	4.73746	1.31579	up
Com_22029_pos	Eicosapentaenoic acid ethyl ester	C22 H34 O2	330.253	C16184	HMDB0249402	--	5.6068	2.48718	2.03774e-05	4.69085	1.31058	up
Com_12014_neg	LPI 18:0	C27 H53 O12 P	600.321	--	--	LMGP06050004	5.6016	2.48584	0.00476534	2.32191	1.05	up
Com_3470_neg	Docosatrienoic Acid	C22 H38 O2	334.287	--	HMDB0002823	--	5.6013	2.48576	0.000426514	3.37007	1.21899	up
Com_7168_neg	LPI 20:2	C29 H53 O12 P	624.328	--	--	LMGP06050020	5.5429	2.47064	0.00711816	2.14763	1.04564	up
Com_7290_neg	Feruloyl Putrescine	C14 H20 N2 O3	264.147	C10497	--	--	5.4909	2.45704	0.00015242	3.81696	1.26133	up
Com_7664_pos	PC O-18:0	C26 H54 N O7 P	523.364	--	--	LMGP01020046	5.4838	2.45518	4.40713e-05	4.35584	1.28614	up
Com_8254_neg	LPE 17:1	C22 H44 N O7 P	465.286	--	--	LMGP02050008	5.3938	2.4313	0.00123412	2.90864	1.165	up
Com_8120_pos	SPB 17:1;2O	C17 H35 N O2	285.266	--	--	--	5.326	2.41305	0.00454199	2.34275	1.08244	up
Com_792_pos	LPC 18:2-SN1	C26 H50 N O7 P	519.332	--	--	--	5.2927	2.404	4.04373e-05	4.39322	1.29323	up
Com_707_pos	Glycerol 1-hexadecanoate	C19 H38 O4	330.277	--	HMDB0011564	--	5.2737	2.39882	5.42432e-05	4.26565	1.28329	up
Com_376_neg	Glycerophospho-N-palmitoyl ethanolamine	C21 H44 N O7 P	453.286	--	--	--	5.256	2.39397	1.53692e-05	4.81335	1.3159	up
Com_6164_pos	20-Carboxy-Leukotriene B4	C20 H30 O6	366.206	C05950	HMDB0006059	LMFA03020016	5.2255	2.38557	0.000266419	3.57443	1.23689	up
Com_8417_pos	3-hydroxy-2-octylpentanedioic acid	C13 H24 O5	242.151	--	--	--	5.2201	2.38408	9.41056e-06	5.02638	1.32607	up
Com_30198_pos	Lysopc 16:2 (2N Isomer)	C24 H46 N O7 P	491.302	--	--	--	5.205	2.3799	1.68327e-05	4.77385	1.3175	up
Com_12759_pos	LPC 17:1	C25 H50 N O7 P	529.315	C04230	--	LMGP01050126	5.1708	2.37039	0.00181224	2.74178	1.12877	up
Com_7635_pos	Furanyl fentanyl 3-furancarboxamide isomer-d5	C24 H21 [2]H5 N2 O2	758.465	--	--	--	5.1634	2.36832	0.00967282	2.01445	1.00498	up
Com_1373_pos	2-Amino-1,3-octadecanediol	C18 H39 N O2	301.298	C00836	HMDB0242634	--	5.1118	2.35383	9.94052e-06	5.00259	1.32272	up
Com_2821_pos	LPC 18:0	C26 H54 N O7 P	545.345	C04230	--	LMGP01050076	5.0856	2.34642	2.37348e-05	4.62461	1.29999	up
Com_380_neg	Indole-3-acetic acid	C10 H9 N O2	175.063	C00954	HMDB0302181	--	5.0575	2.33842	0.00738442	2.13168	1.00174	up
Com_167_neg	Arachidonic acid	C20 H32 O2	304.241	C00219	HMDB0001043	LMFA01030001	5.0056	2.32354	6.26176e-05	4.2033	1.27655	up
Com_14471_pos	EKK	C17 H33 N5 O6	403.242	--	--	--	4.9798	2.31609	4.51638e-05	4.34521	1.27416	up
Com_10760_pos	AKB48 N-(4-fluorobenzyl) analog	C25 H26 F N3 O	403.206	--	--	--	4.9559	2.30915	0.00887361	2.0519	1.02207	up
Com_7976_pos	O-Arachidonoyl ethanolamine	C22 H37 N O2	347.28	--	HMDB0013655	--	4.9113	2.2961	3.90509e-05	4.40837	1.29828	up
Com_65_neg	LPC 18:1	C26 H52 N O7 P	567.356	C04230	HMDB0002815	LMGP01050138	4.8843	2.28815	7.93884e-07	6.10024	1.36219	up
Com_5430_pos	Vindoline	C25 H32 N2 O6	456.225	C01626	HMDB0259814	--	4.8702	2.28398	2.35479e-06	5.62805	1.34872	up
Com_15453_pos	LPC 22:4-SN1	C30 H54 N O7 P	571.363	--	--	--	4.805	2.26454	0.000104184	3.9822	1.26884	up
Com_15275_pos	SNH	C13 H20 N6 O6	318.186	--	--	--	4.8046	2.26442	2.79283e-06	5.55396	1.34456	up
Com_7381_pos	PC 18:3_18:3	C44 H76 N O8 P	777.53	--	--	--	4.7685	2.25354	0.00314147	2.50287	1.09179	up
Com_110_pos	N-Formylkynurenine	C11 H12 N2 O4	236.079	C02700	HMDB0060485	--	4.7281	2.24126	0.00557239	2.25396	1.02714	up
Com_4773_pos	N,N-Dimethylsphingosine	C20 H41 N O2	327.313	C13914	HMDB0013645	LMSP01070001	4.7141	2.23698	2.91263e-05	4.53571	1.29434	up
Com_24367_pos	Anandamide (AEA)	C22 H37 N O2	347.282	C11695	--	--	4.7077	2.23502	4.76898e-05	4.32157	1.29	up
Com_8118_pos	Jervine	C27 H39 N O3	425.29	C10811	HMDB0253731	--	4.7027	2.23349	1.74017e-08	7.75941	1.38942	up
Com_6763_pos	SM 32:1;2O	C37 H75 N2 O6 P	696.518	--	--	--	4.6893	2.22937	0.00617711	2.20921	1.05061	up
Com_4682_pos	PC 15:1_15:1	C38 H72 N O8 P	701.499	--	--	LMGP01011436	4.6779	2.22586	0.00236555	2.62607	1.11925	up
Com_11690_pos	QLK	C17 H33 N5 O5	387.248	--	--	--	4.6502	2.21729	0.0026758	2.57255	1.10505	up
Com_222_pos	25-hydroxycholecalciferol	C27 H44 O2	400.333	--	HMDB0003550	LMST03020246	4.5922	2.19919	9.13231e-05	4.03942	1.27385	up
Com_401_pos	1-(2-methoxy-4-nitrophenyl)pyrrolidine	C11 H14 N2 O3	222.101	--	--	--	4.5842	2.19667	3.79171e-05	4.42116	1.27978	up
Com_1172_neg	Erucic acid	C22 H42 O2	338.319	C08316	HMDB0002068	--	4.5664	2.19106	0.00343624	2.46392	1.09931	up
Com_2890_neg	LPE 16:0	C21 H44 N O7 P	906.572	--	--	LMGP02050036	4.5566	2.18796	1.37929e-05	4.86035	1.31737	up
Com_1079_neg	Docosahexaenoic acid	C22 H32 O2	328.24	C06429	HMDB0002183	LMFA01031176	4.5445	2.18412	2.23221e-05	4.65126	1.30889	up
Com_11203_neg	LPE 18:3	C23 H42 N O7 P	950.54	--	--	LMGP02050043	4.5379	2.18202	0.000918918	3.03672	1.18301	up
Com_298_neg	LPE 18:0	C23 H48 N O7 P	481.317	--	--	LMGP02050038	4.5094	2.17294	3.14321e-05	4.50263	1.29418	up
Com_3969_pos	7-Ketocholesterol	C27 H44 O2	400.334	--	HMDB0000501	--	4.4872	2.16582	0.00208508	2.68088	1.13067	up
Com_9793_pos	2-(2-amino-3-methylbutanamido)-3-phenylpropanoic acid	C14 H20 N2 O3	132.074	--	--	--	4.4494	2.15361	0.000381885	3.41807	1.22907	up
Com_7266_pos	Cholecalciferol	C27 H44 O	384.339	C05443	HMDB0000876	--	4.4476	2.15303	1.08918e-05	4.9629	1.3268	up
Com_3792_neg	Lysopc 17:0	C25 H52 N O7 P	509.348	--	--	--	4.4074	2.13993	1.45072e-05	4.83842	1.3164	up
Com_17096_pos	SPB 22:1;2O	C22 H45 N O2	355.345	--	--	--	4.3891	2.13393	4.73975e-06	5.32424	1.33462	up
Com_29771_pos	Gelsemine	C20 H22 N2 O2	644.342	C09207	--	--	4.3471	2.12005	0.000929336	3.03183	1.16642	up
Com_4712_neg	LPE 20:5	C25 H42 N O7 P	499.27	--	--	LMGP02050053	4.3151	2.10939	6.98408e-05	4.15589	1.27581	up
Com_1430_pos	LPC O-18:0	C26 H56 N O6 P	509.384	--	--	LMGP01060014	4.2631	2.0919	0.00016517	3.78207	1.24661	up
Com_6765_pos	L-Cysteine-glutathione gisulfide	C13 H22 N4 O8 S2	426.087	--	--	--	4.2451	2.0858	7.13244e-07	6.14676	1.36452	up
Com_645_neg	LysoPE 18:0	C23 H48 N O7 P	481.317	--	--	--	4.2337	2.08192	2.44474e-07	6.61177	1.37502	up
Com_19548_pos	ALK	C15 H30 N4 O4	330.226	--	--	--	4.2108	2.07409	0.00178863	2.74748	1.13211	up
Com_41857_pos	LysoPC 12:1	C20 H36 N O7 P	433.224	--	--	--	4.1066	2.03794	3.90938e-06	5.40789	1.33995	up
Com_1190_neg	LPC 18:2	C26 H50 N O7 P	565.338	C04230	--	LMGP01050035	4.0899	2.03207	4.93989e-06	5.30628	1.33714	up
Com_632_neg	LPC O-16:0	C24 H52 N O6 P	527.359	--	--	LMGP01060010	4.0843	2.03009	1.80961e-05	4.74242	1.31118	up
Com_185_neg	LPC 16:1	C24 H48 N O7 P	539.324	C04230	--	LMGP01050022	4.0836	2.02984	4.462e-06	5.35047	1.34226	up
Com_14892_pos	PMK	C16 H30 N4 O4 S	187.099	--	--	--	4.0774	2.02765	0.000472252	3.32583	1.19715	up
Com_30774_neg	LPC 17:0	C25 H52 N O7 P	555.354	C04230	--	LMGP01050024	4.0755	2.02698	0.000163181	3.78733	1.25916	up
Com_269_neg	LPC 16:0	C24 H50 N O7 P	541.339	C04230	--	LMGP01050113	4.0497	2.01782	1.37932e-06	5.86033	1.35377	up
Com_827_pos	PC O-16:0	C24 H50 N O7 P	495.332	--	--	LMGP01020019	4.0487	2.01746	5.7704e-05	4.23879	1.28263	up
Com_5372_neg	N-Oleoyl Glycine	C20 H37 N O3	339.277	--	HMDB0241916	LMFA08020082	4.0468	2.01678	0.00709857	2.14883	1.05951	up
Com_478_neg	Lysope 18:1	C23 H46 N O7 P	479.302	--	--	--	4.0221	2.00795	1.09723e-05	4.9597	1.32737	up
Com_756_pos	Octadecanamine	C18 H39 N	269.308	--	--	--	3.9514	1.98236	5.6393e-05	4.24877	1.28585	up
Com_4312_pos	LPC 20:4-SN1	C28 H50 N O7 P	543.332	--	--	--	3.9456	1.98024	1.47758e-05	4.83045	1.3169	up
Com_512_pos	LSD-d3	C20 H22 [2]H3 N3 O	326.219	--	--	--	3.9452	1.9801	0.000311051	3.50717	1.22827	up
Com_25449_pos	Dioctyldimethylammonium chloride	C18 H39 N	269.308	--	--	--	3.8984	1.96288	5.5235e-06	5.25779	1.33089	up
Com_55_pos	2,3-dihydroxypropyl 12-methyltridecanoate	C17 H34 O4	302.245	--	--	--	3.8869	1.95862	0.000113226	3.94606	1.2578	up
Com_15264_neg	PC O-18:4_2:0	C28 H50 N O7 P	589.339	--	--	--	3.8693	1.95207	4.50758e-05	4.34606	1.28384	up
Com_10713_neg	LPA 18:1	C21 H41 O7 P	436.259	C00681	--	LMGP10050014	3.8248	1.93538	8.28107e-05	4.08191	1.25885	up
Com_5032_pos	Tyrosylalanine	C12 H16 N2 O4	252.111	--	HMDB0029098	--	3.8164	1.93221	2.15358e-05	4.66684	1.29422	up
Com_1745_neg	LPE O-18:1	C23 H48 N O6 P	465.322	--	--	--	3.8055	1.92809	2.38046e-05	4.62334	1.30425	up
Com_31242_pos	LPE 22:6	C27 H44 N O7 P	525.285	--	--	LMGP02050060	3.6789	1.87927	4.39606e-05	4.35694	1.28977	up
Com_81_pos	23-Nordeoxycholic acid	C23 H38 O4	378.277	--	--	--	3.6759	1.8781	0.000155276	3.8089	1.25117	up
Com_5496_neg	LPC 20:4	C28 H50 N O7 P	589.339	C04230	--	LMGP01050140	3.6303	1.86009	1.31788e-05	4.88012	1.32079	up
Com_21573_pos	3-Acetoxyurs-12-en-23-oic acid	C32 H50 O4	498.368	--	--	--	3.6145	1.8538	6.45544e-08	7.19007	1.38762	up
Com_40432_pos	Thymine	C5 H6 N2 O2	126.042	C00178	HMDB0000262	--	3.5838	1.84149	0.00108575	2.96427	1.14827	up
Com_20843_pos	TG 16:0_18:2_18:2	C55 H98 O6	876.717	--	--	LMGL03010141	3.5581	1.83111	0.00143707	2.84252	1.14378	up
Com_8857_pos	(2E,4E)-N-(2-methylpropyl)dodeca-2,4-dienamide	C16 H29 N O	251.225	--	--	--	3.5384	1.8231	0.000142864	3.84508	1.25386	up
Com_76_pos	Hexadecanamide	C16 H33 N O	255.256	--	HMDB0012273	LMFA08010009	3.5174	1.81451	0.00013654	3.86474	1.2528	up
Com_4418_pos	Stearamide	C18 H37 N O	283.287	C13846	HMDB0034146	LMFA08010003	3.4962	1.80579	2.49722e-05	4.60254	1.30238	up
Com_37_pos	Oleamide	C18 H35 N O	281.271	C19670	HMDB0002117	LMFA08010004	3.4947	1.80517	0.000112348	3.94943	1.26408	up
Com_1314_neg	Roquefortine C	C22 H23 N5 O2	389.18	--	HMDB0030381	--	3.4927	1.80434	0.00018492	3.73302	1.22733	up
Com_1749_pos	FIBF-d7	C23 H22 [2]H7 F N2 O	750.532	--	--	--	3.4638	1.79236	7.7843e-06	5.10878	1.32793	up
Com_7_pos	Monoolein	C21 H40 O4	356.292	--	HMDB0254854	--	3.4417	1.78312	8.31264e-06	5.08026	1.32644	up
Com_6983_neg	LPE O-15:1	C20 H42 N O6 P	423.275	--	--	--	3.4269	1.7769	0.00633524	2.19824	1.02528	up
Com_93_neg	Uric acid	C5 H4 N4 O3	168.027	C00366	HMDB0000289	--	3.4157	1.77218	3.30107e-08	7.48135	1.38583	up
Com_16531_pos	AKB48 N-(5-Fluoropentyl) analog	C23 H30 F N3 O	383.234	--	--	--	3.4036	1.76706	0.00285725	2.54405	1.11099	up
Com_151_neg	16-Hydroxyhexadecanoic acid	C16 H32 O3	254.225	C18218	HMDB0006294	--	3.3974	1.76443	0.00698203	2.15602	1.03573	up
Com_20087_pos	ADP-ribose	C15 H23 N5 O14 P2	559.071	C00301	HMDB0001178	--	3.3838	1.75864	5.50452e-06	5.25928	1.32652	up
Com_19987_pos	Limonin	C26 H30 O8	452.18	C03514	HMDB0035921	--	3.3596	1.74829	4.70479e-05	4.32746	1.27967	up
Com_1814_neg	LPC 14:0	C22 H46 N O7 P	513.307	C04230	--	LMGP01050073	3.3547	1.74618	1.43257e-05	4.84388	1.32168	up
Com_12271_neg	Abametapir	C12 H12 N2	184.099	--	HMDB0246854	--	3.3395	1.73963	0.00859855	2.06557	1.02204	up
Com_45_pos	Palmitic Acid	C16 H32 O2	273.266	C00249	HMDB0000220	LMFA01010001	3.3317	1.73626	1.15447e-05	4.93762	1.32482	up
Com_7019_neg	THJ2201 N-pentanoic acid metabolite	C23 H20 N2 O3	372.151	--	--	--	3.319	1.73075	5.51409e-05	4.25853	1.28934	up
Com_24_pos	1-Palmitoylglycerol	C19 H38 O4	330.277	--	HMDB0245964	--	3.3075	1.72574	3.03193e-05	4.51828	1.29696	up
Com_2302_pos	PC O-18:2	C26 H50 N O7 P	519.332	--	--	--	3.2684	1.70858	8.18482e-05	4.08699	1.27148	up
Com_12364_pos	PC O-28:1	C36 H72 N O7 P	661.504	--	--	--	3.2403	1.69613	0.00605656	2.21777	1.05095	up
Com_7806_pos	PE 16:1_16:1	C37 H70 N O8 P	687.483	--	--	LMGP02010356	3.2129	1.68388	0.00452734	2.34416	1.07474	up
Com_24521_pos	PC 15:0_16:1	C39 H76 N O8 P	717.53	--	--	LMGP01011477	3.1684	1.66375	0.00979829	2.00885	1.0277	up
Com_15991_pos	VMK	C16 H32 N4 O4 S	716.416	--	--	--	3.147	1.65398	0.00244512	2.6117	1.12115	up
Com_1552_neg	LPI 18:1	C27 H51 O12 P	598.313	--	--	LMGP06050005	3.1335	1.64777	0.00353716	2.45134	1.09795	up
Com_8597_pos	TPH	C15 H23 N5 O5	375.146	--	--	--	3.1256	1.64413	4.21475e-07	6.37523	1.36	up
Com_5604_neg	Reduced nicotinamide adenine dinucleotide	C21 H29 N7 O14 P2	665.126	C00004	HMDB0001487	--	3.1134	1.63849	0.00544888	2.26369	1.04268	up
Com_256_neg	Ethyl myristate	C16 H32 O2	256.24	--	HMDB0034153	--	3.1046	1.63441	0.000120348	3.91956	1.26067	up
Com_1664_neg	17-AAG	C31 H43 N3 O8	585.313	--	HMDB0244762	--	3.0638	1.61532	0.000194492	3.7111	1.24301	up
Com_17095_pos	Fumonisin B2	C34 H59 N O14	705.401	C19242	HMDB0034703	LMSP01080023	3.0637	1.61528	0.000220171	3.65724	1.25041	up
Com_566_pos	PC O-16:1	C24 H48 N O7 P	493.316	--	--	--	3.0596	1.61334	5.63768e-05	4.2489	1.28534	up
Com_1437_pos	Muscone	C16 H30 O	238.229	--	HMDB0034181	--	3.0505	1.60905	0.000103649	3.98444	1.26532	up
Com_142_pos	Thiazolidine-4-carboxylic acid	C4 H7 N O2 S	133.02	--	HMDB0258979	--	2.9839	1.5772	2.64856e-05	4.57699	1.30983	up
Com_13659_pos	Testosterone undecanoate	C30 H48 O3	456.36	--	HMDB0258862	--	2.9552	1.56326	2.44307e-07	6.61206	1.3788	up
Com_8051_pos	Myristic acid	C14 H28 O2	228.208	C06424	HMDB0000806	LMFA01010014	2.9429	1.55724	0.000392216	3.40647	1.21286	up
Com_4795_pos	Palmitoyl ethanolamide	C18 H37 N O2	299.282	--	HMDB0002100	LMFA08040057	2.9404	1.55601	4.63802e-05	4.33367	1.29367	up
Com_6320_pos	Vitexin	C21 H20 O10	454.084	C01460	HMDB0259858	LMPK12110194	2.9146	1.5433	4.28697e-06	5.36785	1.34657	up
Com_2580_pos	DLK	C16 H30 N4 O6	374.216	--	--	--	2.9084	1.54023	9.51508e-05	4.02159	1.25872	up
Com_139_pos	MAG (18:3)	C21 H36 O4	352.261	--	--	--	2.8941	1.53311	0.000300667	3.52191	1.22494	up
Com_17246_neg	LPC 20:3	C28 H52 N O7 P	591.354	C04230	--	LMGP01050139	2.8935	1.53282	2.89757e-05	4.53797	1.30127	up
Com_29711_pos	PC 15:0_16:0	C39 H78 N O8 P	719.544	--	--	LMGP01010562	2.8887	1.53042	0.0046573	2.33187	1.07606	up
Com_20536_pos	PC O-20:4	C28 H50 N O7 P	543.325	--	--	--	2.8886	1.53037	4.36162e-05	4.36035	1.30248	up
Com_7181_pos	(11E,15Z)-9,10,13-trihydroxyoctadeca-11,15-dienoic acid	C18 H32 O5	350.207	--	--	--	2.8606	1.51632	0.00734191	2.13419	1.03052	up
Com_943_pos	Thr-Leu	C10 H20 N2 O4	232.142	C20165	HMDB0259044	--	2.8538	1.51288	9.69317e-05	4.01353	1.27706	up
Com_1021_pos	Palmitoleic acid	C16 H30 O2	254.224	C08362	HMDB0003229	LMFA01030056	2.836	1.50386	8.79882e-05	4.05558	1.2684	up
Com_20401_pos	Stearic acid	C18 H36 O2	301.298	C01530	HMDB0000827	LMFA01010018	2.8271	1.49932	6.05128e-05	4.21815	1.28324	up
Com_3259_pos	cis-gondoic acid	C20 H38 O2	310.287	C16526	HMDB0033022	LMFA01030085	2.7537	1.46137	0.000411806	3.38531	1.21524	up
Com_37304_pos	Palmitoylethanolamide	C18 H37 N O2	299.282	C16512	HMDB0002100	LMFA08040057	2.746	1.45733	0.00158929	2.7988	1.15032	up
Com_3121_neg	N-(4-chlorophenethyl)-1-adamantanecarboxamide	C19 H24 Cl N O	317.158	--	--	--	2.6997	1.4328	1.86831e-06	5.72855	1.34964	up
Com_6339_pos	morphine-d3	C17 H16 [2]H3 N O3	288.151	--	--	--	2.6867	1.42584	0.000545751	3.26301	1.20702	up
Com_984_pos	Mag (18:1)	C21 H40 O4	356.292	--	--	--	2.6833	1.42401	4.48723e-05	4.34802	1.29083	up
Com_12801_neg	N1-(3-amino-4-chlorophenyl)-2-[2,4-di(tert-pentyl)phenoxy]acetamide	C24 H33 Cl N2 O2	416.227	--	--	--	2.6761	1.42013	0.00476051	2.32235	1.04479	up
Com_14554_neg	D-Xylonic Acid	C5 H10 O6	166.048	--	HMDB0059750	--	2.6752	1.41965	0.00680914	2.16691	1.05127	up
Com_3844_neg	LPI 16:0	C25 H49 O12 P	572.297	--	--	LMGP06050002	2.6732	1.41857	0.00272589	2.56449	1.11266	up
Com_5050_pos	Physostigmine	C15 H21 N3 O2	550.323	C06535	HMDB0015116	--	2.6715	1.41765	0.000108226	3.96567	1.25545	up
Com_14560_pos	SM 14:3;2O/9:0	C28 H53 N2 O6 P	544.362	--	--	--	2.6714	1.4176	7.07351e-06	5.15036	1.32867	up
Com_20518_neg	(隆脌)9-HpODE	C18 H32 O4	312.23	--	--	--	2.668	1.41576	0.00805129	2.09413	1.03361	up
Com_13398_neg	6beta-Prostaglandin I1	C20 H34 O5	400.244	--	HMDB0246867	--	2.6376	1.39923	0.000323005	3.49079	1.21132	up
Com_3471_pos	1,4-dihydroxyheptadec-16-en-2-yl acetate	C19 H36 O4	310.25	--	--	LMFA05000641	2.6238	1.39166	1.68561e-05	4.77324	1.31029	up
Com_33652_pos	D-Erythro-sphingosine 1-phosphate	C18 H38 N O5 P	379.249	C06124	HMDB0000277	--	2.6068	1.38228	0.00797298	2.09838	1.03788	up
Com_33479_pos	PC O-32:1	C40 H80 N O7 P	717.566	--	--	LMGP01020196	2.5996	1.37829	0.000287698	3.54106	1.227	up
Com_19003_pos	Angiotensin IV	C40 H54 N8 O8	774.392	C15849	HMDB0001038	--	2.5951	1.37579	0.00764428	2.11666	1.03094	up
Com_10118_pos	2-Amino-1,3,4-octadecanetriol	C18 H39 N O3	317.293	C12144	--	--	2.5922	1.37418	8.12749e-05	4.09004	1.28336	up
Com_6818_pos	11-Deoxy prostaglandin F1alpha	C20 H36 O4	362.243	--	--	--	2.578	1.36625	1.78373e-05	4.74867	1.31624	up
Com_6648_pos	LPC 18:3-SN1	C26 H48 N O7 P	517.317	--	--	--	2.5755	1.36485	0.000151294	3.82018	1.25641	up
Com_16323_pos	PC O-17:1	C25 H50 N O7 P	507.333	--	--	--	2.5627	1.35766	0.00103022	2.98707	1.17171	up
Com_1900_pos	N-Tetradecanamide	C14 H29 N O	227.225	--	--	--	2.5616	1.35705	0.000106221	3.97379	1.26268	up
Com_21241_pos	Nonadecanoic acid	C19 H38 O2	298.287	C16535	HMDB0000772	LMFA01010019	2.5501	1.35055	0.000352003	3.45345	1.21759	up
Com_1489_pos	Dibutyl sebacate	C18 H34 O4	314.245	--	HMDB0041220	--	2.5261	1.33691	0.000255718	3.59224	1.22641	up
Com_27412_pos	Choline Glycerophosphate	C8 H20 N O6 P	257.103	--	HMDB0252858	--	2.5202	1.33354	1.158e-05	4.93629	1.31522	up
Com_25247_pos	LPC 14:1-SN2	C22 H44 N O7 P	465.285	--	--	--	2.5138	1.32987	0.00189426	2.72256	1.14557	up
Com_1148_neg	Methylsuccinic acid	C5 H8 O4	132.041	--	HMDB0001844	LMFA01170119	2.4332	1.28285	2.86939e-08	7.54221	1.38874	up
Com_22927_neg	NAD+	C21 H27 N7 O14 P2	663.111	C00003	--	--	2.4281	1.27983	0.000648549	3.18806	1.17381	up
Com_135_neg	Coenzyme A	C21 H36 N7 O16 P3 S	767.117	C00010	HMDB0001423	--	2.4129	1.27077	0.0100403	1.99825	1.02264	up
Com_23426_neg	Leu-Pro	C11 H20 N2 O3	228.147	--	HMDB0011175	--	2.3983	1.26201	0.00808924	2.09209	1.00505	up
Com_4553_pos	Arachidonoyl amide	C20 H33 N O	303.253	--	--	LMFA08010007	2.3967	1.26105	1.68135e-06	5.77434	1.35683	up
Com_2264_pos	INK	C16 H31 N5 O5	373.232	--	--	--	2.3896	1.25677	1.36643e-05	4.86441	1.31364	up
Com_6444_pos	TLK	C16 H32 N4 O5	342.227	--	--	--	2.3814	1.25181	1.57562e-05	4.80255	1.31166	up
Com_6702_pos	MGMG (18:2)	C27 H48 O9	516.328	--	--	--	2.3812	1.25169	0.00091522	3.03847	1.17551	up
Com_40794_pos	4-Pyridoxic acid	C8 H9 N O4	183.053	C00847	HMDB0000017	--	2.3754	1.24817	5.98419e-05	4.22299	1.27851	up
Com_1825_neg	Allantoin	C4 H6 N4 O3	158.044	C01551	HMDB0000462	--	2.3653	1.24202	0.00016936	3.77119	1.24552	up
Com_2096_pos	7-(2-hydroxypropan-2-yl)-1,4a-dimethyl-decahydronaphthalen-1-ol	C15 H28 O2	257.235	--	--	--	2.3311	1.22101	6.20861e-06	5.20701	1.34088	up
Com_7599_pos	GKK	C14 H29 N5 O4	165.611	--	--	--	2.2947	1.19831	0.00080763	3.09279	1.17861	up
Com_3631_neg	Parabanic acid	C3 H2 N2 O3	114.005	--	HMDB0062802	--	2.2888	1.19459	0.0030398	2.51716	1.08929	up
Com_29189_pos	MPK	C16 H30 N4 O4 S	712.372	--	HMDB0034235	--	2.2504	1.17018	0.00766461	2.11551	1.01076	up
Com_13873_pos	Chlortetracycline	C22 H23 Cl N2 O8	460.097	C06571	HMDB0248728	LMPK07000004	2.2502	1.17005	1.05331e-05	4.97744	1.3288	up
Com_6023_pos	PC O-14:0	C22 H46 N O7 P	467.3	--	--	LMGP01020009	2.2393	1.16305	0.00098057	3.00852	1.17694	up
Com_2753_pos	p-Mentha-1,3,8-triene	C10 H14	134.109	--	HMDB0037013	--	2.2363	1.16111	0.000240021	3.61975	1.23604	up
Com_8481_neg	Glycodeoxycholic Acid (hydrate)	C26 H43 N O5	485.285	--	--	--	2.1964	1.13514	0.00104094	2.98257	1.16392	up
Com_11638_pos	LPC 14:1-SN1	C22 H44 N O7 P	443.303	--	--	--	2.1944	1.13383	0.000185226	3.7323	1.25263	up
Com_14816_pos	PE 18:0_20:5	C43 H76 N O8 P	765.53	--	--	LMGP02011201	2.1878	1.12948	0.00648329	2.1882	1.04278	up
Com_25042_pos	lithocholic acid 3-sulfate	C24 H40 O6 S	456.253	--	--	LMST05020015	2.179	1.12367	0.00191277	2.71834	1.12479	up
Com_13938_pos	3,4-Dihydroxymandelic acid	C8 H8 O5	184.037	C05580	HMDB0001866	--	2.1616	1.1121	1.41489e-06	5.84928	1.35423	up
Com_8049_neg	Ala-Gln	C8 H15 N3 O4	217.106	--	HMDB0248109	--	2.1482	1.10313	0.00372464	2.42892	1.06516	up
Com_8844_pos	CAR 14:1	C21 H40 N O4	369.287	--	--	--	2.1454	1.10125	0.00234547	2.62977	1.12031	up
Com_38108_neg	Trigoneoside Xb	C45 H76 O19	966.506	--	HMDB0036484	--	2.1449	1.10091	0.002741	2.56209	1.12105	up
Com_1805_pos	tert-Butyl N-[1-(aminocarbonyl)-3-methylbutyl]carbamate	C11 H22 N2 O3	230.163	--	--	--	2.1418	1.09882	0.000156542	3.80537	1.24484	up
Com_7204_pos	QPK	C16 H29 N5 O5	185.608	--	--	--	2.1281	1.08957	0.00368868	2.43313	1.08288	up
Com_2978_pos	All-Trans-13,14-Dihydroretinol	C20 H32 O	288.245	C15492	HMDB0011618	LMPR01090047	2.1244	1.08706	0.00584207	2.23343	1.05809	up
Com_22820_pos	N-[(4-hydroxy-3-methoxyphenyl)methyl]-8-methylnonanamide	C18 H29 N O3	329.194	--	--	--	2.1143	1.08018	0.00018993	3.72141	1.2455	up
Com_22163_pos	PC O-22:5	C30 H52 N O7 P	569.347	--	--	--	2.1092	1.0767	0.00367077	2.43524	1.09524	up
Com_5274_pos	R-1 Methanandamide phosphate	C23 H40 N O5 P	882.539	--	--	--	2.0928	1.06543	0.00703503	2.15273	1.03674	up
Com_7571_pos	(2E,4E)-N-[2-(4-hydroxyphenyl)ethyl]dodeca-2,4-dienamide	C20 H29 N O2	315.217	--	--	--	2.0906	1.06392	0.000427525	3.36904	1.22248	up
Com_3987_pos	DKK	C16 H31 N5 O6	371.216	--	--	--	2.0889	1.06274	0.00666905	2.17594	1.0368	up
Com_9630_pos	Phenyl[(3S)-3-(5-propyl-1,3,4-oxadiazol-2-yl)-1-pyrrolidinyl]methanone	C16 H19 N3 O2	285.15	--	--	--	2.0768	1.05436	0.00141722	2.84856	1.15244	up
Com_5213_pos	ANK	C13 H25 N5 O5	331.185	--	--	--	2.0626	1.04446	0.000131256	3.88188	1.25517	up
Com_5361_pos	Chenodeoxycholic acid-3-beta-D-glucuronide	C30 H48 O10	568.322	--	--	--	2.0595	1.04229	0.000183819	3.73561	1.23566	up
Com_11655_pos	ADBICA N-pentanoic acid metabolite	C20 H27 N3 O4	395.177	--	--	--	2.0514	1.03661	0.00722434	2.1412	1.01403	up
Com_22952_pos	5(S)-HpEPE	C20 H30 O4	351.246	--	--	--	2.0387	1.02765	9.59314e-05	4.01804	1.26922	up
Com_3458_pos	Cyclic ADP-ribose	C15 H21 N5 O13 P2	541.06	C13050	HMDB0249529	--	2.0363	1.02595	3.00759e-05	4.52178	1.29681	up
Com_11926_neg	JWH 250 N-pentanoic acid metabolite	C22 H23 N O4	365.159	--	--	--	2.0231	1.01657	0.000103831	3.98367	1.2609	up
Com_446_pos	gamma-Glutamylleucine	C11 H20 N2 O5	260.138	--	HMDB0011171	--	0.49897	-1.00298	0.00165163	2.78209	1.1389	down
Com_148_neg	Cytidine-5'-monophosphate	C9 H14 N3 O8 P	323.052	C00055	HMDB0000095	--	0.49708	-1.00845	0.00134932	2.86989	1.14035	down
Com_1710_pos	1-Phenyl-3-methyl-5-pyrazolone	C10 H10 N2 O	174.079	--	HMDB0251697	--	0.49187	-1.02365	3.44485e-06	5.46283	1.33668	down
Com_3724_neg	1-(4-methylphenyl)-3-(2-pyridylthio)pyrrolidine-2,5-dione	C16 H14 N2 O2 S	299.077	--	--	--	0.49004	-1.02903	0.000302303	3.51956	1.22551	down
Com_169_pos	DL-Carnitine	C7 H15 N O3	161.105	--	HMDB0000062	--	0.48899	-1.03212	0.000368246	3.43386	1.22567	down
Com_24092_pos	2-(1H-indol-3-yl)acetic acid	C10 H9 N O2	175.063	--	HMDB0000197	--	0.48818	-1.03451	2.15786e-06	5.66598	1.34634	down
Com_7434_pos	17alpha-Hydroxyprogesterone	C21 H30 O3	330.219	C01176	HMDB0000374	LMST02030161	0.47591	-1.07124	0.0020542	2.68736	1.12897	down
Com_649_pos	L-Leucyl-L-Alanine	C9 H18 N2 O3	202.132	--	HMDB0304783	--	0.4748	-1.07461	3.94536e-06	5.40391	1.33782	down
Com_20746_pos	Natamycin	C33 H47 N O13	647.287	C08073	HMDB0014964	--	0.47436	-1.07595	0.00356656	2.44775	1.09931	down
Com_321_pos	Creatinine	C4 H7 N3 O	113.059	C00791	HMDB0000562	--	0.47318	-1.07954	1.75922e-05	4.75468	1.30926	down
Com_12671_neg	N-Methylthreonine	C5 H11 N O3	133.073	--	--	--	0.47165	-1.08421	0.000239443	3.6208	1.23788	down
Com_2746_pos	L-Carnitine	C7 H15 N O3	161.105	C00318	HMDB0000062	--	0.46881	-1.09292	4.36303e-05	4.36021	1.28905	down
Com_31815_pos	SM 14:3;2O/7:0	C26 H49 N2 O6 P	516.342	--	--	--	0.46653	-1.09996	0.00463961	2.33352	1.06851	down
Com_42046_pos	1,3-Dimethyluracil	C6 H8 N2 O2	140.058	--	HMDB0002144	--	0.46091	-1.11744	0.00764172	2.11681	1.02874	down
Com_19567_pos	1-[(3,5-dimethylisoxazol-4-yl)sulfonyl]piperidine	C10 H16 N2 O3 S	244.088	--	--	--	0.4602	-1.11967	0.000864157	3.06341	1.17943	down
Com_5245_pos	3-[(4-hydroxyphenyl)methyl]-octahydropyrrolo[1,2-a]pyrazine-1,4-dione	C14 H16 N2 O3	260.12	--	--	--	0.46006	-1.12011	0.00691789	2.16003	1.03087	down
Com_2235_pos	Kahweol	C20 H26 O3	314.188	--	HMDB0035602	--	0.4563	-1.13195	1.89787e-07	6.72173	1.37031	down
Com_5689_pos	4-[(dimethylamino)methylene]-5-phenyl-2,4-dihydro-3H-pyrazol-3-one	C12 H13 N3 O	107.553	--	--	--	0.45615	-1.13242	0.000464267	3.33323	1.19132	down
Com_7383_neg	Tetrahydroaldosterone	C21 H32 O5	364.223	--	HMDB0258895	LMST02030275	0.45395	-1.13939	2.51713e-05	4.59909	1.30748	down
Com_37104_pos	Methyl 3-indolyacetate	C11 H11 N O2	189.079	--	--	--	0.45112	-1.14842	0.00400541	2.39735	1.07134	down
Com_35915_pos	D-Glucarate	C6 H10 O8	210.038	C00818	HMDB0000663	--	0.4509	-1.14912	4.07332e-06	5.39005	1.32471	down
Com_673_neg	D-(-)-Fructose	C6 H12 O6	180.062	C02336	HMDB0000660	--	0.44615	-1.1644	9.39692e-07	6.02701	1.35738	down
Com_1593_pos	N-(5-Aminopentyl)acetamide	C7 H16 N2 O	144.126	--	HMDB0002284	--	0.43941	-1.18636	2.74539e-06	5.5614	1.34685	down
Com_754_neg	2-Hydroxycaproic acid	C6 H12 O3	132.078	--	HMDB0001624	--	0.43831	-1.18998	2.40863e-06	5.61823	1.346	down
Com_36933_pos	N-(2-hydroxyphenyl)acetamide	C8 H9 N O2	173.048	--	HMDB0061919	--	0.43453	-1.20247	0.000715766	3.14523	1.19611	down
Com_410_neg	N-Acetylneuraminic acid	C11 H19 N O9	309.106	C00270	HMDB0000230	--	0.43448	-1.20264	0.000556912	3.25421	1.19966	down
Com_3694_pos	Deoxyadenosine	C10 H13 N5 O3	251.102	C00559	HMDB0000101	--	0.43402	-1.20417	1.53028e-06	5.81523	1.35429	down
Com_31387_pos	Lysope 16:0	C21 H44 N O7 P	453.285	--	--	--	0.42854	-1.2225	3.92387e-08	7.40629	1.38641	down
Com_2463_pos	N2,N2-Dimethylguanosine	C12 H17 N5 O5	311.123	--	HMDB0004824	--	0.42352	-1.2395	9.70184e-05	4.01315	1.26767	down
Com_3001_neg	D-Gluconic acid	C6 H12 O7	196.057	C00257	HMDB0303730	--	0.42259	-1.24267	1.29975e-08	7.88614	1.39843	down
Com_1267_pos	3'-Dephospho-CoA	C21 H35 N7 O13 P2 S	687.149	C00882	HMDB0001373	--	0.421	-1.24811	0.00120352	2.91955	1.15735	down
Com_15844_pos	6,6-dimethyl-4-piperidino-5,6-dihydro-2H-thiine-2-thione	C12 H19 N S2	219.111	--	--	--	0.41873	-1.25591	1.80021e-06	5.74468	1.35203	down
Com_2987_neg	N-Acetylglycine	C4 H7 N O3	117.041	--	HMDB0000532	--	0.41805	-1.25825	0.00382028	2.4179	1.08389	down
Com_3187_neg	15-OxoEDE	C20 H34 O3	322.251	--	--	--	0.41757	-1.25991	0.000114337	3.94181	1.25573	down
Com_874_neg	(5-L-Glutamyl)-L-Amino Acid	C8 H14 N2 O5	218.09	C03740	--	--	0.41056	-1.28434	2.20583e-06	5.65643	1.34926	down
Com_15137_neg	3,8,9-trihydroxy-10-propyl-3,4,5,8,9,10-hexahydro-2H-oxecin-2-one	C12 H20 O5	234.1	--	--	--	0.40625	-1.29956	0.00202539	2.69349	1.12432	down
Com_27_neg	Xanthosine	C10 H12 N4 O6	284.076	C01762	HMDB0000299	--	0.40595	-1.30063	0.000499789	3.30121	1.20627	down
Com_2712_neg	Phenylpyruvic acid	C9 H8 O3	164.047	C00166	HMDB0000205	--	0.40472	-1.305	4.11553e-05	4.38557	1.2957	down
Com_33483_pos	Prostaglandin B2	C20 H30 O4	334.213	C05954	HMDB0004236	LMFA03010018	0.403	-1.31115	2.94763e-06	5.53053	1.33953	down
Com_451_neg	Gluconic acid	C6 H12 O7	196.058	--	HMDB0000625	--	0.40065	-1.31959	2.17181e-05	4.66318	1.31376	down
Com_18_pos	Proline	C5 H9 N O2	115.064	C16435	HMDB0003411	--	0.39913	-1.32507	7.61836e-07	6.11814	1.36207	down
Com_1190_pos	Asp-Phe methyl ester	C14 H18 N2 O5	294.122	--	--	--	0.39888	-1.32597	0.000665783	3.17667	1.19066	down
Com_2301_pos	Fmoc-L-Isoleucine	C21 H23 N O4	353.162	--	--	--	0.39877	-1.32637	7.77969e-05	4.10904	1.27686	down
Com_11541_pos	1,2-dihydroxyheptadec-16-yn-4-yl acetate	C19 H34 O4	348.228	--	--	LMFA05000645	0.39297	-1.34751	1.5717e-07	6.80363	1.37159	down
Com_24503_pos	(4-chlorophenyl)(2,6-dimethylmorpholino)methanimine hydroiodide	C13 H17 Cl N2 O	252.102	--	--	--	0.39089	-1.35517	0.00682229	2.16607	1.03945	down
Com_15536_neg	Biotin	C10 H16 N2 O3 S	244.089	C00120	HMDB0000030	--	0.38607	-1.37307	0.000975843	3.01062	1.16514	down
Com_16843_neg	3-Nitro-L-Tyrosine	C9 H10 N2 O5	226.059	--	--	--	0.37987	-1.39642	6.92723e-07	6.15944	1.36153	down
Com_1688_pos	gamma-Glutamyltyrosine	C14 H18 N2 O6	144.067	--	HMDB0011741	--	0.37724	-1.40645	0.000452582	3.3443	1.1995	down
Com_886_pos	L-lysine	C6 H14 N2 O2	146.106	C00047	HMDB0000182	--	0.37451	-1.41692	0.00847016	2.07211	1.01773	down
Com_8021_pos	4-(cyclohexylmethyl)-6-(2-thienyl)-2,3-dihydropyridazin-3-one hydrate	C15 H18 N2 O S	296.1	--	--	--	0.37211	-1.4262	0.000145594	3.83686	1.24989	down
Com_15934_pos	Vitamin U	C6 H14 Cl N O2 S	199.044	C04078	HMDB0038670	--	0.37085	-1.43109	1.06605e-05	4.97222	1.31525	down
Com_2827_neg	Porphobilinogen	C10 H14 N2 O4	226.095	C00931	HMDB0000245	--	0.3681	-1.44183	4.78256e-09	8.32034	1.39643	down
Com_6424_pos	3-Methoxy prostaglandin F1alpha	C21 H38 O6	408.248	--	--	--	0.36359	-1.45962	3.90596e-05	4.40827	1.29074	down
Com_2518_pos	Epinephrine	C9 H13 N O3	183.09	C00788	HMDB0000068	--	0.35795	-1.48217	6.08369e-08	7.21583	1.38301	down
Com_51513_neg	cGMP	C10 H12 N5 O7 P	345.048	C00942	HMDB0001314	--	0.35768	-1.48326	0.000195362	3.70916	1.24164	down
Com_2713_pos	Tetranor-12(S)-HETE	C16 H26 O3	288.17	--	--	--	0.35485	-1.49472	5.97523e-05	4.22365	1.28884	down
Com_907_pos	Folinic acid	C20 H23 N7 O7	473.166	C03479	HMDB0001562	--	0.35092	-1.51079	2.94787e-05	4.53049	1.29978	down
Com_979_neg	Oxaceprol	C7 H11 N O4	173.068	C01157	HMDB0000725	--	0.34837	-1.52131	4.76142e-08	7.32226	1.3852	down
Com_1424_pos	N-lactoyl-phenylalanine	C12 H15 N O4	237.1	--	HMDB0062175	--	0.34556	-1.53299	1.61833e-05	4.79093	1.30901	down
Com_5799_pos	Xanthurenic Acid	C10 H7 N O4	205.037	C02470	HMDB0000881	--	0.34337	-1.54216	0.000238554	3.62241	1.22417	down
Com_16698_pos	4-Amino-5-imidazolecarboxamide	C4 H6 N4 O	126.054	C04051	HMDB0003192	--	0.33958	-1.55818	0.000911036	3.04046	1.17527	down
Com_38_neg	DL-4-Hydroxyphenyllactic acid	C9 H10 O4	182.057	--	--	--	0.33429	-1.58083	6.99632e-09	8.15513	1.39483	down
Com_1130_pos	Cytidine 5'-monophosphate (hydrate)	C9 H14 N3 O8 P	345.033	C00055	--	--	0.33369	-1.58342	0.00653325	2.18487	1.03872	down
Com_74_pos	Pantothenic acid	C9 H17 N O5	219.111	C00864	HMDB0000210	--	0.33236	-1.58918	1.53381e-07	6.81423	1.37555	down
Com_16230_pos	4-morpholinobenzoic acid	C11 H13 N O3	207.09	--	--	--	0.32889	-1.60432	1.06173e-05	4.97399	1.32448	down
Com_3546_neg	3-amino-1H-pyrazolo[4,3-c]pyridine-4,6-diol	C6 H6 N4 O2	166.047	--	--	--	0.32751	-1.61039	0.000195292	3.70932	1.24078	down
Com_11102_neg	N-Carbamyl-L-glutamicacid	C6 H10 N2 O5	190.058	C05829	--	--	0.32575	-1.61816	6.60917e-05	4.17985	1.26745	down
Com_39558_pos	Caprolactam	C6 H11 N O	113.082	C06593	HMDB0062769	--	0.32044	-1.64187	0.00542672	2.26546	1.05252	down
Com_1226_pos	4-Guanidinobutyric acid	C5 H11 N3 O2	145.085	C01035	HMDB0003464	--	0.31836	-1.65127	8.96895e-07	6.04726	1.35829	down
Com_3580_pos	methylamino-l-alanine	C4 H10 N2 O2	118.075	--	--	--	0.31694	-1.65772	0.00131027	2.88264	1.16613	down
Com_6686_pos	(3beta,9xi)-3-(beta-D-Glucopyranosyloxy)-14-hydroxycard-20(22)-enolide	C29 H44 O9	536.296	--	--	--	0.31473	-1.66781	1.75237e-07	6.75638	1.37486	down
Com_36199_neg	DL-alpha-Methoxyphenylacetic acid	C9 H10 O3	166.062	--	--	--	0.31401	-1.67112	0.000772957	3.11184	1.18269	down
Com_219_pos	Cytosine	C4 H5 N3 O	111.043	C00380	HMDB0000630	--	0.30698	-1.70378	3.99531e-06	5.39845	1.3336	down
Com_50_pos	Acetyl-L-carnitine	C9 H17 N O4	203.116	--	HMDB0240773	LMFA07070050	0.30625	-1.70722	6.09475e-08	7.21504	1.38421	down
Com_12763_neg	D-Xylitol	C5 H12 O5	152.067	--	HMDB0002917	--	0.30262	-1.72442	5.88526e-05	4.23023	1.27883	down
Com_5233_pos	D-Erythrose 4-phosphate	C4 H9 O7 P	200.008	C00279	HMDB0001321	--	0.30074	-1.73341	0.0100459	1.99801	1.01323	down
Com_27819_pos	3-[4-methyl-1-(2-methylpropanoyl)-3-oxocyclohexyl]butanoic acid	C15 H24 O4	290.149	--	--	--	0.29962	-1.73879	5.88631e-08	7.23016	1.38659	down
Com_25935_pos	Dl-Glyceraldehyde3-phosphate	C3 H7 O6 P	169.998	--	--	--	0.29605	-1.75609	4.43336e-06	5.35327	1.34114	down
Com_18006_pos	Tomatidine	C27 H45 N O2	199.158	C10826	HMDB0034731	LMST01150003	0.29559	-1.75833	4.86953e-08	7.31251	1.37921	down
Com_9982_pos	2-Thio-acetyl MAGE	C21 H42 O3 S	396.266	--	--	--	0.29557	-1.75843	1.34793e-09	8.87033	1.40204	down
Com_861_pos	Traumatic acid	C12 H20 O4	228.136	C16308	HMDB0000933	LMFA01170002	0.29469	-1.76273	9.53614e-08	7.02063	1.38264	down
Com_1975_neg	Pyridoxal-5'-phosphate	C8 H10 N O6 P	247.024	C00018	HMDB0001491	--	0.29456	-1.76337	0.00882922	2.05408	1.01027	down
Com_9192_pos	12-Oxo phytodienoic acid	C18 H28 O3	292.203	C01226	--	--	0.29252	-1.77339	0.00685931	2.16372	1.0245	down
Com_2143_pos	4-Hydroxytamoxifen	C26 H29 N O2	387.219	C05011	HMDB0060530	--	0.29008	-1.78548	0.00889553	2.05083	1.01089	down
Com_1752_neg	Ribitol	C5 H12 O5	152.068	C00474	HMDB0000508	--	0.28939	-1.78891	0.000173284	3.76124	1.251	down
Com_7340_pos	Tetracycline	C22 H24 N2 O8	466.129	C06570	HMDB0014897	--	0.28904	-1.79066	5.23619e-08	7.28098	1.38332	down
Com_10089_pos	Salicylic acid	C7 H6 O3	138.029	C00805	HMDB0001895	--	0.28422	-1.81492	0.00028694	3.54221	1.23225	down
Com_26346_pos	16-Heptadecyne-1,2,4-triol	C17 H32 O3	306.219	--	--	--	0.28418	-1.81512	1.68622e-07	6.77309	1.37439	down
Com_2252_pos	Imidazolelactic acid	C6 H8 N2 O3	156.053	--	HMDB0002320	--	0.28288	-1.82174	6.42489e-06	5.19213	1.3378	down
Com_1174_neg	2-Hydroxyvaleric acid	C5 H10 O3	118.062	--	HMDB0001863	--	0.28268	-1.82276	6.68352e-11	10.175	1.40907	down
Com_2048_pos	DL-Leucineamide	C6 H14 N2 O	130.111	--	--	--	0.2811	-1.83084	2.35187e-07	6.62859	1.36908	down
Com_6449_neg	N-Acetyl-DL-phenylalanine	C11 H13 N O3	207.089	C11341	HMDB0255056	--	0.27928	-1.84022	0.00604349	2.21871	1.05512	down
Com_17370_pos	(隆脌)8-HEPE	C20 H30 O3	300.208	--	--	--	0.27325	-1.87171	1.51677e-10	9.81908	1.4058	down
Com_465_pos	Gamma-Aminobutyric acid	C4 H9 N O2	103.064	C00334	HMDB0000112	--	0.2729	-1.87356	1.57362e-07	6.8031	1.37634	down
Com_8732_neg	13-Hpotre(R)	C18 H30 O4	310.214	--	--	--	0.27043	-1.88667	9.21606e-06	5.03545	1.32827	down
Com_20479_pos	Meperidine-d5	C15 H16 [2]H5 N O2	252.187	--	--	--	0.26932	-1.89261	4.81801e-07	6.31713	1.36402	down
Com_15692_pos	3-Nitrotyrosine	C9 H10 N2 O5	226.059	--	HMDB0001904	--	0.26874	-1.89572	4.40759e-06	5.3558	1.34025	down
Com_462_pos	Cytidine	C9 H13 N3 O5	243.085	C00475	HMDB0000089	--	0.26478	-1.91713	8.57396e-07	6.06682	1.35713	down
Com_1615_pos	5-Methylcytosine	C5 H7 N3 O	125.059	C02376	HMDB0002894	--	0.26393	-1.92177	2.41899e-05	4.61637	1.30344	down
Com_16492_pos	2-[(3S)-1-(4-Chlorobenzyl)-3-pyrrolidinyl]-1-methyl-1H-benzimidazole	C19 H20 Cl N3	325.134	--	--	--	0.26289	-1.92747	0.00616498	2.21007	1.03714	down
Com_653_neg	Phenylacetylglycine	C10 H11 N O3	193.073	C05598	HMDB0000821	--	0.26236	-1.93038	7.17977e-10	9.14389	1.40371	down
Com_3806_neg	D-Ribulose 5-phosphate	C5 H11 O8 P	184.013	C00199	HMDB0000618	--	0.25657	-1.96258	4.92363e-08	7.30771	1.38713	down
Com_18685_pos	N-(2,5-diethoxy-4-morpholinophenyl)thiophene-2-carboxamide	C19 H24 N2 O4 S	376.15	--	--	--	0.2552	-1.9703	0.000218794	3.65996	1.23333	down
Com_13494_pos	Boldione	C19 H24 O2	284.177	--	HMDB0003422	--	0.25497	-1.9716	5.24355e-08	7.28037	1.38502	down
Com_14651_pos	ethyl 2-{[3-cyano-4-(2-furyl)-6-(2-thienyl)-2-pyridinyl]oxy}acetate	C18 H14 N2 O4 S	742.197	--	--	--	0.25295	-1.98308	0.00994754	2.00228	1.00957	down
Com_11090_pos	Androsterone	C19 H30 O2	290.224	C00523	HMDB0000031	LMST02020001	0.2473	-2.01567	2.45076e-08	7.6107	1.38847	down
Com_19458_pos	3'-Hydroxystanozolol	C21 H32 N2 O2	344.247	--	HMDB0006001	--	0.2458	-2.02444	2.62021e-07	6.58166	1.37572	down
Com_25957_pos	PPH	C16 H23 N5 O4	371.152	--	--	--	0.24489	-2.02979	0.000542079	3.26594	1.20685	down
Com_14727_pos	23-Norcholic acid	C23 H38 O5	394.271	--	--	--	0.24382	-2.03611	1.77714e-05	4.75028	1.30445	down
Com_194_neg	Acetylcarnitine	C9 H17 N O4	203.115	C02571	HMDB0240773	LMFA07070060	0.24162	-2.04919	2.6183e-06	5.58198	1.34481	down
Com_26576_pos	SM 8:1;2O/13:1	C26 H51 N2 O6 P	518.358	--	--	--	0.2416	-2.04931	0.000192742	3.71502	1.2366	down
Com_19834_pos	(隆脌)13-HpODE	C18 H32 O4	147.108	--	--	--	0.24102	-2.05278	0.00127211	2.89547	1.14717	down
Com_4307_neg	Sedoheptulose 1,7-bisphosphate	C7 H16 O13 P2	370.007	C00447	HMDB0060274	--	0.23947	-2.06208	4.09738e-10	9.38749	1.40489	down
Com_2811_neg	8-Iso-15-keto-prostaglandin-F2beta	C20 H32 O5	352.225	--	--	--	0.23137	-2.11173	0.000223907	3.64993	1.23217	down
Com_23588_pos	AL 8810 Methyl ester	C25 H33 F O4	438.223	--	--	--	0.22695	-2.13955	0.00278229	2.5556	1.10819	down
Com_2361_pos	Pyridoxal 5'-phosphate	C8 H10 N O6 P	247.024	C00018	HMDB0001491	--	0.22692	-2.13974	0.000340566	3.4678	1.21597	down
Com_16120_pos	(2R)-2-[(2R,5S)-5-[(2S)-2-hydroxybutyl]oxolan-2-yl]propanoic acid	C11 H20 O4	198.125	--	--	--	0.22542	-2.14931	0.000919984	3.03622	1.18284	down
Com_13623_pos	CAR 7:0	C14 H28 N O4	273.194	--	--	--	0.22482	-2.15316	0.000102329	3.99	1.24995	down
Com_12889_pos	Taurine	C2 H7 N O3 S	125.015	C00245	HMDB0000251	--	0.22047	-2.18135	3.33331e-08	7.47712	1.38676	down
Com_5442_pos	N-{5-[(dimethylamino)sulfonyl]-2-methylphenyl}cyclohexanecarboxamide	C16 H24 N2 O3 S	324.154	--	--	--	0.2187	-2.19297	4.38773e-07	6.35776	1.36981	down
Com_7938_neg	2-deoxyglucose-6-phosphate	C6 H13 O8 P	244.034	--	--	--	0.21387	-2.22519	1.52907e-05	4.81557	1.31134	down
Com_6546_neg	Sebacic acid	C10 H18 O4	202.12	C08277	HMDB0000792	LMFA01170006	0.21312	-2.23026	0.00294878	2.53036	1.11218	down
Com_282_neg	L-Threonic acid	C4 H8 O5	136.036	--	HMDB0245425	--	0.20956	-2.25456	1.58403e-07	6.80024	1.37684	down
Com_196_neg	D(+)-Phenyllactic acid	C9 H10 O3	166.062	C05607	--	--	0.20725	-2.27056	0.000306475	3.51361	1.22144	down
Com_12451_pos	Prostaglandin E2-1-glyceryl ester	C23 H38 O7	448.243	--	--	--	0.20663	-2.27488	4.248e-05	4.37182	1.28509	down
Com_48_pos	N8-Acetylspermidine	C9 H21 N3 O	187.168	C01029	HMDB0002189	--	0.20548	-2.28293	2.26165e-09	8.64557	1.40026	down
Com_811_pos	Pantetheine	C11 H22 N2 O4 S	278.131	C00831	HMDB0003426	--	0.20299	-2.30052	2.38477e-06	5.62255	1.34986	down
Com_2818_pos	Homotaurine	C3 H9 N O3 S	139.03	--	--	--	0.20147	-2.31136	1.47958e-08	7.82986	1.39437	down
Com_3174_pos	4-oxo-4-(5,6,7,8-tetrahydronaphthalen-1-ylamino)but-2-enoic acid	C14 H15 N O3	245.101	--	--	--	0.19822	-2.33483	7.35189e-09	8.1336	1.39455	down
Com_17488_pos	GRH	C14 H24 N8 O4	368.196	--	--	--	0.196	-2.35107	0.00115819	2.93622	1.16368	down
Com_3545_pos	Phosphoethanolamine	C2 H8 N O4 P	141.019	C00346	HMDB0000224	--	0.19478	-2.36008	0.00718253	2.14372	1.02821	down
Com_840_neg	(R)-3-Hydroxy myristic acid	C14 H28 O3	244.204	--	--	--	0.19386	-2.36691	2.15721e-10	9.66611	1.40881	down
Com_3143_pos	1-(2-furyl)pentane-1,4-dione	C9 H10 O3	188.045	--	--	--	0.19049	-2.39221	4.57264e-07	6.33983	1.36083	down
Com_1315_neg	13(S)-HOTrE	C18 H30 O3	294.22	C16316	--	--	0.18984	-2.39714	8.53817e-06	5.06864	1.3223	down
Com_1761_pos	N1-Acetylspermine	C12 H28 N4 O	244.226	C02567	HMDB0001186	--	0.18683	-2.4202	3.41254e-06	5.46692	1.33784	down
Com_2726_neg	14,15-Leukotriene E4	C23 H37 N O5 S	457.25	--	--	LMFA03020033	0.18044	-2.47041	0.000242705	3.61492	1.23626	down
Com_12210_pos	6-methyl-4-(morpholinomethyl)-2H-chromen-2-one	C15 H17 N O3	259.124	--	--	--	0.17973	-2.4761	0.00107532	2.96846	1.15602	down
Com_29211_pos	Vitamin A	C20 H30 O	286.229	C00473	HMDB0000305	LMPR01090001	0.17427	-2.5206	6.84957e-09	8.16434	1.39797	down
Com_1559_pos	T-2 Triol	C20 H30 O7	382.199	--	HMDB0035846	--	0.17163	-2.54263	9.53104e-07	6.02086	1.3563	down
Com_2262_pos	XMP	C10 H13 N4 O9 P	364.042	C00655	HMDB0001554	--	0.17125	-2.54582	0.00047799	3.32058	1.20161	down
Com_3199_pos	tetranor-12(R)-HETE	C16 H26 O3	248.177	--	--	--	0.17119	-2.54633	2.12934e-08	7.67175	1.39209	down
Com_10113_pos	Nor-9-carboxy-delta9-THC	C21 H28 O4	344.196	--	--	--	0.16947	-2.5609	7.1598e-05	4.1451	1.27958	down
Com_402_neg	Indole-3-lactic acid	C11 H11 N O3	205.074	C02043	HMDB0000671	--	0.16631	-2.58805	9.07615e-11	10.0421	1.40865	down
Com_13285_pos	HQH	C17 H24 N8 O5	420.182	--	--	--	0.16568	-2.59353	6.16198e-05	4.21028	1.2832	down
Com_27702_pos	Hydrocortisone acetate	C23 H32 O6	404.219	C02821	HMDB0000063	--	0.16304	-2.6167	1.13261e-06	5.94592	1.35589	down
Com_772_pos	Hexanoylcarnitine	C13 H25 N O4	259.179	--	HMDB0000756	LMFA07070070	0.16105	-2.63442	0.00128714	2.89037	1.14636	down
Com_25847_pos	Orlistat	C29 H53 N O5	517.374	--	HMDB0015215	--	0.16079	-2.63675	0.000517679	3.28594	1.19539	down
Com_9004_pos	Ohmefentanyl	C23 H30 N2 O2	366.237	--	--	--	0.15642	-2.6765	0.000325563	3.48736	1.21772	down
Com_1507_pos	S-Lactoyglutathione	C13 H21 N3 O8 S	379.105	C03451	--	--	0.15409	-2.69815	2.01482e-10	9.69576	1.40572	down
Com_13237_pos	Tetrahydrocortisone	C21 H32 O5	364.225	C05470	HMDB0000903	LMST02030098	0.14752	-2.76102	3.96711e-08	7.40153	1.38607	down
Com_1962_neg	2'-Deoxycytidine	C9 H13 N3 O4	227.09	C00881	HMDB0000014	--	0.14342	-2.80168	1.45894e-05	4.83596	1.31699	down
Com_1191_pos	Cafestol	C20 H28 O3	316.202	C09066	HMDB0035710	--	0.14256	-2.81036	6.64007e-10	9.17783	1.40494	down
Com_2459_pos	10-Nitrolinoleate	C18 H31 N O4	331.236	C13800	HMDB0005049	--	0.14029	-2.83352	0.000662694	3.17869	1.1798	down
Com_7280_pos	Hydrocortisone	C21 H30 O5	362.209	C00735	HMDB0000063	--	0.13764	-2.86103	9.32e-07	6.03058	1.35735	down
Com_9106_pos	Leukotriene C4	C30 H47 N3 O9 S	625.303	C02166	HMDB0001198	LMFA03020003	0.13738	-2.86376	2.03218e-07	6.69204	1.37615	down
Com_667_neg	2-Hydroxy-4-methylthiobutanoic acid	C5 H10 O3 S	150.034	--	HMDB0037115	--	0.13566	-2.88193	1.7996e-10	9.74482	1.40727	down
Com_10566_pos	Epitestosterone	C19 H28 O2	288.209	--	HMDB0000628	LMST02020051	0.13509	-2.88801	5.89311e-07	6.22966	1.35881	down
Com_17472_pos	Artesunate	C19 H28 O8	384.176	--	HMDB0240267	--	0.13039	-2.93909	0.00217142	2.66326	1.13622	down
Com_19293_pos	Pregnenolone	C21 H32 O2	316.24	C01953	HMDB0000253	LMST02030088	0.13015	-2.94175	1.76287e-07	6.75378	1.37633	down
Com_1591_neg	Prostaglandin F2alpha1-11-lactone	C20 H32 O4	336.23	--	--	--	0.13013	-2.94197	6.8308e-10	9.16553	1.40182	down
Com_9607_pos	Diacetoxyscirpenol	C19 H26 O7	348.155	C09662	HMDB0035104	--	0.12524	-2.99723	4.58727e-06	5.33845	1.33168	down
Com_7497_pos	5-Phenylvaleric Acid	C11 H14 O2	178.099	--	HMDB0002043	--	0.12446	-3.00625	9.11986e-08	7.04001	1.37761	down
Com_2734_pos	13-HPODE	C18 H32 O4	312.229	C04717	HMDB0003871	LMFA02000034	0.11973	-3.06214	5.40996e-07	6.26681	1.35785	down
Com_15923_pos	(2E)-6-hydroxy-2-methyl-6-(4-methylphenyl)hept-2-enoic acid	C15 H20 O3	270.123	--	--	--	0.11957	-3.06407	2.74166e-08	7.56199	1.39083	down
Com_8322_pos	Dehydrocholic acid	C24 H34 O5	402.238	C13154	--	LMST04010106	0.1189	-3.07218	1.42184e-08	7.84715	1.39372	down
Com_3438_pos	ethyl 1-(3-nitro-2-thienyl)piperidine-4-carboxylate	C12 H16 N2 O4 S	284.083	--	--	--	0.11609	-3.10668	0.00311398	2.50668	1.10013	down
Com_17877_neg	Capric acid	C10 H20 O2	172.146	C01571	HMDB0000511	LMFA01010010	0.1115	-3.16488	0.000130319	3.88499	1.25126	down
Com_8675_neg	6-Keto-prostaglandin f1alpha	C20 H34 O6	370.236	C05961	HMDB0002886	LMFA03010001	0.10649	-3.23121	2.10768e-07	6.6762	1.37189	down
Com_17899_pos	beta-Cortolone	C21 H34 O5	348.229	--	HMDB0013221	--	0.10603	-3.23746	2.14365e-08	7.66885	1.39146	down
Com_2224_pos	(+/-)8(9)-EET	C20 H32 O3	302.224	--	--	--	0.10221	-3.29039	0.000204799	3.68867	1.24058	down
Com_17107_neg	15-Deoxy-delta12,14 -Prostaglandin J2	C20 H28 O3	316.203	--	--	--	0.10104	-3.307	1.57075e-05	4.80389	1.30898	down
Com_4698_neg	(+/-)11-HETE	C20 H32 O3	320.235	--	--	--	0.094563	-3.40258	1.24317e-10	9.90547	1.4071	down
Com_18750_neg	Guggulsterone	C21 H28 O2	312.209	--	HMDB0002726	--	0.094275	-3.40698	5.35403e-08	7.27132	1.38441	down
Com_14072_neg	delta17-6-keto prostaglandin F1alpha	C20 H32 O6	350.21	--	--	--	0.089443	-3.48289	2.05106e-05	4.68802	1.31685	down
Com_15561_pos	5-Methyl-dl-tryptophan	C12 H14 N2 O2	218.106	--	--	--	0.08931	-3.48503	3.71011e-08	7.43061	1.38581	down
Com_5879_pos	Cortodoxone	C21 H30 O4	346.213	C05488	HMDB0257139	--	0.089046	-3.48931	2.5832e-07	6.58784	1.37401	down
Com_7316_pos	Irganox 259	C40 H62 O6	660.436	--	--	--	0.088306	-3.50134	6.10502e-10	9.21431	1.39993	down
Com_14044_pos	2-hydroxy-6-[(8Z,11Z)-pentadeca-8,11,14-trien-1-yl]benzoic acid	C22 H30 O3	324.206	--	--	--	0.08262	-3.59737	0.000184361	3.73433	1.24335	down
Com_5937_pos	2,3-Dinor-11beta-prostaglandin F2alpha	C18 H30 O5	348.193	--	--	--	0.0792	-3.65836	1.588e-05	4.79915	1.30604	down
Com_2183_neg	Prostaglandin G2	C20 H32 O6	368.22	C05956	HMDB0003235	LMFA03010009	0.078254	-3.67569	2.78385e-08	7.55535	1.38634	down
Com_16691_pos	Estriol	C18 H24 O3	288.172	C05141	HMDB0000153	LMST02010003	0.072306	-3.78974	7.24573e-08	7.13992	1.38687	down
Com_713_pos	4-Hydroxyretinoic Acid	C20 H28 O3	316.203	--	HMDB0006254	--	0.069356	-3.84984	1.93071e-10	9.71428	1.40679	down
Com_11585_pos	3-Acetyl-11-keto-beta-boswellic acid	C32 H48 O5	512.347	--	HMDB0245953	--	0.065281	-3.93719	6.37618e-08	7.19544	1.38186	down
Com_13447_pos	N-benzyl-N-isopropyl-N'-(4-isopropylphenyl)thiourea	C20 H26 N2 S	304.204	--	--	--	0.060132	-4.05572	2.08431e-07	6.68104	1.37578	down
Com_586_pos	Thromboxane B2	C20 H34 O6	392.217	C05963	HMDB0003252	LMFA03030002	0.058191	-4.10306	6.76033e-05	4.17003	1.28577	down
Com_814_pos	15-Deoxy-delta12,14-prostaglandin J2-2-glycerol ester	C23 H34 O5	390.238	--	HMDB0013656	--	0.056424	-4.14755	1.57929e-07	6.80154	1.37658	down
Com_8483_pos	Lysopg 18:1	C24 H47 O9 P	510.296	--	--	--	0.0549	-4.18705	8.04688e-09	8.09437	1.39341	down
Com_38023_pos	Monensin	C36 H62 O11	692.425	C06693	HMDB0242687	--	0.054861	-4.18808	1.26565e-05	4.89769	1.32136	down
Com_2757_pos	4,5-diphenyl-2-(3,4,5-trimethoxyphenyl)-1H-imidazole	C24 H22 N2 O3	386.171	--	--	--	0.053149	-4.23381	1.71519e-12	11.7657	1.41222	down
Com_4680_pos	Desoxycortone	C21 H30 O3	330.219	C03205	HMDB0000016	--	0.052757	-4.24449	1.70488e-09	8.76831	1.40072	down
Com_8923_neg	LPS 13:0	C19 H38 N O9 P	455.235	--	--	LMGP03050005	0.050127	-4.31827	4.13351e-07	6.38368	1.36763	down
Com_8535_pos	RMH	C17 H30 N8 O4 S	464.202	--	--	--	0.049707	-4.33041	8.50562e-06	5.07029	1.32566	down
Com_11868_neg	15-Keto prostaglandin A1	C20 H30 O4	334.215	--	--	--	0.049027	-4.35028	2.42525e-05	4.61524	1.30715	down
Com_12731_pos	11-Ketoetiocholanolone	C19 H28 O3	304.204	C14552	HMDB0006031	LMST02020123	0.047532	-4.39496	1.17427e-08	7.93023	1.39023	down
Com_11145_pos	3-[5-(benzylthio)-4-methyl-4H-1,2,4-triazol-3-yl]-5-oct-1-ynylpyridine	C23 H26 N4 S	390.182	--	--	--	0.046816	-4.41685	4.52454e-09	8.34443	1.39858	down
Com_9020_pos	Maslinic acid	C30 H48 O4	494.337	C16939	HMDB0002392	LMPR0106180014	0.046375	-4.43051	2.76844e-09	8.55777	1.39795	down
Com_1052_pos	5-(6-hydroxy-6-methyloctyl)-2,5-dihydrofuran-2-one	C13 H22 O3	208.146	--	--	--	0.044745	-4.48213	9.55443e-07	6.0198	1.35825	down
Com_3304_pos	15-Deoxy-delta12,14-prostaglandin A1	C20 H30 O3	300.209	--	--	--	0.0438	-4.51293	1.10916e-05	4.95501	1.3204	down
Com_190_pos	(隆脌)11(12)-EET	C20 H32 O3	302.224	--	--	--	0.043606	-4.51933	6.61053e-11	10.1798	1.40823	down
Com_3230_pos	Tolterodine	C22 H31 N O	325.24	C07750	HMDB0015170	--	0.040643	-4.62085	2.16549e-06	5.66444	1.34387	down
Com_7900_pos	(+)-ar-Turmerone	C15 H20 O	216.151	--	HMDB0035612	--	0.040596	-4.62252	3.56708e-07	6.44769	1.37379	down
Com_5865_neg	8,15-Dihete	C20 H32 O4	336.231	--	HMDB0010219	LMFA03060109	0.040122	-4.63946	4.77794e-09	8.32076	1.39743	down
Com_3033_pos	Corticosterone	C21 H30 O4	346.214	C02140	HMDB0001547	LMST02030186	0.03963	-4.65726	0.0042609	2.3705	1.06658	down
Com_9490_neg	NSI-189	C22 H30 N4 O	366.241	--	--	--	0.0377	-4.72929	3.22097e-09	8.49201	1.39903	down
Com_1273_pos	Jasmone	C11 H16 O	164.12	C08490	HMDB0035601	--	0.034755	-4.84664	3.88222e-06	5.41092	1.34404	down
Com_2620_pos	(+/-)11(12)-DiHET	C20 H34 O4	360.227	--	--	--	0.034447	-4.85948	2.36632e-09	8.62593	1.39896	down
Com_7743_pos	(4E)-1,7-bis(3,4-dihydroxyphenyl)hept-4-en-3-one	C19 H20 O5	328.133	--	--	--	0.031983	-4.96655	2.96725e-08	7.52765	1.38854	down
Com_1357_pos	Etiocholanolone	C19 H30 O2	272.214	C04373	HMDB0000490	LMST02020059	0.0318	-4.97483	1.48352e-10	9.82871	1.40616	down
Com_3426_pos	All trans-Retinal	C20 H28 O	284.214	--	--	--	0.030871	-5.0176	3.18706e-08	7.49661	1.39164	down
Com_2094_neg	15(R)-Prostaglandin D2	C20 H32 O5	334.215	--	--	--	0.030853	-5.01845	2.86194e-08	7.54334	1.38874	down
Com_4002_pos	Carbaprostacyclin	C21 H34 O4	332.235	--	HMDB0247207	--	0.029689	-5.07393	7.72988e-10	9.11183	1.40398	down
Com_3795_neg	D-myo-Inositol 1,4-bisphosphate	C6 H14 O12 P2	169.998	C01220	HMDB0000968	--	0.029475	-5.08436	5.56737e-06	5.25435	1.33938	down
Com_3147_pos	2,5-bis(4-hydroxy-3-methoxyphenyl)-3,4-dimethyloxolan-3-ol	C20 H24 O6	342.144	--	--	--	0.029216	-5.0971	0.00013933	3.85595	1.25242	down
Com_27727_pos	Bicyclo Prostaglandin E2	C20 H30 O4	356.196	--	HMDB0249187	--	0.029085	-5.10358	6.46466e-08	7.18945	1.38386	down
Com_7496_pos	Cortisol	C21 H30 O5	724.415	C00735	HMDB0000063	LMST02030001	0.028646	-5.12552	4.14018e-09	8.38298	1.39753	down
Com_3186_pos	Morphine	C17 H19 N O3	285.136	C01516	HMDB0014440	--	0.026868	-5.21797	6.60022e-07	6.18044	1.36652	down
Com_4588_neg	19-Nortestosterone	C18 H26 O2	274.193	C07254	HMDB0002725	LMST02010044	0.026087	-5.26053	1.81394e-05	4.74138	1.31281	down
Com_6458_pos	Fexofenadine	C32 H39 N O4	501.285	C06999	HMDB0005030	--	0.023975	-5.38233	3.25529e-09	8.48741	1.4019	down
Com_3023_pos	16alpha-Hydroxyestrone	C18 H22 O3	286.156	C05300	--	--	0.023235	-5.42756	5.14066e-05	4.28898	1.28373	down
Com_1160_pos	Andrographolide	C20 H30 O5	350.209	C20214	HMDB0248395	--	0.022213	-5.49245	1.44196e-06	5.84105	1.3506	down
Com_15700_pos	13,14-dihydro-15-keto Prostaglandin A2	C20 H30 O4	356.196	--	--	--	0.020301	-5.62231	4.58582e-09	8.33858	1.39851	down
Com_2249_pos	4-oxododecanedioic acid	C12 H20 O5	266.113	--	--	--	0.020263	-5.62501	4.20998e-07	6.37572	1.371	down
Com_1846_pos	VQH	C16 H26 N6 O5	404.181	--	--	--	0.019234	-5.7002	7.10437e-08	7.14847	1.37503	down
Com_2689_pos	13,14-dihydro-15-keto-tetranor Prostaglandin E2	C16 H26 O5	320.162	--	--	--	0.013729	-6.18663	7.39536e-07	6.13104	1.36333	down
Com_3759_pos	(+/-)17(18)-EpETE methyl ester	C21 H32 O3	349.261	--	--	--	0.01367	-6.19284	4.41823e-08	7.35475	1.38637	down
Com_1309_pos	6-(3-hydroxybutan-2-yl)-5-(hydroxymethyl)-4-methoxy-2H-pyran-2-one	C11 H16 O5	250.081	--	--	--	0.013641	-6.19591	2.58107e-10	9.5882	1.40476	down
Com_254_pos	Prostaglandin B1	C20 H32 O4	336.229	C00959	HMDB0002982	LMFA03010131	0.012598	-6.31066	0.00291343	2.5356	1.10424	down
Com_2850_pos	All trans retinal	C20 H28 O	284.214	C00376	--	--	0.012425	-6.33061	3.72849e-09	8.42847	1.39701	down
Com_1399_neg	Tretinoin	C20 H28 O2	300.209	C00777	HMDB0002369	--	0.011322	-6.46473	7.14714e-06	5.14587	1.32934	down
Com_2395_pos	FNK	C19 H29 N5 O5	407.222	--	--	--	0.010599	-6.55993	5.90316e-08	7.22892	1.38465	down
Com_2429_pos	15(R)-15-Methyl prostaglandin A2	C21 H32 O4	370.211	--	--	--	0.009688	-6.68959	0.00038345	3.41629	1.21637	down
Com_954_pos	16(R)-HETE	C20 H32 O3	342.217	C14778	HMDB0004680	--	0.0084321	-6.88989	6.01248e-09	8.22095	1.39579	down
Com_457_pos	5-trans prostaglandin F2beta	C20 H34 O5	376.222	--	--	--	0.0076254	-7.03497	2.72926e-07	6.56396	1.37166	down
Com_2318_pos	16,16-Dimethyl prostaglandin A1	C22 H36 O4	386.243	--	--	--	0.0075812	-7.04336	1.52791e-11	10.8159	1.41076	down
Com_834_pos	11-Oxoetiocholanolone	C19 H28 O3	286.193	C14552	HMDB0006031	--	0.0067981	-7.20065	4.26631e-06	5.36995	1.34177	down
Com_605_pos	2-(14,15-Epoxyeicosatrienoyl) glycerol	C23 H38 O5	416.253	--	HMDB0013651	--	0.0067704	-7.20654	1.1932e-09	8.92329	1.4024	down
Com_1328_neg	HexCer 14:3;2O/4:0	C24 H41 N O8	531.297	--	--	--	0.0062597	-7.31969	7.14711e-09	8.14587	1.39518	down
Com_1104_neg	11-trans Leukotriene C4	C30 H47 N3 O9 S	625.305	--	HMDB0254188	--	0.0058601	-7.41486	6.74223e-06	5.1712	1.32798	down
Com_1295_pos	cyclohexyl{4-[4-nitro-2-(1H-pyrrol-1-yl)phenyl]piperazino}methanone	C21 H26 N4 O3	404.181	--	--	--	0.0058498	-7.4174	1.85943e-11	10.7306	1.40929	down
Com_3740_pos	U-44069	C21 H34 O4	372.227	--	--	--	0.005301	-7.55952	2.12203e-08	7.67325	1.38941	down
Com_990_neg	Prostaglandin E2	C20 H32 O5	352.225	C00584	HMDB0001220	LMFA03010003	0.00457	-7.77359	2.20231e-08	7.65712	1.39093	down
Com_7247_pos	16,16-Dimethyl prostaglandin A2	C22 H34 O4	192.114	--	--	--	0.0044398	-7.81529	0.000154114	3.81216	1.24782	down
Com_264_pos	(9cis)-Retinal	C20 H28 O	284.214	C16681	HMDB0006218	--	0.003653	-8.0967	8.55378e-10	9.06784	1.40284	down
Com_353_pos	Eicosapentaenoic acid	C20 H30 O2	302.224	C06428	HMDB0001999	--	0.0034601	-8.17497	1.7986e-09	8.74507	1.40245	down
Com_551_pos	12(S)-HETE	C20 H32 O3	320.235	C14777	HMDB0006111	LMFA03060064	0.0032088	-8.28375	0.00122052	2.91346	1.14281	down
Com_42_pos	Methenolone	C20 H30 O2	302.224	--	HMDB0041928	LMST02020028	0.0026624	-8.55306	1.98443e-09	8.70236	1.40027	down
Com_104_pos	Isotretinoin	C20 H28 O2	300.209	--	HMDB0006219	--	0.00050708	-10.9455	1.17955e-12	11.9283	1.41283	down
