# Supplementary material for: The anti-aging potential of VA’S new derivatives through metabolomic profiling
Source: Sci Rep. 2025 Nov 27;15:42581. doi: 10.1038/s41598-025-25545-9 (PMC12663416; doi:10.1038/s41598-025-25545-9)
Supplement: Supplementary file 4 — Supplementary Information 4. [file 41598_2025_25545_MOESM4_ESM.xlsx]

## Sheet: Sheet1
Table 3. Metabolic pathways significantly enriched by the differential metabolites associated with H_C_MVA
H_C_MVA vs H_C_iso-MVA
Pathway Name	Match status	p-value	Impact
Tryptophan metabolism	5/41	0.00082169	0.34462
Steroid hormone biosynthesis	7/87	0.0008865	0.24464
Glycerophospholipid metabolism	3/36	0.029158	0.07383
H_C_MVA vs H_C_DMSO
Pathway Name	Match status	p-value	Impact
One carbon pool by folate	4/26	0.0028327	0.05206
Purine metabolism	6/70	0.0055461	0.03222
Pantothenate and CoA biosynthesis	3/20	0.01113	0.2313
Pyrimidine metabolism	4/39	0.012933	0.11587
Taurine and hypotaurine metabolism	2/8	0.014486	0.42857
Biotin metabolism	2/10	0.022583	0.15
Lysine degradation	3/30	0.033582	0.14314
H_C_MVA vs H_C_HPR
Pathway Name	Match status	p-value	Impact
Purine metabolism	6/70	0.0055461	0.00699
Arginine and proline metabolism	4/36	0.0097558	0.19302
Pantothenate and CoA biosynthesis	3/20	0.01113	0.20749
Taurine and hypotaurine metabolism	2/8	0.014486	0.42857
H_C_MVA vs H_C_RET
Pathway Name	Match status	p-value	Impact
Steroid hormone biosynthesis	14/87	0.00017217	0.28991
Retinol metabolism	5/17	0.0016743	0.7268
Biosynthesis of unsaturated fatty acids	7/36	0.0027693	0
Pantothenate and CoA biosynthesis	5/20	0.0036763	0.40477
Linoleic acid metabolism	2/5	0.027048	0
Sphingolipid metabolism	5/32	0.028283	0.10089
Arachidonic acid metabolism	6/44	0.03095	0.43594
